# Supplementary material for: An axonemal intron splicing program sustains Plasmodium male development
Source: Nat Commun. 2024 Jun 1;15:4697. doi: 10.1038/s41467-024-49002-9 (PMC11144265; doi:10.1038/s41467-024-49002-9)
Supplement: Supplementary file 4 — Supplementary Data 1 [file 41467_2024_49002_MOESM4_ESM.xlsx]

## Sheet: Male vs female DEGs
Supplementary Table 1. List of differentially expressed genes between male and female gametocytes of the P.yoelii DFsc7 line
Gene ID	Product Description	logFC (Male/Female)	logCPM	F	p value	FDR	Female 1 TPM	Female 2 TPM	Female 3 TPM	Male 1 TPM	Male 2 TPM	Male 3 TPM	Female TPM mean	Male TPM mean
PY17X_0205000	conserved Plasmodium protein, unknown function	-8.76227	9.64562	3130.47	4.56e-14	1.1e-11	2291.71	2468.41	2194.37	6.86384	7.11	7.19275	2318.16	7.05553
PY17X_0302200	WD repeat-containing protein, putative	-8.34826	11.0591	3545.93	2.41e-14	1.1e-11	2538.02	2500.73	2555.52	9.89385	10.8329	10.0864	2531.43	10.2711
PY17X_0414100	conserved Plasmodium protein, unknown function	7.25601	11.0102	2918.61	6.52e-14	1.1e-11	16.1835	15.1948	15.2301	3294.25	3144.57	2989.93	15.5361	3142.92
PY17X_0509000	conserved Plasmodium protein, unknown function	10.2781	7.70667	3136.3	4.52e-14	1.1e-11	0.144264	0.196514	0.140473	264.707	271.257	254.216	0.160417	263.394
PY17X_0513100	palmitoyltransferase DHHC10, putative	-9.29195	9.78278	3114.39	4.68e-14	1.1e-11	2085.95	1899.61	2355.44	4.46185	4.33877	4.54841	2113.67	4.44968
PY17X_0515900	ookinete surface protein P28	-8.71267	14.2928	3280.39	3.59e-14	1.1e-11	59636.7	58249.5	58000.2	169.529	176.104	208.432	58628.8	184.689
PY17X_0516000	ookinete surface protein P25	-7.96242	15.0311	3921.26	1.44e-14	1.1e-11	101102	101630	103661	502.089	574.467	547.883	102131	541.48
PY17X_0518700	plasmepsin VII, putative	-9.75701	10.3435	3318.55	3.38e-14	1.1e-11	1846.6	1890.04	1756.25	2.75484	2.52554	3.09654	1830.96	2.79231
PY17X_0523500	conserved Plasmodium protein, unknown function	9.04331	7.44364	2801.06	8.04e-14	1.1e-11	0.130946	0.102852	0.122217	89.4897	85.4799	75.5363	0.118671	83.5019
PY17X_0608700	41-3 protein, putative	-8.84864	11.584	3273.34	3.63e-14	1.1e-11	5685.03	5269.28	5495.98	16.7616	16.6661	13.8141	5483.43	15.7473
PY17X_0623000	conserved protein, unknown function	-7.76164	10.5666	3021.79	5.46e-14	1.1e-11	1715.73	1845.29	1694.81	10.5899	10.7104	10.7387	1751.94	10.6797
PY17X_0705100	PH-like domain-containing protein, putative	-11.2898	11.1509	2808.52	7.93e-14	1.1e-11	3689.19	4468.55	3593.5	1.78064	2.42746	1.98763	3917.08	2.06524
PY17X_0707400	inner membrane complex protein 1i, putative	-7.25018	13.0847	3067.15	5.06e-14	1.1e-11	12519.8	11097.5	11448.9	101.352	98.029	105.222	11688.7	101.534
PY17X_0804200	conserved Plasmodium protein, unknown function	11.3847	9.30879	4060.03	1.21e-14	1.1e-11	0.171775	0.200678	0.207085	720.616	697.681	646.067	0.193179	688.121
PY17X_0814000	subpellicular microtubule protein 1, putative	-8.99469	12.0672	3884.13	1.52e-14	1.1e-11	7553.87	6772.45	7452.41	19.6843	19.2807	17.5173	7259.58	18.8274
PY17X_0906900	regulator of chromosome condensation, putative	10.8749	9.13359	2824.84	7.7e-14	1.1e-11	0.293638	0.187116	0.201135	594.17	554.333	555.644	0.227296	568.049
PY17X_0912400	calcium-binding protein, putative	9.53752	7.44286	3174.08	4.25e-14	1.1e-11	0.192862	0.24903	0.203443	210.249	218.04	206.746	0.215112	211.678
PY17X_0934600	conserved protein, unknown function	-8.45924	10.1401	2790.51	8.2e-14	1.1e-11	2620.21	2362.65	2505.55	8.44995	9.47865	10.1521	2496.14	9.36022
PY17X_1111400	conserved Plasmodium protein, unknown function	-7.60832	9.90962	2913.58	6.58e-14	1.1e-11	1771.91	1877.66	1938.11	13.0041	12.2065	12.6569	1862.56	12.6225
PY17X_1205100	inner membrane complex protein 1c, putative	-8.05429	12.2604	2807.5	7.95e-14	1.1e-11	11402.9	10773.5	12937.5	55.8202	55.7446	62.9207	11704.6	58.1618
PY17X_1212000	MORN repeat protein, putative	7.95096	10.0999	2868.28	7.12e-14	1.1e-11	6.94126	7.21422	7.73642	2436.53	2534.13	2200.33	7.2973	2390.33
PY17X_1234700	major facilitator superfamily domain-containing protein, putative	-9.85075	10.9615	3002.92	5.64e-14	1.1e-11	2980.31	3140.33	2880.99	3.9313	3.9794	4.94746	3000.54	4.28605
PY17X_1237000	secreted ookinete protein, putative	-7.59399	10.851	2802.5	8.02e-14	1.1e-11	6029.48	5842.63	5906.84	41.8852	43.3659	36.5491	5926.31	40.6001
PY17X_1248700	CPW-WPC family protein	-8.96563	10.4397	3833.13	1.62e-14	1.1e-11	3739.59	3675.37	3643.86	9.73387	10.073	9.44565	3686.28	9.75085
PY17X_1309100	FACT complex subunit SSRP1, putative	9.86623	9.92296	3226.14	3.91e-14	1.1e-11	1.33661	1.60115	1.27961	1717.8	1797.48	1686.09	1.40579	1733.79
PY17X_1319100	LCCL domain-containing protein	-9.5064	11.6923	3788.67	1.72e-14	1.1e-11	2508.64	2640.9	2368.06	4.55609	4.32284	4.78961	2505.87	4.55618
PY17X_1321000	NAD(P) transhydrogenase, putative	-8.5353	10.6896	2909.32	6.63e-14	1.1e-11	1008	889.517	846.266	3.20006	3.44462	3.13835	914.594	3.26101
PY17X_1329200	conserved Plasmodium protein, unknown function	-8.99867	8.66582	3062.27	5.1e-14	1.1e-11	2015.55	2039.13	1956.37	5.01169	5.75598	4.76123	2003.68	5.1763
PY17X_1339700	conserved Plasmodium protein, unknown function	-8.80539	10.2689	3379.61	3.08e-14	1.1e-11	2770.33	2796.17	2848.14	8.89448	7.59997	8.37937	2804.88	8.29127
PY17X_1342800	CRYSP protein, putative	-7.46465	10.7687	3091.58	4.86e-14	1.1e-11	4231.15	4407.25	4523.35	32.4621	33.3878	32.6891	4387.25	32.8463
PY17X_1345100	lactate dehydrogenase, putative	11.1887	11.126	3891.49	1.5e-14	1.1e-11	1.71593	1.87348	2.11757	5565.6	6454.23	5648.32	1.90233	5889.38
PY17X_1354400	DNA replication complex GINS protein, putative	11.0228	7.55691	2868.44	7.12e-14	1.1e-11	0.0769115	0.153222	0.125174	347.916	321.272	318.597	0.118436	329.262
PY17X_1357300	SprT-like domain-containing protein, putative	9.29144	10.3681	3199.95	4.08e-14	1.1e-11	3.19235	3.35655	3.07885	2583.48	2940.19	2460.16	3.20925	2661.28
PY17X_1359200	ROVER protein, putative	-7.60165	12.5883	2967.05	5.99e-14	1.1e-11	10721	10827.4	11807.3	76.9118	69.5872	80.5175	11118.6	75.6722
PY17X_1419100	conserved Plasmodium protein, unknown function	-9.20386	10.4033	3403.22	2.98e-14	1.1e-11	1394.68	1318.51	1480.09	3.41354	3.15979	2.83818	1397.76	3.13717
PY17X_1451800	upregulated in late gametocytes ULG8, putative	-9.9526	9.1345	2924.75	6.45e-14	1.1e-11	644.935	773.709	654.208	0.947784	0.962922	0.855414	690.951	0.92204
PY17X_1463900	conserved Plasmodium protein, unknown function	-9.82238	11.7175	2975	5.91e-14	1.1e-11	6796.97	8650.45	7771.38	11.838	11.9178	10.2101	7739.6	11.322
PY17X_0420000	PH domain-containing protein, putative	-9.89722	11.3308	2701.72	9.66e-14	1.11e-11	6121.31	5773.7	6064.38	9.95354	6.86982	8.11397	5986.46	8.31244
PY17X_0626900	fam-a protein	-9.56785	6.27069	2695.12	9.79e-14	1.11e-11	180.628	183.081	177.414	0.39566	0.244166	0.29578	180.374	0.311868
PY17X_1007500	flap endonuclease 1, putative	7.75118	10.3529	2753.13	8.78e-14	1.11e-11	8.51095	8.5081	8.13339	2250.68	2592.21	2326.76	8.38415	2389.88
PY17X_1032500	actin II	7.8428	10.298	2715.47	9.42e-14	1.11e-11	9.70493	10.4447	8.8494	2940.98	2956.81	2911.52	9.66633	2936.44
PY17X_1111500	WD repeat-containing protein, putative	7.95676	10.0536	2711.34	9.49e-14	1.11e-11	4.97546	4.11653	4.30018	1492.06	1485.66	1425.81	4.46406	1467.84
PY17X_1130500	secreted ookinete protein, putative	-8.06989	10.6133	2667.38	1.03e-13	1.11e-11	7877.16	7891.84	7376.06	34.1538	41.1509	38.5581	7715.02	37.9543
PY17X_1136400	zinc finger protein, putative	-9.98253	12.0967	2657.27	1.05e-13	1.11e-11	3216.7	3535.63	2826.27	4.33177	3.60371	4.58839	3192.87	4.17462
PY17X_1322400	conserved protein, unknown function	-7.09475	12.7147	2756.96	8.72e-14	1.11e-11	27613.6	27687.6	32109.3	273.186	280.926	291.046	29136.8	281.719
PY17X_1349000	conserved Plasmodium protein, unknown function	7.75238	9.76098	2686.03	9.96e-14	1.11e-11	9.69059	8.10865	9.02031	2504.21	2637.53	2511.29	8.93985	2551.01
PY17X_1447500	subpellicular microtubule protein 2, putative	-8.06988	10.4114	2670.12	1.03e-13	1.11e-11	3354.63	3336.22	3806.35	15.9639	18.8521	16.8025	3499.07	17.2062
PY17X_1432500	conserved Plasmodium protein, unknown function	-10.3543	10.0988	2615.3	1.14e-13	1.18e-11	3794.8	4057.64	3879.71	3.08206	4.71357	4.00073	3910.72	3.93212
PY17X_0714200	meiotic recombination protein DMC1, putative	-6.54677	11.4986	2586.41	1.21e-13	1.2e-11	5662.18	5257.04	5609.05	76.4392	82.2546	75.1265	5509.42	77.9401
PY17X_1011500	conserved Plasmodium protein, unknown function	-8.61692	10.1029	2593.54	1.19e-13	1.2e-11	2035.1	2083.36	2326.65	7.05458	8.23074	6.42735	2148.37	7.23756
PY17X_1233400	conserved protein, unknown function	-7.24691	9.79971	2566.42	1.26e-13	1.22e-11	1449.54	1427.28	1416.39	11.6798	13.367	12.3231	1431.07	12.4566
PY17X_0316700	replication factor C subunit 1, putative	7.55577	10.8294	2435.28	1.64e-13	1.24e-11	6.76319	6.68262	8.23242	1866.46	1719.12	1809.06	7.22608	1798.21
PY17X_0608300	LIMP protein, putative	-8.46457	8.98326	2477.46	1.5e-13	1.24e-11	3038.57	2972.48	3094.51	13.0936	9.71713	11.2966	3035.19	11.3691
PY17X_0611100	zinc finger protein, putative	-10.0718	10.4832	2425.86	1.67e-13	1.24e-11	1032.55	1124.09	822.745	1.22682	1.15979	1.27324	993.13	1.21995
PY17X_0708500	conserved Plasmodium protein, unknown function	7.11508	9.85382	2517.15	1.39e-13	1.24e-11	8.80183	8.61382	7.81145	1544.69	1558.21	1524.86	8.40903	1542.59
PY17X_0720900	CRONE protein, putative	-6.90531	9.90318	2431.38	1.65e-13	1.24e-11	2405.94	2363.85	2379.61	26.4244	28.297	24.2037	2383.13	26.3084
PY17X_0944800	radial spoke head protein, putative	11.2328	8.0468	2486.25	1.48e-13	1.24e-11	0.159345	0.117572	0.0960496	377.483	456.262	363.703	0.124322	399.149
PY17X_1107600	rhomboid protease ROM4, putative	-6.87354	9.77719	2514.59	1.39e-13	1.24e-11	890.82	861.636	887.755	10.6309	9.43644	9.72291	880.07	9.93007
PY17X_1132800	metacaspase-1, putative	-10.1447	7.44513	2434.38	1.64e-13	1.24e-11	186.162	216.668	176.572	0.250168	0.250869	0.175327	193.134	0.225455
PY17X_1140000	conserved protein, unknown function	-9.25716	10.5909	2468.63	1.53e-13	1.24e-11	3213.59	3905.19	3547.32	7.71697	6.70188	8.60473	3555.36	7.67453
PY17X_1221500	CPW-WPC family protein	-8.35567	8.92864	2424.05	1.68e-13	1.24e-11	554.534	687.179	599.563	2.5628	2.43819	2.43472	613.758	2.47857
PY17X_1236000	doublecortin domain-containing protein, putative	-9.06658	7.92241	2485.08	1.48e-13	1.24e-11	697.745	643.07	662.659	1.39789	1.5336	1.95939	667.825	1.63029
PY17X_1312400	fructose-bisphosphate aldolase 2	7.58269	13.7621	2525.31	1.36e-13	1.24e-11	146.124	113.394	130.962	32133.6	35270.4	31579.2	130.16	32994.4
PY17X_1324600	conserved Plasmodium protein, unknown function	-7.78279	11.7227	2423.58	1.68e-13	1.24e-11	2759.92	2747.68	2668.86	16.4826	14.3284	18.2738	2725.48	16.3616
PY17X_1335600	conserved Plasmodium protein, unknown function	8.69554	9.36685	2509.55	1.41e-13	1.24e-11	1.34427	1.53323	1.32679	761.238	853.523	691.498	1.40143	768.753
PY17X_1340900	conserved Plasmodium protein, unknown function	-8.37328	8.59732	2433.1	1.65e-13	1.24e-11	1690.82	1556.04	1585.8	7.51754	5.72645	6.05886	1610.88	6.43428
PY17X_1433800	radial spoke protein 9, putative	11.3237	9.45832	2465.12	1.54e-13	1.24e-11	0.543982	0.361238	0.609895	1628.66	1991.62	1599.34	0.505038	1739.87
PY17X_0705200	crystalloid-specific PH domain-containing protein	-12.2207	11.1277	2412.25	1.72e-13	1.26e-11	4561.74	6224.9	4750.92	1.21812	1.32892	1.7196	5179.19	1.42222
PY17X_1228700	conserved protein, unknown function	-9.19561	11.0969	2389.14	1.81e-13	1.3e-11	2513.62	2821.82	2623.8	6.01403	5.01871	6.89704	2653.08	5.9766
PY17X_1453700	p25-alpha family protein	-7.15674	8.07022	2383.04	1.83e-13	1.3e-11	1226.64	1110.7	1155.73	10.6458	11.5979	10.1239	1164.36	10.7892
PY17X_0716700	male development protein MD5, putative	7.29014	10.5299	2355.46	1.95e-13	1.36e-11	18.8209	18.3986	16.4754	3509.12	3991.22	3619.87	17.8983	3706.74
PY17X_0412200	plasmepsin VI, putative	-6.22538	10.2508	2315.59	2.12e-13	1.38e-11	1835.37	1760.15	1853.3	32.542	33.4029	30.3956	1816.27	32.1135
PY17X_0908500	inner membrane complex protein 1b, putative	-9.18407	10.3759	2310.68	2.14e-13	1.38e-11	1715.55	1580.96	1660.6	3.48294	3.24567	4.50188	1652.37	3.7435
PY17X_1039900	adenylyl cyclase alpha	10.2769	8.56284	2294.11	2.23e-13	1.38e-11	0.260965	0.259946	0.165169	402.283	343.897	375.125	0.228693	373.768
PY17X_1110400	conserved Plasmodium protein, unknown function	-6.66859	10.2992	2323.3	2.09e-13	1.38e-11	2244.63	2133.29	2360.11	29.8878	27.1346	30.5322	2246.01	29.1849
PY17X_1144700	NADH-cytochrome b5 reductase, putative	-7.19036	9.09236	2340.99	2.01e-13	1.38e-11	995.465	1066.16	978.154	9.82685	9.32377	8.41201	1013.26	9.18754
PY17X_1216400	EF hand domain-containing protein, putative	9.20607	8.47448	2319.16	2.11e-13	1.38e-11	0.570044	0.384961	0.532887	414.431	398.02	358.394	0.495964	390.282
PY17X_1334100	conserved protein, unknown function	-10.3889	10.2741	2296.97	2.21e-13	1.38e-11	2571.08	2666.92	2678.83	3.1223	1.88975	2.7942	2638.94	2.60208
PY17X_1341200	CKK domain-containing protein, putative	9.64035	8.51282	2314.91	2.13e-13	1.38e-11	0.448502	0.287906	0.316307	389.665	370.891	355.963	0.350905	372.173
PY17X_1438700	conserved Plasmodium protein, unknown function	-8.94926	8.37258	2302.46	2.18e-13	1.38e-11	831.034	812.972	894.396	2.78427	2.17738	1.85712	846.134	2.27292
PY17X_1351200	CPW-WPC family protein	-10.1222	9.10081	2285.28	2.27e-13	1.39e-11	707.106	813.665	791.511	0.764943	1.17199	0.798605	770.761	0.911847
PY17X_0316500	ribosome associated membrane protein RAMP4, putative	-7.94878	9.38103	2271.58	2.34e-13	1.4e-11	6315.21	7060.3	6169.33	37.0349	30.8708	36.7251	6514.94	34.8769
PY17X_1441600	BRO1 domain-containing protein, putative	-7.49143	10.0188	2270.66	2.34e-13	1.4e-11	871.041	816.466	750.923	5.60635	5.83316	6.46909	812.81	5.96953
PY17X_1452900	peptidase, putative	8.1986	9.72168	2261.32	2.39e-13	1.41e-11	0.947425	1.09852	0.982715	447.341	356.38	374.174	1.00955	392.632
PY17X_1365700	DNA topoisomerase 3, putative	-7.28441	6.24586	2253.69	2.44e-13	1.42e-11	77.4286	74.3846	70.6196	0.64679	0.564498	0.668285	74.1443	0.626524
PY17X_0504400	conserved Plasmodium protein, unknown function	-8.14955	9.77475	2222.33	2.62e-13	1.49e-11	366.023	432.822	348.616	1.90984	1.66119	1.77927	382.487	1.78343
PY17X_0933500	folate transporter 2, putative	-9.5945	8.9468	2218.47	2.64e-13	1.49e-11	748.745	800.853	621.808	1.43507	1.20066	1.09085	723.802	1.24219
PY17X_1235700	UTP--glucose-1-phosphate uridylyltransferase, putative	-6.55918	6.7748	2217.55	2.65e-13	1.49e-11	93.4649	89.5341	83.2913	1.26216	1.25382	1.21682	88.7634	1.24427
PY17X_1036100	conserved Plasmodium protein, unknown function	7.95564	8.15519	2200.88	2.75e-13	1.53e-11	2.86589	2.17024	2.36394	778.516	809.974	845.222	2.46669	811.237
PY17X_0106000	conserved Plasmodium protein, unknown function	-7.39095	10.219	2159.66	3.03e-13	1.55e-11	2783.08	3428.02	2872.5	23.8584	23.9956	23.7792	3027.87	23.8777
PY17X_0408600	DNA polymerase delta small subunit, putative	9.04763	8.60432	2157.26	3.04e-13	1.55e-11	0.815167	1.18525	1.02609	722.597	756.51	639.665	1.00883	706.257
PY17X_0503700	conserved Plasmodium protein, unknown function	-10.4885	9.09293	2151.91	3.08e-13	1.55e-11	1919.91	2162.4	1542.41	1.93751	1.61414	1.62946	1874.91	1.72703
PY17X_0832200	conserved Plasmodium protein, unknown function	10.4547	10.2903	2141.14	3.16e-13	1.55e-11	1.6342	2.15556	1.37639	3114.33	3534.31	2908.77	1.72205	3185.8
PY17X_0834100	procollagen lysine 5-dioxygenase, pseudogene	-6.51202	8.97169	2138.49	3.18e-13	1.55e-11	609.726	676.439	614.427	9.27116	9.40248	8.88505	633.53	9.18623
PY17X_1010600	GTPase Era, putative	-8.32044	6.26757	2169.21	2.96e-13	1.55e-11	97.4831	100.597	104.387	0.419285	0.319626	0.497818	100.822	0.412243
PY17X_1016900	CPW-WPC family protein	-6.39952	9.70794	2177.14	2.91e-13	1.55e-11	1489.53	1369.91	1592.87	23.3744	24.0063	22.3489	1484.1	23.2432
PY17X_1027300	DNA replication licensing factor MCM2, putative	6.4538	11.2705	2184.09	2.86e-13	1.55e-11	20.547	17.248	19.6402	2325.06	2110.38	2223.07	19.1451	2219.5
PY17X_1235600	FACT complex subunit SPT16, putative	7.22801	10.6981	2143.58	3.14e-13	1.55e-11	7.3161	5.92444	6.80654	1379.87	1404.66	1192.82	6.68236	1325.78
PY17X_1311900	EF-hand calcium-binding domain-containing protein, putative	9.44469	7.56612	2178.7	2.89e-13	1.55e-11	0.896315	0.785346	0.911721	765.247	706.968	935.982	0.864461	802.732
PY17X_1315800	condensin-2 complex subunit G2, putative	8.0061	6.8852	2158.98	3.03e-13	1.55e-11	0.294245	0.246056	0.230574	79.1198	94.2571	89.1223	0.256958	87.4997
PY17X_1344300	PRELI domain-containing protein, putative	-6.58626	9.04783	2183.65	2.86e-13	1.55e-11	1669.57	1878.77	1858.04	24.671	25.5273	24.2246	1802.13	24.8076
PY17X_1361600	phosphoenolpyruvate carboxykinase, putative	-6.60824	9.51025	2144.79	3.14e-13	1.55e-11	801.362	829.302	901.792	10.8616	12.2885	11.1646	844.152	11.4382
PY17X_1339400	transmembrane protein 43, putative	-6.47867	10.3406	2116.49	3.36e-13	1.61e-11	1907.69	1849.11	1963.96	26.2584	31.0998	27.4576	1906.92	28.2719
PY17X_0303400	conserved Plasmodium protein, unknown function	10.6183	8.13067	2091.27	3.57e-13	1.66e-11	0.255739	0.141522	0.317942	525.223	539.42	463.136	0.238401	509.259
PY17X_0714500	small heat shock protein HSP20, putative	-6.94228	9.71681	2090.17	3.58e-13	1.66e-11	3295.92	3091.54	3334.02	35.9123	30.8153	37.7377	3240.49	34.8217
PY17X_0944900	WD repeat-containing protein, putative	10.7343	7.07223	2095.62	3.53e-13	1.66e-11	0.131439	0.087284	0.0475373	189.295	215.767	197.799	0.0887535	200.954
PY17X_1204400	conserved Plasmodium protein, unknown function	-8.04261	8.21434	2100.43	3.49e-13	1.66e-11	1493.53	1606.52	1527.15	6.3625	8.51718	8.23215	1542.4	7.70394
PY17X_0302600	translocation protein SEC66, putative	-7.58751	8.96095	2073.99	3.72e-13	1.71e-11	1149.76	1262.12	1170.71	8.23221	7.20156	9.1677	1194.2	8.20049
PY17X_0615900	DNA polymerase alpha catalytic subunit A, putative	6.68422	9.70843	2063.42	3.82e-13	1.72e-11	3.13623	3.02467	3.25365	431.579	468.996	380.899	3.13818	427.158
PY17X_1432800	conserved Plasmodium protein, unknown function	-7.18271	7.56166	2065.88	3.8e-13	1.72e-11	1139.84	1046.76	1261.87	11.7246	10.321	9.37709	1149.49	10.4742
PY17X_0623100	conserved protein, unknown function	-6.29866	9.2252	2053.31	3.92e-13	1.73e-11	1310.15	1263	1231.75	21.3118	20.0632	22.5312	1268.3	21.3021
PY17X_1114500	secreted ookinete protein, putative	-7.31469	9.15993	2052.73	3.92e-13	1.73e-11	544.399	469.574	563.817	4.37309	3.96769	4.74318	525.93	4.36132
PY17X_0502300	DNA polymerase delta catalytic subunit, putative	9.9111	10.4611	2023.52	4.22e-13	1.78e-11	0.898492	1.0649	0.710039	1219.03	997.216	1181.81	0.891142	1132.69
PY17X_0511700	cell division cycle protein 20 homolog, putative	6.48236	7.68552	2028.47	4.17e-13	1.78e-11	2.85157	2.42533	2.95932	329.181	337.093	309.388	2.74541	325.221
PY17X_0713100	high mobility group protein B2	-5.561	11.0243	2020.58	4.25e-13	1.78e-11	13796.5	14170	13281.1	379.674	389.876	386.468	13749.2	385.339
PY17X_1011200	conserved protein, unknown function	-5.90742	10.107	2034.75	4.1e-13	1.78e-11	1868.54	1956.62	1967.78	44.437	39.9894	43.2444	1930.98	42.557
PY17X_1364700	protein transport protein SEC61 subunit alpha, putative	-6.48612	10.3098	2028.76	4.16e-13	1.78e-11	1646.55	1705.32	1966.14	24.7936	27.0699	26.5322	1772.67	26.1319
PY17X_1404200	DNA ligase I, putative	6.92956	11.5964	2022.38	4.23e-13	1.78e-11	21.481	16.5351	18.1255	2990.33	3145.81	2916.2	18.7139	3017.45
PY17X_0914000	conserved Plasmodium protein, unknown function	-8.87326	8.82808	2009.77	4.37e-13	1.82e-11	441.549	559.545	496.638	1.17849	1.56935	1.46059	499.244	1.40281
PY17X_0605800	sexual stage-specific protein G37, putative	-5.91471	10.7587	2001.21	4.46e-13	1.83e-11	3192.58	3146.67	3388.09	70.9633	76.7574	65.5945	3242.45	71.1051
PY17X_0613200	conserved Plasmodium protein, unknown function	7.14359	7.61769	2002.61	4.45e-13	1.83e-11	3.73898	3.74579	3.96354	786.742	621.28	736.42	3.8161	714.814
PY17X_1124300	hexokinase, putative	8.8286	11.7065	1987.79	4.62e-13	1.88e-11	9.08628	8.28484	12.3162	5966.57	5695.51	6183.47	9.89577	5948.52
PY17X_1332400	conserved Plasmodium protein, unknown function	6.69871	7.58992	1980.02	4.71e-13	1.9e-11	1.60278	1.33859	1.70701	216.042	203.946	219.933	1.54946	213.307
PY17X_0624700	conserved Plasmodium protein, unknown function	7.09918	9.45955	1967.73	4.86e-13	1.93e-11	12.0263	10.197	11.6905	1928.55	2300.42	1924.06	11.3046	2051.01
PY17X_1132900	conserved Plasmodium protein, unknown function	-7.137	6.38955	1967.6	4.87e-13	1.93e-11	88.7331	98.4034	105.12	0.879245	0.834232	1.01674	97.4189	0.910073
PY17X_0708400	dynein light chain 1, putative	6.98988	9.61177	1949.83	5.1e-13	1.93e-11	22.9855	18.1649	21.5752	3731.85	3263.46	3553.83	20.9085	3516.38
PY17X_1105200	MOLO1 domain-containing protein, putative	-7.78914	9.10818	1955.01	5.03e-13	1.93e-11	1430.36	1408.93	1143.35	7.35412	8.23616	8.20828	1327.55	7.93286
PY17X_1226700	DNA helicase PSH3, putative	7.4361	7.72948	1943.57	5.18e-13	1.93e-11	0.643469	0.624069	0.809727	174.179	159.399	144.218	0.692422	159.265
PY17X_1245000	DNA replication licensing factor MCM3, putative	5.40402	11.115	1945.22	5.16e-13	1.93e-11	37.4709	33.5238	36.5774	2033.48	2034.19	1956.96	35.8574	2008.21
PY17X_1315200	conserved protein, unknown function	-6.27524	6.91343	1950.61	5.08e-13	1.93e-11	687.971	668.104	679.611	12.7434	11.9944	10.0868	678.562	11.6082
PY17X_1330000	conserved Plasmodium protein, unknown function	6.22321	7.9389	1958.21	4.99e-13	1.93e-11	3.99672	4.52324	4.03485	413.586	429.278	398.251	4.18494	413.705
PY17X_1404000	GINS complex subunit Psf3, putative	8.33794	8.45282	1947.47	5.13e-13	1.93e-11	3.84595	3.87729	2.89208	1408.25	1644.51	1483.31	3.53844	1512.02
PY17X_1439000	inner membrane complex protein 1h, putative	-5.51427	12.0543	1960.97	4.95e-13	1.93e-11	5774.52	5040.82	5438.47	151.255	158.843	160.091	5417.93	156.729
PY17X_0505900	conserved Plasmodium protein, unknown function	10.7629	9.63396	1936.27	5.28e-13	1.94e-11	0.144198	0.247113	0.159819	465.818	429.114	366.062	0.18371	420.331
PY17X_0826400	S-adenosylmethionine synthetase, putative	-6.12527	10.4234	1927.27	5.41e-13	1.94e-11	2454.53	2126.78	2147.1	41.8159	41.2113	44.4234	2242.8	42.4835
PY17X_0933600	guanine nucleotide-exchange factor SEC12, putative	-9.66805	8.27516	1925.76	5.43e-13	1.94e-11	438.016	575.889	445.537	0.945603	0.738543	0.695849	486.481	0.793332
PY17X_0945900	CPW-WPC family protein	-5.39047	10.8979	1928.63	5.39e-13	1.94e-11	2234.86	2022.8	2112.45	66.7086	67.4695	66.6753	2123.37	66.9511
PY17X_1106000	UDP-N-acetylglucosamine transporter, putative	5.68459	8.14924	1924.89	5.44e-13	1.94e-11	6.1581	6.10287	6.46562	415.347	424.714	434.043	6.2422	424.702
PY17X_1433700	conserved Plasmodium protein, unknown function	8.373	7.60017	1930.69	5.36e-13	1.94e-11	0.367596	0.376139	0.301013	174.425	131.915	151.509	0.348249	152.616
PY17X_0606800	tetratricopeptide repeat protein, putative	5.8319	11.6321	1920.43	5.51e-13	1.95e-11	111.147	98.7541	121.715	8218.35	8444.89	8304.77	110.538	8322.67
PY17X_0720000	conserved Plasmodium protein, unknown function	11.8797	8.74603	1911.19	5.64e-13	1.98e-11	0.103574	0.126096	0.0749187	481.624	621.012	414.77	0.10153	505.802
PY17X_0816600	membrane protein S54, putative	-7.70804	8.2995	1905.54	5.73e-13	1.99e-11	440.369	503.212	408.279	2.97029	3.09943	2.49803	450.62	2.85592
PY17X_0903800	kinesin-X4, putative	5.82146	8.43159	1906.71	5.71e-13	1.99e-11	4.83195	5.1757	5.02818	397.203	368.679	359.569	5.01194	375.15
PY17X_0703500	ribosomal protein L21, apicoplast, putative	-7.28457	6.06874	1870.16	6.3e-13	2.01e-11	140.091	150.228	124.937	1.13192	1.3007	1.08326	138.419	1.17196
PY17X_0708700	phosphorylated CTD interacting factor 1 WW domain-containing protein, putative	7.1809	7.18013	1881.73	6.11e-13	2.01e-11	0.418144	0.567081	0.521847	90.9343	98.9204	99.3559	0.502357	96.4035
PY17X_0935700	mitogen-activated protein kinase 2, putative	6.48499	9.49171	1883.45	6.08e-13	2.01e-11	10.749	10.3852	8.94882	1193.78	1149.83	1221.85	10.0277	1188.49
PY17X_1124200	ribonuclease H2 subunit A, putative	7.32169	8.70851	1873.61	6.24e-13	2.01e-11	6.61226	6.2473	5.15228	1191.32	1322.2	1296.65	6.00395	1270.06
PY17X_1243300	conserved protein, unknown function	-10.5876	9.42981	1889.46	5.98e-13	2.01e-11	954.452	1227.47	937.083	0.680321	1.10206	0.882069	1039.67	0.88815
PY17X_1344800	L-lactate dehydrogenase, putative	6.37106	9.91906	1869.65	6.31e-13	2.01e-11	23.8433	22.1039	27.0975	2511.22	2691.51	2789.09	24.3482	2663.94
PY17X_1352000	conserved protein, unknown function	-5.52955	9.36497	1892.89	5.93e-13	2.01e-11	446.238	412.088	429.183	12.5542	12.2563	12.0589	429.17	12.2898
PY17X_1360600	inner membrane complex protein 1k, putative	-6.04483	11.3756	1868.31	6.33e-13	2.01e-11	4235.36	3489.22	3623.2	74.4432	74.9343	77.911	3782.59	75.7628
PY17X_1367300	E1-E2 ATPase, putative	7.13491	10.0081	1895.1	5.89e-13	2.01e-11	2.70393	3.30711	2.58155	541.832	540.146	516.637	2.86419	532.872
PY17X_1415300	serine/threonine protein kinase PK9, putative	8.15694	6.48889	1871.03	6.29e-13	2.01e-11	0.700399	0.422827	0.575707	206.869	234.144	206.943	0.566311	215.985
PY17X_1416900	conserved protein, unknown function	-7.84231	8.99738	1888.83	5.99e-13	2.01e-11	521.853	609.261	484.697	2.78427	3.22163	3.29495	538.604	3.10028
PY17X_1421800	conserved Plasmodium protein, unknown function	7.90057	7.84002	1880.01	6.14e-13	2.01e-11	0.759751	0.54914	0.595817	218.211	182.626	202.646	0.634902	201.161
PY17X_1452700	serine hydroxymethyltransferase, putative	6.30751	9.79121	1884.39	6.06e-13	2.01e-11	17.4475	14.5361	17.9792	1740.49	1713.79	1778.28	16.6543	1744.19
PY17X_1418900	protein AAP4, putative	-6.81123	9.34227	1857.08	6.53e-13	2.06e-11	526.996	581.848	486.389	6.5829	6.58218	5.65376	531.744	6.27295
PY17X_0826200	dynein intermediate chain, putative	7.85946	10.223	1850.17	6.66e-13	2.09e-11	4.58889	3.5509	4.70293	1284.24	1478.76	1184.83	4.28091	1315.94
PY17X_0938800	conserved Plasmodium protein, unknown function	6.59472	7.73432	1837.53	6.89e-13	2.1e-11	7.22968	6.46939	7.89289	865.324	1016.13	882.982	7.19732	921.48
PY17X_1121400	tetratricopeptide repeat protein, putative	-6.31275	6.42168	1838.69	6.87e-13	2.1e-11	44.1487	45.6302	40.6537	0.733607	0.661203	0.771209	43.4775	0.722006
PY17X_1207400	IMP1-like protein, putative	-5.75735	10.736	1843.72	6.78e-13	2.1e-11	2244.49	2426.6	2511.03	58.595	62.9563	54.1298	2394.04	58.5604
PY17X_1330200	glyceraldehyde-3-phosphate dehydrogenase	7.52119	12.1255	1839.22	6.86e-13	2.1e-11	50.5154	38.6632	54.3188	10943.9	12397	11489.9	47.8325	11610.3
PY17X_1424900	structural integrity maintenance protein SIMP, putative	-6.66174	11.6318	1842.92	6.79e-13	2.1e-11	5174.95	5033.91	5773.66	73.2674	59.8438	75.5251	5327.5	69.5454
PY17X_0111400	EF hand domain-containing protein, putative	-11.4572	8.79556	1833.6	6.97e-13	2.11e-11	690.293	1001.07	695.755	0.404169	0.374125	0.339908	795.707	0.372734
PY17X_0313000	origin recognition complex subunit 5, putative	6.18617	9.22483	1822.56	7.19e-13	2.13e-11	6.5167	6.27498	7.32825	633.635	701.563	603.111	6.70664	646.103
PY17X_1362100	DNA repair protein RAD5, putative	6.68987	10.4642	1823.43	7.17e-13	2.13e-11	6.08919	5.64428	6.66198	936.705	737.517	838.189	6.13182	837.47
PY17X_1417300	DNA replication licensing factor MCM4, putative	6.13672	11.1174	1824.45	7.15e-13	2.13e-11	24.0604	19.0236	22.9364	2123.23	2003.24	2016.25	22.0068	2047.58
PY17X_1361400	myosin A	-7.16456	12.0412	1818.42	7.27e-13	2.14e-11	3986.43	3053.07	3210.33	33.5747	28.4842	32.4359	3416.61	31.4983
PY17X_1133800	conserved Plasmodium protein, unknown function	-8.78755	9.94859	1809.23	7.46e-13	2.19e-11	486.917	590.583	429.956	1.66673	1.32116	1.53063	502.485	1.50617
PY17X_0711400	ubiquitin-like protein, putative	-5.84074	10.5913	1801.86	7.62e-13	2.22e-11	3072.29	2865.55	3212.95	68.1938	77.5869	65.3811	3050.26	70.3873
PY17X_1451400	DNA polymerase epsilon subunit B, putative	5.98229	9.8898	1795.85	7.75e-13	2.25e-11	16.0465	14.2465	17.1426	1271.74	1409.07	1284.64	15.8119	1321.81
PY17X_1138800	conserved Plasmodium protein, unknown function	-5.99019	9.32833	1792.96	7.81e-13	2.25e-11	1577.1	1779.57	1753.3	33.3945	37.6463	35.2654	1703.33	35.4354
PY17X_1330600	replication factor C subunit 3, putative	6.86885	8.7717	1790.92	7.86e-13	2.25e-11	8.17335	6.72846	6.61646	1043.78	1104.69	1177.93	7.17276	1108.8
PY17X_1106200	DNA mismatch repair protein MSH6, putative	6.01401	8.87815	1788.85	7.9e-13	2.25e-11	3.60839	3.82033	4.15187	357.972	309.7	322.751	3.8602	330.141
PY17X_0612700	DNA replication licensing factor MCM5, putative	5.0457	11.3332	1770.53	8.33e-13	2.34e-11	65.8187	63.1501	71.1894	2945.05	2977.95	2820.46	66.7194	2914.48
PY17X_0916900	conserved Plasmodium protein, unknown function	-9.83471	7.63996	1771.11	8.31e-13	2.34e-11	4034.47	5091.42	4157.75	4.17641	7.73191	7.02476	4427.88	6.31103
PY17X_0502600	golgi re-assembly stacking protein, putative	-6.32413	7.45627	1764.65	8.47e-13	2.36e-11	263.267	279.144	246.274	4.66999	3.84838	4.50224	262.895	4.3402
PY17X_1365300	6-cysteine protein P48/45, putative	6.24914	8.863	1763.76	8.49e-13	2.36e-11	8.75611	9.50247	8.27125	891.637	829.374	948.389	8.84327	889.8
PY17X_1242200	conserved Plasmodium membrane protein, unknown function	-8.50357	9.72259	1759.78	8.59e-13	2.38e-11	3251.64	4242.85	3451.66	15.3768	11.4472	13.1372	3648.72	13.3204
PY17X_0830400	protein kinase, putative	5.52876	9.99069	1757.11	8.66e-13	2.38e-11	12.0214	12.3269	12.3241	815.187	700.125	725.408	12.2242	746.907
PY17X_1411000	PhIL1-interacting candidate PIC5, putative	-6.45076	9.105	1752.05	8.78e-13	2.41e-11	2286.92	2260.25	2489.22	33.4652	40.4803	32.4272	2345.46	35.4576
PY17X_1357400	conserved Plasmodium protein, unknown function	6.09471	6.43002	1749.72	8.84e-13	2.41e-11	1.04691	1.25138	1.06017	99.5753	106.6	97.2911	1.11949	101.156
PY17X_1327600	kelch domain-containing protein, putative	-7.78969	9.79029	1746.03	8.94e-13	2.42e-11	801.319	1073.5	925.235	6.22484	5.09938	5.43583	933.35	5.58668
PY17X_0210700	actin-related protein ARP1, putative	-5.4439	8.22838	1730.65	9.35e-13	2.51e-11	526.613	478.223	540.635	16.255	15.4435	15.2511	515.157	15.6499
PY17X_1129600	phospholipase, putative	-6.40123	7.17435	1729.46	9.38e-13	2.51e-11	128.234	128.593	115.049	1.76192	1.87257	2.1678	123.958	1.9341
PY17X_0614900	AP2 domain transcription factor AP2-Z, putative	-8.24278	11.5233	1713.73	9.83e-13	2.61e-11	1885.7	1936.51	1398.22	8.47173	7.31573	7.05914	1740.15	7.61553
PY17X_0935600	dynein light chain Tctex-type, putative	8.01947	8.13405	1712.87	9.86e-13	2.61e-11	2.76619	3.81644	3.94009	1114.25	1330.08	1172.09	3.50757	1205.47
PY17X_0608800	conserved Plasmodium protein, unknown function	7.36994	12.9108	1708.29	9.99e-13	2.63e-11	32.2437	30.6829	30.8812	8454.15	6153.05	5947.85	31.2693	6851.68
PY17X_0936900	conserved Plasmodium protein, unknown function	9.246	6.41524	1702.6	1.02e-12	2.66e-11	0.069544	0.0769693	0.100607	72.9993	54.9056	74.1562	0.0823734	67.3537
PY17X_0805500	conserved Plasmodium protein, unknown function	7.59538	8.259	1698.87	1.03e-12	2.68e-11	0.889353	1.02786	1.27379	285.392	287.737	245.493	1.06367	272.874
PY17X_1208600	rho GTPase-activating protein, putative	5.13084	9.95259	1697.69	1.03e-12	2.68e-11	34.3186	33.1388	35.3016	1550.8	1672.17	1539.47	34.253	1587.48
PY17X_0112400	conserved Plasmodium protein, unknown function	-8.15816	9.3282	1692.37	1.05e-12	2.69e-11	3494.2	3808.32	3381.29	13.6778	15.7538	19.845	3561.27	16.4255
PY17X_1402500	conserved protein, unknown function	-7.47351	7.67659	1692.93	1.05e-12	2.69e-11	821.33	772.514	890.93	6.57021	7.14259	4.81882	828.258	6.1772
PY17X_0204100	kinesin-8B, putative	11.6504	11.3274	1676.76	1.1e-12	2.73e-11	0.368404	0.460163	0.261721	1862.63	1277.34	1475.4	0.363429	1538.46
PY17X_0620300	pre-rRNA-processing protein ESF2, putative	-8.71035	6.30443	1676.31	1.1e-12	2.73e-11	164.657	195.323	174.448	0.382248	0.746981	0.535787	178.142	0.555005
PY17X_1043000	fam-a protein	-6.53309	7.51309	1680.42	1.09e-12	2.73e-11	409.533	484.217	455.697	7.10613	6.66444	5.5438	449.816	6.43813
PY17X_1207700	conserved Plasmodium protein, unknown function	-6.11483	9.12845	1682.28	1.08e-12	2.73e-11	3096.54	3342.87	2998.91	57.6131	56.6015	65.8346	3146.11	60.0164
PY17X_1306400	DNA primase small subunit, putative	5.1915	9.18813	1678.96	1.09e-12	2.73e-11	23.0609	22.4458	24.1192	1082.62	1142.45	1139.64	23.2086	1121.57
PY17X_1457600	replication factor C subunit 4, putative	7.11146	9.69698	1676.5	1.1e-12	2.73e-11	13.7382	11.6844	9.98314	2158.3	2104.51	2214.96	11.8019	2159.26
PY17X_1459300	vacuolar-sorting protein SNF7, putative	-6.63311	5.99607	1681.47	1.08e-12	2.73e-11	167.098	173.676	211.476	2.46208	2.53228	2.3467	184.083	2.44702
PY17X_0303500	MORN repeat protein, putative	10.8729	8.04728	1673.04	1.11e-12	2.74e-11	0.717052	0.440896	0.288149	1196	1059.81	1334.43	0.482032	1196.75
PY17X_1405400	AP2 domain transcription factor, putative	-8.11002	5.37075	1667.45	1.13e-12	2.77e-11	77.3286	89.3514	82.1404	0.302821	0.420466	0.44568	82.9401	0.389656
PY17X_1431600	dynein light chain 1, putative	5.85163	9.21209	1657.96	1.16e-12	2.84e-11	71.1521	65.853	78.1566	5068.21	5747.73	5610.25	71.7206	5475.39
PY17X_0524100	alpha tubulin 2	5.70163	13.5166	1649.33	1.19e-12	2.9e-11	356.883	282.23	342.787	21411.2	24414.5	21723.5	327.3	22516.4
PY17X_1041000	dynein regulatory complex protein, putative	8.36562	8.7599	1642.2	1.22e-12	2.95e-11	1.70226	1.04815	1.28983	616.311	567.848	583.299	1.34675	589.153
PY17X_1416500	conserved Plasmodium protein, unknown function	-5.34473	7.23589	1641.29	1.22e-12	2.95e-11	963.679	954.968	858.142	31.0867	28.9947	30.3191	925.597	30.1335
PY17X_0303900	conserved Plasmodium protein, unknown function	7.0082	9.48109	1634.68	1.25e-12	2.98e-11	5.39585	6.61135	5.44554	1107.97	994.443	873.199	5.81758	991.869
PY17X_1012900	DNA topoisomerase 2, putative	5.99589	10.9291	1634.36	1.25e-12	2.98e-11	13.5058	13.0392	14.3667	1329.84	1041.13	1084.52	13.6372	1151.83
PY17X_1130300	CPW-WPC family protein	-5.02924	9.41673	1632.9	1.26e-12	2.98e-11	1607.68	1547.76	1587.92	61.8407	65.8179	64.4271	1581.12	64.0286
PY17X_0525900	conserved rodent malaria protein, unknown function	9.38482	5.31977	1624.62	1.29e-12	3.04e-11	0.072261	0.0799765	0.032668	53.225	54.6448	55.9041	0.0616352	54.5913
PY17X_1370200	inner membrane complex protein 1f, putative	-7.33855	9.79821	1622.22	1.3e-12	3.05e-11	557.986	553.04	465.817	4.80864	4.54413	3.56555	525.615	4.30611
PY17X_1421000	conserved Plasmodium protein, unknown function	-11.4144	10.6968	1616.17	1.32e-12	3.1e-11	1732.36	2012.6	1234.43	0.658443	0.905539	0.838542	1659.79	0.800841
PY17X_0104800	conserved protein, unknown function	-9.25147	9.21169	1604.97	1.37e-12	3.17e-11	1804.71	2477.49	1819.59	3.68127	4.90219	4.61679	2033.93	4.40008
PY17X_1038000	ATP-dependent Clp protease regulatory subunit ClpC, putative	7.28639	6.88875	1604.71	1.37e-12	3.17e-11	0.534311	0.43973	0.359233	100.599	89.3976	85.2821	0.444425	91.7594
PY17X_1111000	stripes inner membrane complex protein, putative	-5.8666	9.25699	1605.73	1.37e-12	3.17e-11	1681.75	1547.65	1668.65	32.8001	38.9896	39.1074	1632.69	36.9657
PY17X_0944500	calcium/calmodulin-dependent protein kinase, putative	5.44839	8.07971	1589.13	1.44e-12	3.3e-11	3.54154	3.90354	3.9335	235.376	220.044	202.331	3.79286	219.25
PY17X_1210100	tubulin beta chain, putative	5.47884	13.1639	1588.39	1.45e-12	3.3e-11	331.937	260.874	311.701	16912.3	18843.3	17563.7	301.504	17773.1
PY17X_0413000	major facilitator superfamily-related transporter, putative	5.84089	7.95722	1585.6	1.46e-12	3.32e-11	3.91578	3.47881	4.22949	321.851	273.371	286.843	3.87469	294.022
PY17X_1209200	conserved Plasmodium protein, unknown function	-7.01191	7.1174	1584.48	1.47e-12	3.32e-11	102.601	126.777	96.2138	1.1848	1.11043	1.04624	108.531	1.11382
PY17X_1322800	conserved protein, unknown function	-5.6532	9.87168	1582.6	1.47e-12	3.32e-11	832.182	690.063	775.467	21.4921	18.7216	20.1666	765.904	20.1268
PY17X_1102700	chromatin assembly factor 1 subunit A, putative	5.45378	10.5726	1576.54	1.5e-12	3.37e-11	23.8187	21.7876	27.1415	1480.44	1364.16	1371.25	24.2493	1405.28
PY17X_0910200	conserved Plasmodium protein, unknown function	5.27151	10.2495	1572.56	1.52e-12	3.4e-11	58.5851	56.4163	62.3625	2925.49	3310.94	2825.47	59.1213	3020.63
PY17X_1415800	CDP-diacylglycerol--inositol 3-phosphatidyltransferase, putative	-6.797	8.53501	1569.71	1.54e-12	3.42e-11	1181.79	1081.41	1145.47	11.1951	15.4101	13.8544	1136.22	13.4865
PY17X_1366100	conserved protein, unknown function	-9.11364	9.1561	1567.77	1.55e-12	3.42e-11	1413.99	1357.52	1406.27	2.43242	4.37575	3.12641	1392.59	3.31152
PY17X_0408500	conserved Plasmodium protein, unknown function	11.6097	9.24902	1559.47	1.59e-12	3.48e-11	0.036196	0.0311583	0.0327272	186.424	114.862	116.667	0.0333605	139.318
PY17X_0512800	meiotic recombination protein SPO11-2, putative	-5.03431	7.75755	1553.07	1.62e-12	3.48e-11	417.187	424.372	409.419	15.9599	17.742	16.7779	416.993	16.8266
PY17X_0808600	conserved Plasmodium protein, unknown function	6.134	7.42417	1553.05	1.62e-12	3.48e-11	1.65312	1.86515	1.47293	166.362	143.56	153.681	1.66374	154.534
PY17X_0833600	CH domain-containing protein, putative	5.50821	8.06843	1553.57	1.62e-12	3.48e-11	17.6855	19.4904	18.9229	1067.78	1230.11	1080.42	18.6996	1126.1
PY17X_1108900	ceramide synthase CERS1, putative	-5.28027	9.43392	1556.44	1.6e-12	3.48e-11	1202.25	1250.52	1319.93	39.6526	44.9984	43.6791	1257.57	42.7767
PY17X_1217500	enolase	6.00277	11.3591	1557.79	1.6e-12	3.48e-11	68.1747	51.5848	61.0757	4842.03	5268.67	5216.41	60.2784	5109.04
PY17X_1407600	conserved Plasmodium protein, unknown function	5.46909	6.94932	1557.5	1.6e-12	3.48e-11	5.95627	5.13843	4.83259	318.893	305.129	309.571	5.3091	311.197
PY17X_1015200	ribosomal protein L17, mitochondrial, putative	6.79874	8.30856	1551.38	1.63e-12	3.48e-11	7.31112	8.53004	6.33504	1034.23	1157.01	1073.22	7.39207	1088.15
PY17X_0103400	SDE2 domain-containing protein, putative	-8.05124	8.92877	1545.82	1.66e-12	3.53e-11	583.987	715.275	644.179	3.08219	3.96647	2.65536	647.814	3.23467
PY17X_0835000	conserved Plasmodium protein, unknown function	-8.01091	7.3834	1544.6	1.67e-12	3.53e-11	252.25	277.692	260.642	0.982102	1.34987	1.67693	263.528	1.3363
PY17X_0303100	hexose transporter	5.97145	10.7926	1540.61	1.69e-12	3.55e-11	34.6032	33.0646	42.5582	3108.93	2841.89	3189.4	36.742	3046.74
PY17X_0830700	conserved Plasmodium protein, unknown function	-8.41973	9.43784	1532.37	1.74e-12	3.55e-11	351.31	363.889	326.311	1.45185	0.994851	1.56987	347.17	1.33885
PY17X_0837700	gamma-tubulin complex component, putative	5.13207	8.93134	1532.85	1.73e-12	3.55e-11	7.77429	6.79111	7.17571	350.527	337.817	320.525	7.24703	336.29
PY17X_0905200	serine/threonine protein kinase, putative	-8.94046	10.2178	1535.45	1.72e-12	3.55e-11	797.438	946.962	703.716	2.65811	1.76775	2.18122	816.039	2.20236
PY17X_0905600	conserved Plasmodium protein, unknown function	-7.57374	9.16895	1533.61	1.73e-12	3.55e-11	876.265	701.919	674.213	4.97231	4.67105	5.96208	750.799	5.20181
PY17X_1028300	lysine--tRNA ligase, putative	-6.8953	6.40701	1531.92	1.74e-12	3.55e-11	83.2206	98.2511	79.318	0.971259	1.09685	0.83317	86.9299	0.967094
PY17X_1116500	glideosome-associated protein 40, putative	-4.94676	12.9617	1533.29	1.73e-12	3.55e-11	10586.9	11311.5	11822.6	482.853	440.997	521.738	11240.3	481.863
PY17X_1138200	guanylyl cyclase beta	-6.75661	6.90209	1533.44	1.73e-12	3.55e-11	28.2107	27.7052	22.6545	0.365575	0.315327	0.282994	26.1901	0.321298
PY17X_1419600	conserved protein, unknown function	5.78309	10.9369	1538.52	1.7e-12	3.55e-11	25.0132	20.3228	21.3652	1767.43	1500.8	1591.77	22.2337	1620
PY17X_0417200	formate-nitrite transporter, putative	5.49023	7.10248	1525.57	1.78e-12	3.56e-11	6.14972	5.7592	7.27126	384.872	398.937	358.162	6.39339	380.657
PY17X_0710200	conserved Plasmodium protein, unknown function	5.0456	8.10792	1526.03	1.77e-12	3.56e-11	7.73644	6.77765	7.51919	328.837	326.282	307.779	7.34443	320.966
PY17X_0814600	exportin-7, putative	5.12777	9.24758	1524.56	1.78e-12	3.56e-11	9.16096	9.33863	10.6929	458.538	453.636	437.827	9.73082	450.001
PY17X_1125200	GAS8-like protein, putative	9.50102	9.08523	1523.39	1.79e-12	3.56e-11	1.23385	1.38483	0.754215	1067.26	1033.33	1113.73	1.1243	1071.44
PY17X_1339600	conserved Plasmodium protein, unknown function	-8.89913	10.6922	1528.78	1.76e-12	3.56e-11	1268.53	1312.95	954.236	3.91706	2.75667	3.14761	1178.57	3.27378
PY17X_1409700	HORMA domain protein, putative	-5.68626	10.7175	1527.48	1.77e-12	3.56e-11	1008.95	1168.74	966.995	28.7898	25.469	26.6186	1048.23	26.9591
PY17X_0717700	nuclear cap-binding protein subunit 2, putative	-5.65772	6.6064	1517.45	1.83e-12	3.62e-11	240.112	283.892	255.947	7.31298	6.95872	6.19326	259.984	6.82165
PY17X_1115600	inositol polyphosphate multikinase, putative	4.70161	7.23173	1514.43	1.84e-12	3.64e-11	4.02102	3.62093	3.91254	136.717	133.448	127.746	3.8515	132.637
PY17X_1232400	von Willebrand factor A domain-related protein	-6.04994	9.75794	1512.89	1.85e-12	3.65e-11	1917.28	1718.5	1986.39	32.5595	41.1266	38.4051	1874.06	37.3638
PY17X_0914500	condensin-2 complex subunit D3, putative	6.66708	9.35966	1507.73	1.89e-12	3.69e-11	2.52723	2.8021	2.16997	375.357	310.577	323.174	2.49977	336.369
PY17X_0829200	conserved Plasmodium protein, unknown function	-7.98971	8.97125	1505.66	1.9e-12	3.71e-11	950.207	862.992	945.636	4.27996	3.99375	6.00879	919.612	4.76083
PY17X_1462100	myosin A-tail interacting protein, putative	-4.92775	12.071	1495.55	1.97e-12	3.82e-11	14675.5	12369.1	13670.1	584.412	562.525	621.383	13571.6	589.44
PY17X_0815900	conserved Plasmodium protein, unknown function	-6.30126	9.91378	1489.9	2e-12	3.88e-11	2824.59	3418.41	2789.38	46.0197	52.1079	53.3849	3010.79	50.5042
PY17X_0404300	spindle pole body protein, putative	6.20361	8.33676	1481.56	2.06e-12	3.98e-11	1.36884	1.68854	1.67065	171.37	149.564	140.484	1.57601	153.806
PY17X_0311000	conserved Plasmodium protein, unknown function	8.40206	9.77549	1475.61	2.1e-12	4.01e-11	0.900591	0.594768	0.96843	403.566	352.423	349.214	0.821263	368.401
PY17X_0912500	conserved Plasmodium protein, unknown function	9.01329	7.67466	1476.77	2.1e-12	4.01e-11	0.77321	0.676653	0.390202	406.852	402.462	440.877	0.613355	416.73
PY17X_1123100	leucine--tRNA ligase, putative	5.15949	10.3361	1476.73	2.1e-12	4.01e-11	19.1074	17.3832	18.6162	969.287	831.483	805.98	18.3689	868.917
PY17X_1042600	choline kinase, putative	-5.30311	9.13602	1473.82	2.12e-12	4.02e-11	809.777	897.736	776.937	29.3672	27.499	26.4621	828.15	27.7761
PY17X_1447300	thioredoxin-like associated protein 1, putative	-4.43791	11.5325	1472.84	2.12e-12	4.02e-11	4010.15	3938.3	4093.88	253.298	254.045	227.857	4014.11	245.067
PY17X_0503000	conserved Plasmodium protein, unknown function	-10.4976	9.16348	1466.28	2.17e-12	4.07e-11	734.961	820.535	662.028	0.460456	0.987052	0.570677	739.175	0.672728
PY17X_0505500	conserved Plasmodium protein, unknown function	-7.81787	10.3239	1465.81	2.18e-12	4.07e-11	1002.18	1063.57	879.574	5.37587	7.08981	4.82497	981.773	5.76355
PY17X_0828000	thioredoxin reductase, putative	5.12211	8.69772	1467.77	2.16e-12	4.07e-11	13.2872	11.3422	11.6951	555.188	561.834	556.506	12.1081	557.843
PY17X_1438900	EF hand domain-containing protein, putative	-6.50341	8.67626	1462.29	2.2e-12	4.11e-11	367.957	386.729	383.173	5.66631	6.41792	4.5286	379.286	5.53761
PY17X_1415000	ubiquitin-like protein, putative	9.96447	7.81473	1460.19	2.22e-12	4.12e-11	0.529641	0.928136	1.07749	957.348	1335.93	1091.55	0.845089	1128.28
PY17X_1347200	subpellicular microtubule protein 3, putative	-7.99248	10.835	1459	2.23e-12	4.12e-11	631.567	856.415	811.837	4.63518	4.06365	3.2729	766.606	3.99058
PY17X_1007700	sporozoite micronemal protein essential for cell traversal	5.80203	7.97698	1453.11	2.28e-12	4.19e-11	4.17914	3.39263	3.31385	276.964	273.616	253.356	3.62854	267.979
PY17X_0709200	protein transport protein SEC61 subunit beta, putative	-4.91844	8.52299	1447.99	2.32e-12	4.25e-11	2978.08	2878.22	3058.18	122.317	138.45	128.948	2971.49	129.905
PY17X_1041400	radial spoke protein 3, putative	9.16049	9.31548	1442.94	2.36e-12	4.31e-11	2.1628	1.7554	1.2548	1349.32	1152.41	1407.06	1.72433	1302.93
PY17X_1336000	WD repeat-containing protein, putative	5.48484	8.84783	1441.26	2.37e-12	4.32e-11	3.87346	3.63649	3.4602	243.307	204.86	202.299	3.65672	216.822
PY17X_1328600	conserved Plasmodium protein, unknown function	-8.12972	6.44713	1440.16	2.38e-12	4.32e-11	82.8337	107.922	96.1287	0.558233	0.325353	0.469477	95.6283	0.451021
PY17X_0504000	conserved Plasmodium protein, unknown function	5.23194	7.46285	1437.96	2.4e-12	4.34e-11	5.6532	5.52159	4.805	262.261	280.636	251.825	5.32659	264.907
PY17X_0109700	conserved Plasmodium protein, unknown function	8.38631	7.89862	1426.49	2.5e-12	4.49e-11	0.37893	0.551419	0.36165	210.507	162.496	196.513	0.430666	189.838
PY17X_1355600	parasitophorous vacuolar protein 3, putative	4.92926	9.2999	1427.36	2.49e-12	4.49e-11	121.79	116.477	110.485	4622.31	4517.52	4916.17	116.251	4685.33
PY17X_1463300	dipeptidyl aminopeptidase 2, putative	-5.00566	10.765	1424.98	2.51e-12	4.5e-11	2094.74	2098.58	1817	80.303	85.6839	81.6348	2003.44	82.5406
PY17X_0418600	WD repeat-containing protein 66, putative	7.26216	7.9193	1422.03	2.54e-12	4.53e-11	0.733725	1.08027	0.906864	178.167	204.591	169.562	0.906954	184.107
PY17X_0517100	conserved Plasmodium protein, unknown function	-6.85967	7.47771	1419.71	2.56e-12	4.55e-11	905.125	890.582	863.695	12.8119	8.54579	9.03184	886.467	10.1298
PY17X_0618200	conserved Plasmodium protein, unknown function	-6.51107	9.39676	1416.97	2.59e-12	4.56e-11	324.153	409.985	348.844	5.99003	5.01758	4.72974	360.994	5.24579
PY17X_1423700	secreted ookinete protein, putative	-11.4087	10.3303	1416.88	2.59e-12	4.56e-11	3557.36	4408.29	3477.26	2.06036	1.03092	2.43525	3814.3	1.84218
PY17X_0936700	conserved protein, unknown function	8.56725	7.22248	1415.85	2.6e-12	4.56e-11	0.706187	0.521059	0.909396	320.721	430.239	336.202	0.712214	362.387
PY17X_0829000	telomeric repeat binding factor 1, putative	-5.2041	8.55952	1413.7	2.62e-12	4.57e-11	2730.03	2851.63	2775.29	90.1251	106.094	103.456	2785.65	99.8916
PY17X_1217600	conserved Plasmodium protein, unknown function	-8.79324	8.96591	1414.09	2.61e-12	4.57e-11	664.438	774.113	536.786	1.61267	1.99805	2.25349	658.446	1.95474
PY17X_0807000	DNA mismatch repair protein MSH2, putative	5.60179	10.3103	1410.51	2.65e-12	4.6e-11	23.0859	18.6648	18.3239	1319.77	1237.9	1302.16	20.0249	1286.61
PY17X_0932800	conserved Plasmodium protein, unknown function	8.25919	7.10866	1409.92	2.65e-12	4.6e-11	0.165705	0.138938	0.26787	84.3112	76.4769	74.9316	0.190838	78.5732
PY17X_1110700	conserved Plasmodium protein, unknown function	8.86016	10.2859	1407.35	2.68e-12	4.62e-11	2.34362	3.30016	1.9698	1647.75	1553.7	1475.39	2.53786	1558.95
PY17X_0713400	conserved protein, unknown function	-5.43908	7.36291	1392.91	2.82e-12	4.86e-11	109.25	102.972	109.927	3.82142	3.09663	2.91879	107.383	3.27895
PY17X_0836100	adenylate kinase-like protein 2, putative	8.4322	7.83382	1387.82	2.87e-12	4.93e-11	1.6666	1.56318	1.55797	775.264	556.065	858.988	1.59592	730.106
PY17X_0205900	LCCL domain-containing protein, putative	-6.17638	7.77281	1377.75	2.98e-12	4.99e-11	123.881	158.335	129.9	2.35746	2.725	2.45565	137.372	2.5127
PY17X_0717400	conserved Plasmodium protein, unknown function	5.43737	11.2011	1378.58	2.97e-12	4.99e-11	21.3044	19.1884	22.783	1382.96	1164.43	1080.96	21.0919	1209.45
PY17X_0823400	PPPDE peptidase, putative	-6.80813	6.39075	1383.35	2.92e-12	4.99e-11	236.066	213.915	232.096	3.33771	2.04389	2.67747	227.359	2.68635
PY17X_0828600	conserved Plasmodium protein, unknown function	-4.91205	6.20976	1380.12	2.96e-12	4.99e-11	68.5521	66.9219	66.9229	3.00843	2.68651	3.18496	67.4656	2.95997
PY17X_1010700	ataxin-2 like protein, putative	-6.16474	7.41883	1376.91	2.99e-12	4.99e-11	123.07	125.375	162.979	2.36257	2.66666	2.53814	137.141	2.52246
PY17X_1032800	MORN repeat protein, putative	9.10361	7.23929	1378.44	2.98e-12	4.99e-11	0.280653	0.299525	0.135941	178.109	157.192	180.219	0.238706	171.84
PY17X_1109100	CFA20 domain-containing protein, putative	4.90674	9.74346	1379.31	2.97e-12	4.99e-11	43.072	47.0112	51.6084	1827.79	1928.72	1864.19	47.2306	1873.57
PY17X_1349100	chromatin assembly factor 1 subunit B, putative	5.14063	9.32847	1381.99	2.94e-12	4.99e-11	20.4629	24.3874	24.2001	1061.13	1113.01	1048.67	23.0168	1074.27
PY17X_0302000	conserved Plasmodium protein, unknown function	6.93538	7.73117	1374.49	3.02e-12	5.02e-11	2.78773	1.78536	2.36481	387.977	354.553	383.289	2.31264	375.273
PY17X_1339900	pre-mRNA-splicing factor ISY1, putative	5.10487	7.78406	1361	3.17e-12	5.26e-11	19.6893	19.2805	22.7399	923.876	1014.81	871.453	20.5699	936.714
PY17X_1246900	conserved protein, unknown function	-9.71435	9.12955	1359.21	3.2e-12	5.28e-11	1608.38	1547.98	1590.97	3.66321	1.72002	2.14315	1582.45	2.50879
PY17X_0927400	dynein heavy chain, putative	10.6224	10.8684	1354.52	3.25e-12	5.34e-11	0.18163	0.139553	0.13708	429.371	257.305	271.545	0.152754	319.407
PY17X_1431700	DNA-directed RNA polymerases I, II, and III subunit RPABC3, putative	-6.13941	6.10615	1355.34	3.24e-12	5.34e-11	316.926	313.33	313.186	5.91658	4.7519	6.95159	314.481	5.87336
PY17X_1309500	vacuolar protein sorting-associated protein 60, putative	-6.52581	6.45204	1352.61	3.28e-12	5.34e-11	224.415	259.142	283.431	4.04705	2.97644	3.96309	255.662	3.66219
PY17X_1437600	female development protein FD4, putative	-7.38749	6.46118	1353.06	3.27e-12	5.34e-11	114.777	125.209	124.293	1.14613	0.651024	1.07343	121.426	0.95686
PY17X_0719300	bifunctional dihydrofolate reductase-thymidylate synthase, putative	5.30529	7.49849	1351.4	3.29e-12	5.35e-11	4.91933	4.42281	5.81924	259.519	264.27	269.458	5.05379	264.415
PY17X_1329900	conserved Plasmodium protein, unknown function	7.3778	9.19698	1348.35	3.33e-12	5.39e-11	2.62934	3.78422	2.63047	690.188	638.106	661.264	3.01468	663.186
PY17X_0809100	kinesin-8X, putative	5.45623	10.5566	1343.97	3.38e-12	5.46e-11	16.5479	15.298	15.9719	1068.08	810.084	900.345	15.9393	926.169
PY17X_0910900	AAA family ATPase, putative	-6.22925	6.34534	1342.4	3.4e-12	5.48e-11	87.9222	82.4825	106.14	1.89772	1.45722	1.52344	92.1816	1.62613
PY17X_1373300	fam-a protein	-6.54626	6.39668	1338.43	3.46e-12	5.54e-11	202.706	202.78	179.435	2.24207	2.68582	3.29055	194.973	2.73948
PY17X_0829100	conserved Plasmodium protein, unknown function	10.957	9.87428	1329.99	3.57e-12	5.71e-11	1.51143	2.02293	0.794528	3635.86	3845.51	3763.38	1.44297	3748.25
PY17X_1239900	conserved Plasmodium protein, unknown function	8.84519	9.54577	1325.38	3.63e-12	5.77e-11	0.898605	0.814813	0.55308	533.353	447.993	397.203	0.755499	459.516
PY17X_1309000	serine/threonine protein kinase, putative	-7.71213	9.26938	1324.06	3.65e-12	5.77e-11	151.964	229.904	186.706	1.31032	1.11095	1.17025	189.525	1.19717
PY17X_1339100	inorganic anion antiporter, putative	5.30839	9.98267	1323.84	3.65e-12	5.77e-11	22.794	22.8282	28.8807	1337.19	1262.38	1303.26	24.8343	1300.94
PY17X_1347900	conserved Plasmodium protein, unknown function	5.32597	11.0867	1323.79	3.65e-12	5.77e-11	15.0483	15.0912	15.7537	947.355	718.771	770.649	15.2977	812.258
PY17X_0506900	deoxyribose-phosphate aldolase, putative	-7.08909	6.67434	1320.93	3.7e-12	5.81e-11	271.144	246.45	253.892	2.95366	1.76393	2.7645	257.162	2.49403
PY17X_1247300	apicomplexan kinetochore protein 5, putative	4.77536	10.1099	1314.04	3.79e-12	5.94e-11	16.8873	17.2404	17.4383	695.331	608.704	565.577	17.1887	623.204
PY17X_1353800	origin recognition complex subunit 4, putative	4.98197	8.97856	1313.86	3.8e-12	5.94e-11	11.0483	10.1418	11.3691	430.113	501.803	429.046	10.8531	453.654
PY17X_0905500	ras-related protein Rab-6, putative	-4.5637	6.02579	1306.66	3.9e-12	6.09e-11	204.808	186.168	210.371	10.8426	11.7094	11.0437	200.449	11.1986
PY17X_1460400	ADP-ribosylation factor GTPase-activating protein 1, putative	4.7232	9.857	1300.86	3.99e-12	6.21e-11	82.467	69.2719	76.4559	2569.55	2772.32	2628.75	76.0649	2656.87
PY17X_0711200	tetratricopeptide repeat protein, putative	8.80333	8.1672	1299.61	4.01e-12	6.22e-11	0.408845	0.194826	0.328591	192.142	191.009	172.592	0.310754	185.248
PY17X_0705800	ankyrin-repeat protein, putative	7.08901	8.17935	1297.81	4.04e-12	6.24e-11	9.5639	6.14766	7.02363	1397.82	1296.53	1404.61	7.5784	1366.32
PY17X_1227300	kinesin-like protein, putative	8.13863	8.32881	1293.15	4.12e-12	6.34e-11	0.762441	1.07621	1.38874	422.839	405.298	379.892	1.0758	402.677
PY17X_1221200	nicotinamidase, putative	-5.44878	7.32316	1290.31	4.16e-12	6.39e-11	209.283	239.74	206.139	5.87144	7.25473	6.70145	218.387	6.60921
PY17X_0415900	conserved Plasmodium protein, unknown function	7.64373	7.75737	1284.64	4.26e-12	6.51e-11	0.577356	0.337984	0.405541	117.512	124.919	108.083	0.440294	116.838
PY17X_0507700	serine/arginine-rich splicing factor 4, putative	-5.9711	9.34727	1282.77	4.29e-12	6.51e-11	971.774	711.395	801.264	16.8187	18.6867	16.8554	828.145	17.4536
PY17X_0810400	conserved Plasmodium protein, unknown function	-11.9245	9.00903	1282.41	4.29e-12	6.51e-11	1425.15	1851.52	1493.82	0.986097	0.429551	0.243915	1590.17	0.553188
PY17X_1111800	conserved Plasmodium protein, unknown function	-8.91169	7.66301	1282.85	4.29e-12	6.51e-11	1047.36	1262.99	977.826	4.17641	2.07441	2.82704	1096.06	3.02596
PY17X_0835900	PIH1 domain-containing protein, putative	4.5342	7.66387	1276.08	4.4e-12	6.63e-11	8.53426	8.91058	8.0468	250.3	272.559	258.632	8.49721	260.497
PY17X_1307800	cohesin complex subunit RAD21, putative	6.70684	8.69519	1276.44	4.4e-12	6.63e-11	2.39259	2.24736	3.33035	381.12	347.924	373.113	2.65677	367.386
PY17X_0407000	FAD-dependent glycerol-3-phosphate dehydrogenase, putative	-4.4036	6.97096	1273.31	4.45e-12	6.67e-11	132.442	118.057	132.652	7.80575	7.76279	8.34892	127.717	7.97249
PY17X_1456400	conserved protein, unknown function	-7.29198	9.10389	1273.34	4.45e-12	6.67e-11	1958.35	2023.78	1902.54	15.6279	13.2814	20.6211	1961.55	16.5101
PY17X_1212100	ankyrin-repeat protein, putative	6.11522	8.79557	1271.89	4.48e-12	6.68e-11	22.1581	27.2018	19.766	2058.7	2187.56	2095.22	23.042	2113.83
PY17X_1323300	LCCL domain-containing protein	-5.9929	11.0519	1271.52	4.49e-12	6.68e-11	742.332	887.068	928.205	20.7494	15.8204	16.5942	852.535	17.7214
PY17X_0925300	conserved protein, unknown function	-5.73079	6.34337	1270.52	4.5e-12	6.68e-11	180.515	210.433	192.854	4.35999	5.69272	4.47732	194.601	4.84335
PY17X_1216500	protein KIC8, putative	-6.1485	9.30705	1268.02	4.55e-12	6.73e-11	201.261	236.458	178.014	3.92735	4.12699	3.44833	205.244	3.83422
PY17X_0617900	calcium-dependent protein kinase 4, putative	5.8921	11.1561	1266.5	4.58e-12	6.75e-11	46.7258	41.9147	54.5692	4063.07	3210	3967.36	47.7366	3746.81
PY17X_1342200	protein STU2, putative	5.81898	10.8466	1264.3	4.62e-12	6.79e-11	7.06254	6.18245	6.79565	599.616	455.278	443.057	6.68021	499.317
PY17X_0606200	conserved Plasmodium protein, unknown function	-4.87284	6.34182	1263.28	4.64e-12	6.8e-11	514.071	496.163	455.748	20.6088	24.1713	21.3697	488.661	22.0499
PY17X_0312500	conserved Plasmodium protein, unknown function	-5.72488	8.80373	1261.3	4.67e-12	6.81e-11	1155.67	1234.68	1178.91	24.9057	32.342	31.9113	1189.76	29.7197
PY17X_1002500	ubiquitin-specific protease, putative	-6.28922	5.97301	1261.68	4.67e-12	6.81e-11	103.875	122.764	93.5214	1.71589	2.0079	1.68812	106.72	1.80397
PY17X_0720100	conserved Plasmodium protein, unknown function	10.4274	9.81068	1256.54	4.76e-12	6.92e-11	0.123468	0.102007	0.0676105	225.686	154.625	152.771	0.0976953	177.694
PY17X_1347000	conserved protein, unknown function	-6.17077	9.42971	1255.98	4.77e-12	6.92e-11	1441.33	1358.12	1192.97	24.1399	28.4335	20.8271	1330.81	24.4668
PY17X_1103900	4-diphosphocytidyl-2-C-methyl-D-erythritol kinase, putative	6.37658	4.99845	1254.08	4.81e-12	6.95e-11	0.3995	0.524036	0.521755	52.6467	56.4871	50.2973	0.481764	53.1437
PY17X_1113600	conserved Plasmodium protein, unknown function	5.15054	6.39583	1252.67	4.84e-12	6.97e-11	1.06847	1.25287	1.11229	53.3215	59.3949	48.6746	1.14454	53.797
PY17X_1146500	conserved Plasmodium protein, unknown function	-10.5129	9.49687	1250.96	4.87e-12	7e-11	1068.78	1156.37	1082.52	1.03216	0.530795	1.39852	1102.56	0.987158
PY17X_0407300	ER membrane protein complex subunit 5, putative	-5.56416	7.23744	1242.72	5.04e-12	7.2e-11	853.281	873.681	822.249	21.8182	28.3948	21.0743	849.737	23.7624
PY17X_0927700	conserved Plasmodium protein, unknown function	6.54482	8.37442	1242.81	5.04e-12	7.2e-11	1.13068	1.44724	1.33449	184.883	135.547	163.062	1.30414	161.164
PY17X_0406900	glutaredoxin 1, putative	-4.54907	6.71624	1240.29	5.09e-12	7.23e-11	614.595	575.874	644.705	38.0433	31.8414	33.8147	611.725	34.5665
PY17X_1314400	heme detoxification protein, putative	4.41394	6.7859	1240.7	5.08e-12	7.23e-11	16.6458	14.7795	15.7196	456.482	413.657	459.52	15.715	443.22
PY17X_1328900	MORN repeat protein, putative	-6.65627	7.34992	1236.8	5.16e-12	7.31e-11	345.334	283.953	360.396	4.94273	4.71717	3.35126	329.895	4.33705
PY17X_1228500	zinc finger protein, putative	-6.13759	8.34733	1228.03	5.35e-12	7.54e-11	206.429	241.417	186.813	3.6523	3.82775	4.4356	211.553	3.97188
PY17X_1352800	20 kDa chaperonin, putative	-4.94131	5.38544	1227.99	5.35e-12	7.54e-11	106.283	102.741	100.914	4.80047	4.26588	4.27945	103.313	4.4486
PY17X_0819500	ribonuclease H2 subunit C, putative	5.51141	7.76204	1224.71	5.43e-12	7.62e-11	9.49693	10.1964	8.73671	638.38	495.172	582.723	9.47668	572.092
PY17X_1126800	conserved Plasmodium protein, unknown function	8.96563	6.80542	1221.99	5.49e-12	7.68e-11	1.11732	1.3544	0.625392	809.938	634.705	583.657	1.03237	676.1
PY17X_0942000	DNA repair protein RAD51, putative	-4.78437	9.23733	1212.76	5.7e-12	7.9e-11	1104.55	989.373	1241.48	54.1263	55.2058	50.6686	1111.8	53.3336
PY17X_0942300	nucleic acid binding protein, putative	5.09031	6.57573	1212.55	5.71e-12	7.9e-11	2.91625	3.44185	2.69511	138.571	140.754	128.616	3.01774	135.98
PY17X_1009500	conserved Plasmodium protein, unknown function	-6.92091	9.60448	1213.13	5.69e-12	7.9e-11	2400.07	2747.95	2137.44	22.6354	31.73	25.1997	2428.49	26.5217
PY17X_1337700	mediator of RNA polymerase II transcription subunit 22, putative	5.2276	8.22531	1212.64	5.71e-12	7.9e-11	33.6454	33.6376	30.0699	1468.58	1813.47	1544.28	32.451	1608.78
PY17X_1121700	inner membrane complex protein 1j, putative	-5.86684	11.1123	1211.1	5.74e-12	7.93e-11	2193.67	2034.43	1998.63	56.2384	39.1511	45.8817	2075.58	47.0904
PY17X_0525800	tryptophan-rich protein	4.34197	6.2868	1209.57	5.78e-12	7.96e-11	6.90494	6.78748	7.7835	203.399	185.905	187.296	7.15864	192.2
PY17X_1420600	ras-related protein Rab-11A, putative	-4.24697	9.72667	1207.98	5.82e-12	7.99e-11	2452.45	2385.46	2592.5	174.716	163.065	179.617	2476.8	172.466
PY17X_0838000	tubulin delta chain, putative	4.24253	7.66304	1206.24	5.86e-12	8.03e-11	10.3198	9.32226	9.96375	247.817	260.008	233.701	9.8686	247.175
PY17X_1370100	glycerol kinase, putative	-4.58491	10.3044	1205.43	5.88e-12	8.03e-11	1528.79	1568.7	1747.5	94.0192	80.7692	92.1476	1615	88.9786
PY17X_0833700	G2 protein, putative	-4.20777	10.9131	1201.25	5.99e-12	8.15e-11	4312.41	4290.8	4822.74	309.513	340.289	310.904	4475.32	320.235
PY17X_0717800	GTP:AMP phosphotransferase, putative	-6.36474	5.73514	1196.07	6.12e-12	8.29e-11	134.848	168.972	151.449	2.60348	2.7614	1.96146	151.756	2.44211
PY17X_1369300	conserved Plasmodium protein, unknown function	-11.2823	9.42513	1196.24	6.11e-12	8.29e-11	1463.27	1993.21	1523.42	0.771728	1.3867	0.496315	1659.96	0.884915
PY17X_1453750	conserved Plasmodium protein, unknown function	-5.64845	4.94735	1193.24	6.19e-12	8.36e-11	324.02	346.959	352.848	8.91912	9.8287	8.2154	341.276	8.98774
PY17X_1229100	conserved Plasmodium protein, unknown function	-7.38426	11.3294	1191.41	6.24e-12	8.41e-11	874.026	924.084	647.252	7.52832	6.43648	5.45494	815.121	6.47325
PY17X_1325300	conserved Plasmodium protein, unknown function	5.88267	8.04961	1188.03	6.33e-12	8.51e-11	5.09049	5.54787	7.07993	469.407	496.407	418.255	5.9061	461.356
PY17X_0819000	major facilitator superfamily-related transporter, putative	-7.33121	10.2808	1187.28	6.35e-12	8.51e-11	1529.88	2072.95	1431.76	14.8003	11.9994	14.6147	1678.2	13.8048
PY17X_0918300	conserved Plasmodium protein, unknown function	-6.49382	10.5751	1186.14	6.38e-12	8.53e-11	3600.36	3733.87	4072.33	60.2822	43.3279	63.6603	3802.19	55.7568
PY17X_0307700	conserved Plasmodium protein, unknown function	5.39779	8.87518	1180.28	6.55e-12	8.72e-11	3.64139	3.35783	3.08117	214.278	166.535	181.882	3.36013	187.565
PY17X_0712300	DNA helicase, putative	4.74701	9.64456	1179.61	6.57e-12	8.72e-11	20.9431	18.5887	18.7795	736.102	726.635	610.226	19.4371	690.988
PY17X_0817900	conserved Plasmodium protein, unknown function	5.92554	5.84398	1176.25	6.66e-12	8.82e-11	0.515933	0.514722	0.70302	48.7105	50.0368	41.4192	0.577892	46.7222
PY17X_1333800	plasmepsin VIII, putative	-5.37755	8.95998	1175.78	6.67e-12	8.82e-11	946.561	882.896	772.843	27.5375	24.9633	30.2873	867.434	27.596
PY17X_0838800	conserved Plasmodium protein, unknown function	-7.72582	7.36877	1173.32	6.75e-12	8.89e-11	520.46	670.198	531.59	4.59187	2.67176	3.53077	574.082	3.59813
PY17X_0912200	conserved Plasmodium protein, unknown function	6.58101	4.86145	1171.96	6.79e-12	8.92e-11	0.25092	0.323996	0.236327	32.4276	36.3233	33.8096	0.270414	34.1869
PY17X_0418900	dynein heavy chain, putative	10.2889	10.2392	1170.17	6.84e-12	8.94e-11	0.122039	0.107175	0.100749	251.081	135.095	161.199	0.109988	182.458
PY17X_0718600	histone acetyltransferase, putative	-4.10309	7.0697	1170.58	6.83e-12	8.94e-11	84.5428	77.0932	85.3825	6.64817	6.48083	5.8881	82.3395	6.33903
PY17X_1304300	LCCL domain-containing protein	-7.66922	8.32156	1169.62	6.86e-12	8.94e-11	154.472	116.827	123.222	1.03893	0.645921	0.880269	131.507	0.855041
PY17X_0826500	conserved protein, unknown function	-5.79265	9.99202	1168.81	6.88e-12	8.95e-11	2158.36	2295.58	2025.6	52.1443	43.1636	59.2672	2159.85	51.525
PY17X_0107700	spindle assembly abnormal protein 6, putative	5.93357	9.21136	1166.36	6.95e-12	9.02e-11	9.23548	6.59859	9.42669	710.873	663.085	667.849	8.42025	680.602
PY17X_0506500	conserved Plasmodium protein, unknown function	4.5537	8.97752	1160.8	7.12e-12	9.22e-11	23.7424	22.9119	23.8323	712.325	812.088	666.074	23.4955	730.162
PY17X_0803700	conserved Plasmodium protein, unknown function	-6.75631	6.0313	1158.97	7.18e-12	9.27e-11	286.626	298.748	296.283	3.66501	2.52471	4.51592	293.885	3.56855
PY17X_1342900	beta-hydroxyacyl-ACP dehydratase	-5.23803	6.01593	1156.77	7.25e-12	9.33e-11	189.547	185.031	168.688	5.40053	7.09869	6.49488	181.089	6.33137
PY17X_0913200	subtilisin-like protease 2, putative	4.57104	9.4303	1154.57	7.32e-12	9.4e-11	16.3725	14.5091	14.6201	526.361	453.225	452.014	15.1673	477.2
PY17X_1367200	WD repeat-containing protein 16, putative	6.30505	9.62014	1153.24	7.36e-12	9.43e-11	9.13069	10.0106	8.03255	1025.75	777.185	1040.37	9.05794	947.769
PY17X_0839000	cAMP-dependent protein kinase catalytic subunit	5.68047	8.08656	1151.77	7.41e-12	9.44e-11	8.81289	9.22594	12.4043	705.191	680.917	679.8	10.1477	688.636
PY17X_1451500	microgamete surface protein MiGS	6.31312	13.211	1151.84	7.41e-12	9.44e-11	166.693	109.499	120.37	13716.3	14383.1	13601.5	132.187	13900.3
PY17X_0829900	regulator of nonsense transcripts 2, putative	4.75673	7.65838	1150.53	7.45e-12	9.47e-11	3.28629	2.93771	3.56181	126.838	119.415	103.971	3.26194	116.741
PY17X_0302700	conserved Plasmodium protein, unknown function	3.99596	9.70967	1148.34	7.53e-12	9.51e-11	48.4713	49.5489	51.1782	1089.76	1068.84	991.398	49.7328	1050
PY17X_1233300	enoyl-acyl carrier reductase	-5.69723	6.55583	1148.54	7.52e-12	9.51e-11	161.346	151.379	143.195	3.09364	4.32414	4.16282	151.973	3.8602
PY17X_1014100	importin, putative	5.68467	5.70868	1144.6	7.65e-12	9.62e-11	0.427417	0.341039	0.503293	30.5575	29.5029	26.953	0.423916	29.0045
PY17X_1358500	conserved Plasmodium protein, unknown function	-5.92848	7.67736	1144.93	7.64e-12	9.62e-11	75.7831	96.9938	70.0541	1.7683	1.76976	1.74136	80.9437	1.75981
PY17X_1001000	lysophospholipase, putative	-5.4014	5.02403	1142.53	7.72e-12	9.69e-11	47.975	51.545	47.377	1.68217	1.50343	1.41471	48.9657	1.53343
PY17X_1003500	6-cysteine protein P36	-7.28449	7.68554	1141.49	7.76e-12	9.71e-11	437.623	341.298	368.455	3.29901	2.43653	3.95512	382.459	3.23022
PY17X_1135300	DNA helicase, putative	5.93766	8.64652	1138.17	7.87e-12	9.83e-11	4.221	4.43614	6.05347	416.082	380.532	396.177	4.90354	397.597
PY17X_1322700	methyltransferase AAMT, putative	5.2857	7.94437	1137.43	7.9e-12	9.84e-11	23.1911	17.3619	19.2979	964.325	1086.76	1036.99	19.9503	1029.36
PY17X_0918600	conserved Plasmodium protein, unknown function	5.44173	7.73966	1135.54	7.97e-12	9.87e-11	6.59108	8.51063	9.20521	467.537	483.332	447.243	8.10231	466.037
PY17X_1139500	14-3-3 protein, putative	-5.21783	5.40662	1135.43	7.97e-12	9.87e-11	107.789	87.826	105.867	3.56672	3.42857	3.69185	100.494	3.56238
PY17X_1330400	mediator of RNA polymerase II transcription subunit 20, putative	-7.07367	8.6237	1134.93	7.99e-12	9.87e-11	845.101	762.219	867.186	8.06298	6.1465	10.0053	824.835	8.07159
PY17X_0821300	merozoite organizing protein, putative	5.17715	7.84358	1131.86	8.1e-12	9.98e-11	2.27146	2.60035	2.03027	119.944	103.656	107	2.30069	110.2
PY17X_0905800	transcription initiation factor IIF subunit beta, putative	-7.72363	5.42134	1124.8	8.36e-12	1.03e-10	81.2524	112.099	80.3765	0.604304	0.559383	0.542104	91.2426	0.568597
PY17X_0306600	6-cysteine protein, 6-cysteine protein P230p, putative	9.70592	8.95185	1123.71	8.4e-12	1.03e-10	0.203975	0.214466	0.104509	212.218	160.03	201.294	0.174317	191.181
PY17X_0518300	haloacid dehalogenase-like hydrolase, putative	4.50003	6.28084	1122.14	8.46e-12	1.04e-10	8.2127	6.80271	7.16552	226.286	207.902	229.972	7.39364	221.387
PY17X_0306700	6-cysteine protein P230	10.8877	5.75671	1121.25	8.49e-12	1.04e-10	0.0112581	0	0.00763438	20.3464	16.3883	15.2063	0.00629748	17.3137
PY17X_1145100	conserved Plasmodium protein, unknown function	-4.98466	9.26536	1120.68	8.52e-12	1.04e-10	1429.45	1675.39	1616.07	70.966	57.7143	68.5956	1573.64	65.7586
PY17X_0612000	kinesin-X3, putative	-4.47401	11.3087	1116.54	8.68e-12	1.05e-10	889.07	1010.61	967.877	63.4149	56.5866	50.8767	955.851	56.9594
PY17X_0831500	conserved Plasmodium protein, unknown function	4.0516	8.42743	1114.83	8.75e-12	1.06e-10	15.2311	14.5442	15.5152	331.272	349.463	312.902	15.0969	331.212
PY17X_1404500	PUB domain-containing protein, putative	4.74216	7.70397	1110.01	8.94e-12	1.08e-10	8.6935	7.99224	10.4721	332.568	308.934	319.899	9.0526	320.467
PY17X_0604400	high mobility group protein B1, putative	4.68183	8.9524	1108.09	9.02e-12	1.09e-10	118.573	102.196	130.467	4123.66	3756.94	4037.72	117.079	3972.77
PY17X_0111500	basal complex transmembrane protein 1, putative	-7.80705	9.39833	1106.82	9.07e-12	1.09e-10	605.248	795.896	716.41	3.90675	5.35146	3.269	705.851	4.17574
PY17X_0938500	replication factor C subunit 5, putative	5.44123	7.52547	1106.84	9.07e-12	1.09e-10	7.74587	7.29557	8.66917	501.635	376.931	484.799	7.90353	454.455
PY17X_0815300	DNA primase large subunit, putative	4.52293	9.29266	1105.86	9.11e-12	1.09e-10	34.5358	32.4338	29.0611	981.35	923.892	1015.94	32.0102	973.726
PY17X_1037600	LCCL domain-containing protein	-4.93923	7.77403	1102.06	9.27e-12	1.1e-10	124.671	94.9426	106.97	4.99242	4.63915	4.44992	108.861	4.69383
PY17X_1131100	ATP-dependent RNA helicase HAS1, putative	6.3604	9.60447	1101.68	9.29e-12	1.1e-10	7.71103	9.19084	10.6334	1115.08	830.005	1047.54	9.17843	997.543
PY17X_1368500	conserved Plasmodium protein, unknown function	-9.17031	6.19767	1102.29	9.26e-12	1.1e-10	163.875	206.403	170.122	0.323633	0.213983	0.661002	180.133	0.399539
PY17X_0508900	conserved protein, unknown function	5.61465	7.94947	1100.53	9.34e-12	1.11e-10	6.93296	6.99308	6.15458	382.18	512.729	406.824	6.69354	433.911
PY17X_0938400	transcription elongation regulator 1-like protein, putative	4.35155	8.0188	1099.97	9.36e-12	1.11e-10	14.2695	13.8618	12.2125	357.782	364.416	367.625	13.4479	363.274
PY17X_1041800	ribosomal protein S27a, putative	-4.23776	6.34731	1099.39	9.39e-12	1.11e-10	361.992	319.883	349.73	25.2255	22.1133	24.9379	343.868	24.0922
PY17X_0808700	EKC/KEOPS complex subunit BUD32, putative	4.89596	6.51107	1096.26	9.52e-12	1.12e-10	8.432	9.58949	7.3538	321.209	346.449	331.29	8.45843	332.983
PY17X_1320900	gamma-tubulin complex component, putative	4.39037	7.05244	1093.01	9.67e-12	1.13e-10	1.91138	2.15615	2.2932	64.3391	55.471	56.7577	2.12025	58.8559
PY17X_1466300	DNA repair protein, putative	6.48567	10.7881	1093.34	9.65e-12	1.13e-10	9.53242	8.65172	6.45199	1073.53	987.004	865.09	8.21204	975.208
PY17X_1363500	conserved Plasmodium protein, unknown function	4.48214	9.61491	1088.77	9.86e-12	1.15e-10	14.38	15.7874	17.5168	493.045	486.74	430.276	15.8947	470.02
PY17X_1363900	cytochrome c oxidase subunit ApiCOX16, putative	-3.87908	6.00369	1082.8	1.01e-11	1.18e-10	448.405	452.01	481.078	43.2043	40.5259	40.453	460.498	41.3944
PY17X_1225400	protein MPODD, putative	-5.04878	5.1383	1081.48	1.02e-11	1.19e-10	249.858	256.035	244.438	10.6017	8.92143	10.4214	250.11	9.98148
PY17X_0939500	C2 domain-containing membrane protein, putative	-8.35117	7.83861	1080.34	1.03e-11	1.19e-10	218.83	272.634	167.451	0.742339	0.972075	0.94408	219.638	0.886165
PY17X_1132500	adenylosuccinate synthetase, putative	4.23542	8.45879	1078.56	1.03e-11	1.2e-10	28.3887	24.0338	28.3499	696.227	657.414	658.596	26.9242	670.746
PY17X_0702400	folate transporter 1, putative	4.38352	6.12654	1075.31	1.05e-11	1.21e-10	4.59022	4.24776	3.80331	115.314	122.58	111.244	4.21376	116.379
PY17X_0525300	glideosome associated protein with multiple membrane spans 2, putative	-3.62623	12.0067	1073.67	1.06e-11	1.22e-10	7084.77	6455.65	7186.22	776.2	719.225	724.601	6908.88	740.009
PY17X_0705900	conserved Plasmodium protein, unknown function	-8.43257	9.17811	1072.25	1.07e-11	1.23e-10	265.552	268.499	195.694	1.0131	1.12828	0.665644	243.248	0.935677
PY17X_1322300	conserved Plasmodium protein, unknown function	-9.68408	10.9596	1070.05	1.08e-11	1.24e-10	6884.71	8081.09	7661.22	13.5259	7.44636	15.3268	7542.34	12.0997
PY17X_1319200	calcineurin subunit B, putative	4.80881	8.07787	1069.45	1.08e-11	1.24e-10	32.4251	34.8246	37.4857	1291.43	1152.03	1437.67	34.9118	1293.71
PY17X_1362000	CDT1-like protein, putative	4.10106	9.4706	1068.7	1.08e-11	1.24e-10	26.205	25.5766	30.1076	641.258	619.127	598.082	27.2964	619.489
PY17X_1125400	sphingomyelin synthase 2, putative	-9.21877	8.25754	1066.87	1.09e-11	1.25e-10	520.345	564.638	431.213	1.2436	1.4965	0.653669	505.399	1.13125
PY17X_0105600	aurora-related kinase ARK1, putative	4.22696	8.8819	1065.73	1.1e-11	1.25e-10	43.1193	42.3559	49.8995	1081.48	1117.75	1151.73	45.1249	1116.99
PY17X_0511400	conserved Plasmodium protein, unknown function	-10.5831	9.30171	1064.61	1.11e-11	1.25e-10	2253.63	2800.32	2154.65	1.78989	3.2474	1.20425	2402.86	2.08051
PY17X_1116200	conserved protein, unknown function	-5.27139	11.125	1064.84	1.1e-11	1.25e-10	1792.35	1973.78	1821.66	76.091	54.0936	61.4262	1862.6	63.8703
PY17X_1346500	conserved Plasmodium protein, unknown function	6.91271	8.427	1064.05	1.11e-11	1.25e-10	0.574052	0.389336	0.447387	90.1893	69.4631	65.6533	0.470258	75.1019
PY17X_1122400	conserved Plasmodium protein, unknown function	-5.36073	5.62133	1062.48	1.12e-11	1.26e-10	22.0021	26.1202	20.9345	0.739135	0.684191	0.795971	23.0189	0.739766
PY17X_1010800	conserved Plasmodium protein, unknown function	-6.94304	8.38027	1061.84	1.12e-11	1.26e-10	130.081	168.003	111.742	1.67108	1.38138	1.36617	136.609	1.47288
PY17X_0821800	conserved protein, unknown function	5.36397	9.41466	1060.28	1.13e-11	1.26e-10	18.7621	16.2927	13.4997	853.453	910.371	882.593	16.1848	882.139
PY17X_1040300	conserved Plasmodium protein, unknown function	5.40188	7.7949	1060.2	1.13e-11	1.26e-10	20.5654	23.147	22.1514	1021.53	1382.3	1277.9	21.9546	1227.25
PY17X_0712400	BEM46-like protein	-3.9711	10.5115	1058.88	1.14e-11	1.26e-10	3084.92	2956.31	3508.25	274.817	272.308	258.014	3183.16	268.38
PY17X_1422300	histone H2B variant, putative	-4.15546	7.97784	1059.07	1.13e-11	1.26e-10	1253.48	1252.94	1348.82	90.4328	104.287	91.3503	1285.08	95.3568
PY17X_1431300	conserved Plasmodium protein, unknown function	9.69846	8.3584	1058.55	1.14e-11	1.26e-10	1.44362	1.74993	3.66721	2429.34	2614.04	2640.16	2.28692	2561.18
PY17X_0213200	conserved Plasmodium protein, unknown function	5.44495	8.41526	1053.39	1.17e-11	1.29e-10	6.14616	4.4688	6.2518	309.128	339.664	322.738	5.62225	323.843
PY17X_0515000	ORC3 domain-containing protein, putative	6.70025	9.34193	1051.96	1.17e-11	1.3e-10	2.44268	3.73369	2.81047	408.215	455.256	373.736	2.99561	412.402
PY17X_0207700	centrin-1, putative	4.99658	9.1726	1049.65	1.19e-11	1.31e-10	74.0034	59.521	74.3092	2729.45	3275.26	2767.78	69.2779	2924.16
PY17X_1219100	conserved Plasmodium protein, unknown function	5.24122	7.92144	1047.38	1.2e-11	1.32e-10	3.32398	3.61188	2.80836	182.597	158.637	146.912	3.24807	162.715
PY17X_0918200	conserved Plasmodium protein, unknown function	-4.25495	5.6865	1044.58	1.22e-11	1.34e-10	245.516	232.508	236.189	15.2729	17.6084	16.5364	238.071	16.4726
PY17X_0819600	heptatricopeptide repeat-containing protein, putative	4.64859	6.70249	1042.84	1.23e-11	1.34e-10	3.34641	4.23802	3.71022	134.937	116.716	123.246	3.76488	124.966
PY17X_1035700	conserved Plasmodium protein, unknown function	-5.05719	5.40328	1043.36	1.22e-11	1.34e-10	141.827	139.111	142.355	4.77919	6.33698	5.64878	141.098	5.58832
PY17X_1202900	fam-a protein	-15.3716	6.02436	2666.7	1.23e-11	1.34e-10	169.35	157.825	162.23	0	0	0	163.135	0
PY17X_1019700	MORN repeat protein, putative	4.55915	7.57689	1041.17	1.24e-11	1.35e-10	31.6457	33.8129	38.9835	1042.7	1197.93	1016.8	34.814	1085.81
PY17X_1460900	kinesin-13, putative	3.85141	10.1424	1038.97	1.25e-11	1.36e-10	45.5463	48.0669	49.625	972.925	866.374	896.275	47.7461	911.858
PY17X_0930100	phosphoglycerate mutase, putative	4.69707	8.94193	1038.04	1.26e-11	1.36e-10	59.4113	51.2266	58.6928	1959.43	1718.04	2128.55	56.4436	1935.34
PY17X_0904500	conserved Plasmodium protein, unknown function	7.11417	7.47554	1036.71	1.26e-11	1.37e-10	2.7726	3.28027	1.83695	466.974	501.242	472.194	2.62994	480.137
PY17X_1440100	glideosome-associated protein 45, putative	-3.46865	12.1	1034.8	1.28e-11	1.38e-10	14858	13776.4	14968.3	1694.36	1754.35	1759.08	14534.2	1735.93
PY17X_1140300	conserved Plasmodium protein, unknown function	-7.68701	8.52165	1032.43	1.29e-11	1.39e-10	143.531	198.345	137.242	1.12484	1.16283	0.800989	159.706	1.02955
PY17X_0314100	conserved Plasmodium protein, unknown function	7.71803	7.96476	1031.84	1.29e-11	1.39e-10	1.87146	1.11784	1.51753	383.615	512.036	364.408	1.50228	420.02
PY17X_0820000	cytochrome c oxidase subunit ApiCOX30, putative	-6.14795	5.74639	1027.81	1.32e-11	1.41e-10	191.802	183.608	178.643	3.08311	4.49341	2.75842	184.684	3.44498
PY17X_1143200	conserved Plasmodium protein, unknown function	-7.03323	4.30853	1028.5	1.32e-11	1.41e-10	142.36	143.985	126.13	1.71453	1.22083	1.22009	137.492	1.38515
PY17X_1455800	acyl-CoA synthetase, putative	-5.4923	9.47332	1027.83	1.32e-11	1.41e-10	600.665	725.794	525.182	17.6177	19.4894	17.3842	617.214	18.1637
PY17X_1416200	glycogen synthase kinase-3 alpha, putative	-3.98728	9.60968	1025.04	1.34e-11	1.43e-10	1507.92	1490.42	1474.88	115.924	134.274	122.859	1491.07	124.352
PY17X_1016700	diphthamide biosynthesis protein 2, putative	-4.95835	5.65824	1022.26	1.36e-11	1.44e-10	46.3105	45.9293	52.0971	2.16212	1.72771	2.23798	48.1123	2.0426
PY17X_0824000	TLD domain-containing protein	3.89217	8.68033	1018.64	1.38e-11	1.46e-10	16.7646	16.7804	16.4449	352.607	311.688	318.065	16.6633	327.454
PY17X_1367900	cytidine and deoxycytidylate deaminase, putative	5.29715	7.26762	1018.51	1.38e-11	1.46e-10	12.0694	8.27773	11.261	544.763	528.038	572.01	10.536	548.271
PY17X_1428600	cullin-1, putative	4.10868	8.25766	1018.12	1.39e-11	1.46e-10	13.1735	12.7385	13.8395	313.839	274.588	318.496	13.2505	302.308
PY17X_0937000	ATPase, putative	4.13777	6.99644	1016.92	1.39e-11	1.47e-10	8.30244	7.91948	6.83508	179.719	177.393	179.945	7.68567	179.019
PY17X_0408300	apicomplexan kinetochore protein 10, putative	4.0612	9.9183	1015.96	1.4e-11	1.47e-10	26.2734	24.099	25.0713	615.106	542.903	509.034	25.1479	555.681
PY17X_1125300	sphingomyelin synthase 1, putative	-6.38493	6.96572	1013.26	1.42e-11	1.49e-10	206.874	201.498	215.994	3.9233	3.71952	2.28837	208.122	3.31039
PY17X_1406700	MORN repeat protein, putative	6.37196	8.75828	1013.29	1.42e-11	1.49e-10	2.7095	3.05382	2.51165	353.876	237.005	316.266	2.75832	302.382
PY17X_1104000	cell division control protein 6, putative	6.32771	6.67793	1011.66	1.43e-11	1.49e-10	1.1421	0.852725	0.942494	93.1725	127.78	91.7728	0.979105	104.242
PY17X_1329000	meiotic nuclear division protein 1, putative	-9.72915	8.04131	1011.49	1.43e-11	1.49e-10	908.409	890.237	769.619	1.83355	0.565749	1.59342	856.088	1.33091
PY17X_1029400	serine palmitoyltransferase, putative	-4.41969	7.72533	1006.39	1.47e-11	1.53e-10	264.482	234.681	210.61	15.3208	14.3244	14.2529	236.591	14.6327
PY17X_0714300	trafficking protein particle complex subunit 2-like protein, putative	-5.63735	7.34151	1003.74	1.49e-11	1.55e-10	932.561	717.827	654.979	21.6992	20.9266	18.7073	768.456	20.4443
PY17X_1015700	conserved Plasmodium protein, unknown function	4.93874	7.88895	1002.62	1.5e-11	1.55e-10	14.0639	12.5853	10.7194	489.203	551.839	475.853	12.4562	505.631
PY17X_0903300	tubulin--tyrosine ligase, putative	-9.00713	10.8898	1001.72	1.5e-11	1.56e-10	431.477	557.857	336.187	1.42188	0.909955	1.08878	441.84	1.1402
PY17X_0804500	basal complex transmembrane protein 2, putative	-8.54278	8.45884	1001.12	1.51e-11	1.56e-10	71.7822	101.026	60.5823	0.271105	0.235509	0.319201	77.7968	0.275272
PY17X_0103100	conserved Plasmodium protein, unknown function	-10.6186	7.32429	999.923	1.52e-11	1.56e-10	203.311	271.654	207.774	0.293863	0.247289	0.0449345	227.58	0.195362
PY17X_1028400	conserved protein, unknown function	-9.81449	9.11308	996.884	1.54e-11	1.59e-10	2612.06	2417.62	2665.17	6.00359	2.25514	3.14651	2564.95	3.80175
PY17X_0925600	GrpE protein homolog, mitochondrial, putative	-4.79145	5.15388	993.045	1.57e-11	1.61e-10	77.3547	75.2429	87.5252	4.16181	3.77133	3.53694	80.0409	3.82336
PY17X_0204400	chromatin assembly factor 1 subunit C, putative	5.3783	10.7175	992.089	1.58e-11	1.62e-10	55.4365	55.3931	66.4024	3361.96	2677.47	3700.9	59.0773	3246.77
PY17X_0306000	conserved Plasmodium protein, unknown function	4.08702	8.29702	991.557	1.58e-11	1.62e-10	7.97627	7.00088	7.36428	172.515	177.491	152.489	7.44714	167.498
PY17X_0808300	cytoskeleton associated protein, putative	4.62131	6.72195	990.322	1.59e-11	1.62e-10	3.15075	3.53952	3.3621	116.288	93.3621	117.641	3.35079	109.097
PY17X_1334600	conserved Plasmodium protein, unknown function	-5.56563	10.0971	990.291	1.6e-11	1.62e-10	6084.88	5158.62	5543.02	162.489	125.855	180.037	5595.5	156.127
PY17X_1311800	conserved Plasmodium protein, unknown function	8.79718	9.39059	982.768	1.66e-11	1.68e-10	0.152383	0.186678	0.11359	114.739	75.5945	75.7908	0.150884	88.708
PY17X_1030700	serine/threonine protein phosphatase PP1, putative	4.64379	7.98792	981.229	1.67e-11	1.69e-10	21.6996	17.9278	24.5251	701.103	729.144	690.408	21.3842	706.885
PY17X_1453600	conserved Plasmodium protein, unknown function	-9.37942	9.25475	981.09	1.67e-11	1.69e-10	1444.38	1840.56	1463.02	2.09633	4.55792	2.74704	1582.65	3.13376
PY17X_0836600	peptide chain release factor 1, putative	4.09334	7.78905	978.905	1.69e-11	1.7e-10	20.3634	19.9584	18.0273	451.142	467.145	400.361	19.4497	439.55
PY17X_1040700	translocation associated membrane protein, putative	-4.15815	5.81962	979.248	1.69e-11	1.7e-10	99.8874	102.765	93.4863	7.8785	6.71455	7.35557	98.7128	7.31621
PY17X_0511500	conserved protein, unknown function	-5.00344	5.14165	978.243	1.7e-11	1.71e-10	39.8058	45.8208	43.1338	1.86405	1.57259	1.86533	42.9202	1.76732
PY17X_1324800	MA3 domain-containing protein, putative	-4.63271	5.66458	977.942	1.7e-11	1.71e-10	57.565	54.867	52.2027	2.53971	3.19333	3.02587	54.8782	2.91964
PY17X_0211100	zinc-carboxypeptidase, putative	-4.19251	5.56883	976.888	1.71e-11	1.71e-10	19.4081	17.013	19.5892	1.35662	1.41455	1.27862	18.6701	1.34993
PY17X_0938000	endonuclease/exonuclease/phosphatase family protein, putative	-6.1425	5.64381	977.127	1.71e-11	1.71e-10	52.666	46.3002	51.7751	1.2261	0.904421	0.708921	50.2471	0.946481
PY17X_0415000	serine/threonine protein phosphatase 6, putative	5.89296	7.81578	975.435	1.72e-11	1.72e-10	9.02503	8.987	6.15988	614.379	668.397	617.122	8.0573	633.299
PY17X_1017800	proliferation-associated protein 2g4, putative	-4.65481	6.76532	971.389	1.76e-11	1.75e-10	184.481	206.362	162.547	9.87755	8.92851	10.2584	184.463	9.68815
PY17X_1304100	tubulin epsilon chain, putative	3.79046	7.98715	971.658	1.76e-11	1.75e-10	24.0794	22.5147	21.7578	412.69	409.189	429.247	22.784	417.042
PY17X_0916100	RNA (uracil-5-)methyltransferase, putative	-7.72176	7.66149	970.534	1.77e-11	1.75e-10	179.874	176.889	161.553	0.660281	1.32675	1.23249	172.772	1.07317
PY17X_1029100	conserved Plasmodium protein, unknown function	4.14441	7.99563	969.597	1.78e-11	1.75e-10	39.7808	42.2163	40.6615	865.641	1042.25	961.148	40.8862	956.346
PY17X_1411500	transducin beta-like protein TBL1, putative	4.32528	6.63463	969.61	1.78e-11	1.75e-10	6.07294	5.69358	6.17067	159.98	139.372	176.192	5.97906	158.515
PY17X_0308200	syntaxin, putative	-5.50975	6.50027	966.885	1.8e-11	1.77e-10	174.473	215.646	172.023	5.21057	4.7496	6.32229	187.381	5.42749
PY17X_0419400	replication protein A1, small fragment	5.25862	9.67449	966.902	1.8e-11	1.77e-10	29.6715	31.8882	23.7335	1306.61	1542.63	1472.65	28.4311	1440.63
PY17X_0504600	zinc finger protein, putative	-4.16705	8.21629	961.345	1.85e-11	1.82e-10	143.878	127.121	137.276	10.6526	10.5992	8.82924	136.091	10.027
PY17X_0108400	heptatricopeptide repeat-containing protein, putative	4.02738	7.05222	956.767	1.9e-11	1.86e-10	4.72419	4.77129	4.1158	103	101.296	89.5751	4.53709	97.957
PY17X_0827000	conserved Plasmodium protein, unknown function	4.84381	6.71988	955.48	1.91e-11	1.87e-10	0.586307	0.59502	0.673197	27.8137	22.599	20.1634	0.618175	23.5254
PY17X_1437300	raf kinase inhibitor, putative	-6.00678	5.42828	955.378	1.91e-11	1.87e-10	156.297	144.537	142.789	2.68952	3.94692	2.48257	147.874	3.03967
PY17X_0216300	Plasmodium exported protein, unknown function	-4.04664	7.39237	952.679	1.94e-11	1.89e-10	101.715	123.197	109.782	9.24808	8.62185	8.93488	111.565	8.93494
PY17X_1305400	conserved Plasmodium protein, unknown function	6.8546	9.63783	951.301	1.96e-11	1.9e-10	1.62089	1.87397	1.39517	314.415	206.055	229.411	1.63001	249.96
PY17X_0107500	G-protein associated signal transduction protein, putative	3.41805	6.89244	945.377	2.02e-11	1.96e-10	10.9292	10.6045	10.5687	148.493	154.156	151.293	10.7008	151.314
PY17X_0409700	OMD protein, putative	-4.63063	6.56927	944.301	2.03e-11	1.96e-10	374.579	317.524	340.031	17.1304	16.7088	21.1338	344.044	18.3243
PY17X_1040200	secreted ookinete adhesive protein, putative	-3.76409	7.06993	944.227	2.03e-11	1.96e-10	537.634	479.905	491.527	47.3243	47.2997	52.1779	503.022	48.934
PY17X_1324500	signal peptide peptidase, putative	-4.55386	8.60691	943.538	2.04e-11	1.97e-10	642.072	524.321	652.703	34.5162	30.937	36.8544	606.365	34.1026
PY17X_1443900	proliferating cell nuclear antigen 2, putative	4.936	7.86871	941.473	2.06e-11	1.98e-10	18.6433	20.0175	17.2013	651.851	752.548	856.014	18.6207	753.471
PY17X_0827500	perforin-like protein 3	-4.88625	5.75723	940.75	2.07e-11	1.99e-10	46.1689	41.6126	40.8805	1.6644	2.25395	1.82748	42.8873	1.91528
PY17X_1139300	proliferating cell nuclear antigen 1, putative	5.85005	10.1697	940.341	2.07e-11	1.99e-10	59.0655	43.0186	40.8392	3509.46	3384.81	4007.33	47.6411	3633.87
PY17X_0805800	DNA replication licensing factor MCM7, putative	5.71088	9.93448	939.012	2.09e-11	2e-10	18.4914	11.9721	13.8946	1013.05	1019.41	1039.72	14.786	1024.06
PY17X_0930700	ubiquitin-protein ligase, putative	4.05509	6.7335	937.639	2.1e-11	2.01e-10	2.15533	2.28709	2.47515	54.0664	53.6103	44.5779	2.30585	50.7515
PY17X_0301800	conserved protein, unknown function	3.96211	11.8911	937.153	2.11e-11	2.01e-10	1741.73	1436.43	1811.79	32703.4	35865.5	34201.7	1663.32	34256.9
PY17X_1017200	protein archease, putative	-6.99282	4.1827	936.596	2.12e-11	2.01e-10	55.3385	59.433	49.842	0.632209	0.638415	0.43502	54.8712	0.568548
PY17X_1213600	RING zinc finger protein, putative	3.42619	6.37878	934.307	2.14e-11	2.03e-10	6.30705	6.30861	6.16777	89.5633	90.3097	87.2978	6.26114	89.0569
PY17X_0201700	fam-a protein	-8.02505	4.73826	933.376	2.15e-11	2.04e-10	63.0552	66.082	53.7187	0.475247	0.239956	0.21801	60.9519	0.311071
PY17X_0707500	alpha/beta hydrolase, putative	4.40754	8.30582	929.295	2.2e-11	2.08e-10	18.9405	16.39	21.5186	509.456	569.635	515.921	18.9497	531.671
PY17X_0915100	conserved Plasmodium protein, unknown function	9.77967	7.77844	928.888	2.21e-11	2.08e-10	0.452627	0.189551	0.143791	324.063	276.705	314.306	0.26199	305.025
PY17X_0714700	male gamete fusion factor HAP2P, putative	7.14071	6.39305	928.038	2.22e-11	2.08e-10	0.564266	1.10331	1.19045	184.359	173.575	177.499	0.952673	178.477
PY17X_1113000	CDK-activating kinase assembly factor MAT1, putative	-6.84066	5.35071	928.247	2.21e-11	2.08e-10	105.717	105.278	98.6537	1.24812	0.755416	1.53414	103.216	1.17923
PY17X_1243800	inner membrane complex protein 1g, putative	-5.20273	8.08181	927.767	2.22e-11	2.08e-10	672.132	510.673	584.371	18.4377	24.1267	20.8276	589.059	21.1306
PY17X_1015400	PhIL1 interacting protein PIP3, putative	7.34713	7.25868	923.831	2.27e-11	2.12e-10	2.67425	2.85408	2.1589	433.286	706.091	512.649	2.56241	550.675
PY17X_1310700	serine/threonine protein kinase, putative	-3.81735	6.73888	923.343	2.27e-11	2.13e-10	49.3672	50.912	49.8789	5.2323	4.27611	4.59068	50.0527	4.6997
PY17X_1466500	HSP20-like chaperone, putative	-6.60711	7.26644	923.102	2.28e-11	2.13e-10	547.437	507.812	603.727	6.33271	10.1481	6.01305	552.992	7.49796
PY17X_1247900	conserved Plasmodium protein, unknown function	-5.09062	6.22913	922.184	2.29e-11	2.13e-10	556.265	521.481	598.785	18.5778	26.6618	19.742	558.843	21.6605
PY17X_1448200	conserved Plasmodium protein, unknown function	-7.03664	8.80661	921.538	2.3e-11	2.14e-10	323.778	384.827	249.6	2.81131	3.82842	3.0236	319.402	3.22111
PY17X_0302400	condensin-2 complex subunit H2, putative	3.65061	7.73914	920.072	2.32e-11	2.15e-10	14.3518	13.2517	13.167	236.016	213.137	228.305	13.5902	225.819
PY17X_0709100	WPP motif-containing protein, putative	-4.26747	6.00676	917.783	2.34e-11	2.17e-10	374.665	393.096	363.928	24.4784	23.7327	29.3674	377.23	25.8595
PY17X_1343600	glideosome associated protein with multiple membrane spans 1, putative	-3.35894	11.9202	918.044	2.34e-11	2.17e-10	7526.94	7633.56	8266.37	976.202	1064.12	979.327	7808.96	1006.55
PY17X_1422800	transcription elongation factor s-II, putative	3.44236	7.43396	917.633	2.35e-11	2.17e-10	26.1193	26.1438	27.2333	372.122	400.616	370.465	26.4988	381.068
PY17X_0624000	apicomplexan kinetochore protein 1, putative	4.04909	8.89777	917.167	2.35e-11	2.17e-10	10.5269	11.3747	11.0761	264.45	246.219	212.218	10.9926	240.963
PY17X_0835400	selenoprotein 2, putative	-7.27317	5.27966	915.628	2.37e-11	2.18e-10	79.6457	123.423	101.496	0.792363	0.962669	0.832976	101.521	0.862669
PY17X_0940300	conserved Plasmodium protein, unknown function	7.0368	8.86714	915.771	2.37e-11	2.18e-10	6.26699	6.02238	4.78421	901.167	1263.86	802.528	5.69119	989.185
PY17X_1115400	ribose-5-phosphate isomerase, putative	-4.02484	7.90754	915.2	2.38e-11	2.18e-10	677.804	563.512	654.726	55.5166	51.0985	47.4833	632.014	51.3661
PY17X_0705000	conserved Plasmodium protein, unknown function	-8.1802	7.84273	914.061	2.39e-11	2.19e-10	314.344	329.798	291.976	1.87042	0.806395	1.59458	312.04	1.4238
PY17X_1144400	CLAMP domain-containing protein, putative	5.3041	6.82516	911.661	2.43e-11	2.21e-10	4.14297	5.97414	4.26821	242.714	258.097	250.352	4.7951	250.388
PY17X_1234600	phosducin-like protein 1, putative	-5.33409	4.83808	911.869	2.42e-11	2.21e-10	55.4155	61.5787	60.439	2.035	2.17922	1.61077	59.1444	1.94166
PY17X_1438500	heterochromatin protein 1	3.47475	6.67319	911.322	2.43e-11	2.21e-10	19.5464	20.547	20.792	316.985	296.185	282.753	20.2951	298.641
PY17X_1328200	60S ribosomal protein L27, putative	-3.73325	6.55159	910.554	2.44e-11	2.22e-10	384.334	406.772	396.333	39.2924	36.3715	42.3636	395.813	39.3425
PY17X_1022200	ankyrin-repeat protein, putative	-5.79884	7.87716	908.71	2.47e-11	2.23e-10	198.898	298.622	257.476	5.56855	6.50011	5.87119	251.665	5.97995
PY17X_0719600	memo-like protein	3.60116	5.76631	906.454	2.5e-11	2.26e-10	9.04966	9.49485	9.38849	151.068	146.086	151.352	9.311	149.502
PY17X_0504500	conserved Plasmodium protein, unknown function	-8.70829	5.28735	904.979	2.52e-11	2.27e-10	108.542	92.2729	100.971	0.291378	0.539436	0.122525	100.595	0.317779
PY17X_0715600	ATP synthase-associated protein, putative	-4.64668	5.00134	904.133	2.53e-11	2.27e-10	126.303	125.672	127.726	7.57941	6.51485	5.98406	126.567	6.69277
PY17X_1425700	GDP-mannose 4,6-dehydratase, putative	-6.56216	8.93155	904.512	2.52e-11	2.27e-10	877.834	930.127	878.89	11.2067	9.98705	16.3033	895.617	12.499
PY17X_1438100	ribosome biogenesis protein TSR3, putative	-6.58036	4.25927	904.171	2.53e-11	2.27e-10	35.5732	38.2082	37.3079	0.626462	0.375225	0.526857	37.0297	0.509515
PY17X_0902800	ATP synthase subunit delta, mitochondrial, putative	-4.46938	5.5725	903.795	2.53e-11	2.27e-10	198.261	183.653	205.543	12.2059	10.0265	12.7805	195.819	11.671
PY17X_0520500	conserved Plasmodium protein, unknown function	-4.06374	7.8155	901.628	2.57e-11	2.29e-10	220.872	209.394	207.697	18.0707	17.9793	14.4708	212.654	16.8403
PY17X_1312600	prolyl hydroxylase-like protein, putative	3.62511	6.99938	901.954	2.56e-11	2.29e-10	16.4079	14.2577	17.2526	259.396	260.706	261.826	15.9727	260.643
PY17X_1420900	RNA-binding protein, putative	-6.79796	6.13238	901.697	2.56e-11	2.29e-10	377.054	347.459	362.101	4.40481	2.71825	5.68018	362.205	4.26775
PY17X_0509700	conserved Plasmodium protein, unknown function	4.5313	9.77781	900.226	2.59e-11	2.29e-10	50.4266	57.4136	46.4423	1485.83	1764.67	1473.33	51.4275	1574.61
PY17X_0604500	origin recognition complex subunit 1, putative	3.64773	8.3018	900.481	2.58e-11	2.29e-10	15.3275	14.3689	13.5335	242.858	239.743	234.432	14.41	239.011
PY17X_0605400	conserved Plasmodium protein, unknown function	6.39894	7.93519	900.386	2.58e-11	2.29e-10	8.92603	14.2579	12.4768	1326.23	1169.44	1482.6	11.8869	1326.09
PY17X_1203900	transformer-2 protein homolog beta, putative	-5.18892	6.37798	899.202	2.6e-11	2.3e-10	247.829	175.333	227.859	7.04455	8.10453	8.37894	217.007	7.84267
PY17X_1441400	GTP cyclohydrolase 1, putative	-5.49442	4.10306	899.376	2.6e-11	2.3e-10	36.4558	33.5193	36.0294	1.07054	1.06436	0.967017	35.3348	1.03397
PY17X_1115700	conserved Plasmodium protein, unknown function	4.69681	8.13787	896.62	2.64e-11	2.32e-10	15.97	21.4937	18.2129	626.029	681.652	603.728	18.5588	637.136
PY17X_1226600	conserved Plasmodium protein, unknown function	4.66365	5.71813	896.774	2.64e-11	2.32e-10	2.99787	2.98407	3.71639	98.2876	120.37	106.932	3.23278	108.53
PY17X_1404600	small heat shock protein, putative	7.45797	6.21635	896.01	2.65e-11	2.33e-10	1.50544	2.13271	2.83123	622.188	416.894	481.033	2.15646	506.705
PY17X_1455900	protein kinase 2	-5.9483	8.62193	895.322	2.66e-11	2.33e-10	631.032	495.412	412.778	12.1563	10.2172	10.6417	513.074	11.0051
PY17X_0804100	conserved protein, unknown function	3.46822	8.42998	892.773	2.7e-11	2.36e-10	92.1453	92.2005	97.6734	1342.54	1404.08	1381.2	94.0064	1375.94
PY17X_1415500	conserved protein, unknown function	-5.70096	5.77229	893.033	2.69e-11	2.36e-10	65.4145	70.663	68.1091	1.62283	2.23121	1.34474	68.0622	1.73293
PY17X_1126700	centrosomal protein CEP135, putative	9.60317	9.92425	892.407	2.7e-11	2.36e-10	0.948575	1.26739	0.5486	1101.24	877.61	852.257	0.921523	943.701
PY17X_0406300	DNA-(apurinic or apyrimidinic site) endonuclease, putative	4.27665	9.28328	889.821	2.74e-11	2.38e-10	40.3939	31.8184	38.1681	922.919	1028.09	878.247	36.7935	943.087
PY17X_0406500	P-loop containing nucleoside triphosphate hydrolase, putative	6.1057	9.866	889.862	2.74e-11	2.38e-10	7.89696	12.0783	9.59534	880.276	1019.43	797.338	9.85687	899.015
PY17X_1345400	mitochondrial fission 1 protein, putative	-4.72051	6.40514	890.389	2.73e-11	2.38e-10	354.213	450.701	344.257	19.4115	18.3769	19.887	383.057	19.2251
PY17X_1141200	nuclear fusion protein, putative	3.4461	8.25055	888.646	2.76e-11	2.39e-10	25.3404	26.4698	25.8491	381.781	365.754	372.36	25.8864	373.299
PY17X_1354300	conserved Plasmodium protein, unknown function	10.3409	7.25166	888.37	2.77e-11	2.39e-10	0.123794	0.411035	0.391756	615.33	378.663	613.044	0.308862	535.679
PY17X_1445500	NIMA related kinase 1, putative	5.53988	10.4048	888.883	2.76e-11	2.39e-10	18.3579	17.0847	25.6858	1380.08	1220.39	1158.88	20.3761	1253.12
PY17X_0810000	coiled-coil domain-containing protein CCDC148/CCDC112, putative	7.18298	10.5044	888.004	2.77e-11	2.39e-10	14.1929	8.19074	10.0599	2285.25	1792.16	2158.55	10.8145	2078.65
PY17X_0409800	aurora-related kinase ARK2, putative	3.8905	9.49861	887.256	2.78e-11	2.39e-10	17.3478	17.8815	17.7298	388.892	341.687	309.407	17.653	346.662
PY17X_0719700	conserved Plasmodium protein, unknown function	5.13184	10.5469	887.69	2.78e-11	2.39e-10	37.5215	29.8412	29.2379	1741.04	1466.83	1278.51	32.2002	1495.46
PY17X_1412900	2-oxoisovalerate dehydrogenase subunit alpha, mitochondrial, putative	-3.71334	6.02406	887.088	2.79e-11	2.39e-10	101.273	87.7858	90.9332	9.01989	9.53065	9.65905	93.3305	9.4032
PY17X_1006300	transcription factor, putative	-6.1372	6.11802	886.491	2.8e-11	2.39e-10	131.496	123.123	111.477	2.88105	1.61254	2.39481	122.032	2.29613
PY17X_0714400	chaperone protein ClpB1, putative	-4.60649	6.67378	885.527	2.81e-11	2.4e-10	64.4919	63.936	58.5727	3.82207	3.61535	2.74227	62.3335	3.39323
PY17X_0937900	conserved Plasmodium protein, unknown function	3.5532	6.89401	883.39	2.85e-11	2.43e-10	7.67571	8.68833	8.33186	127.99	134.41	121.254	8.23197	127.885
PY17X_1138300	E3 SUMO-protein ligase PIAS, putative	4.8624	8.9402	881.629	2.87e-11	2.45e-10	9.45784	11.5117	13.5726	473.174	428.117	427.828	11.514	443.04
PY17X_0110800	transcription elongation factor SPT5, putative	-4.48319	5.92683	880.627	2.89e-11	2.46e-10	35.1703	32.8685	29.1205	2.06032	2.05238	1.64478	32.3864	1.91916
PY17X_0713800	conserved protein, unknown function	-4.83977	5.38299	877.703	2.94e-11	2.49e-10	40.073	42.5884	37.915	1.72558	2.18762	1.65629	40.1921	1.8565
PY17X_0204700	DNA-directed RNA polymerase II subunit RPB9, putative	-4.91672	4.78886	874.55	2.99e-11	2.54e-10	86.0647	78.0969	71.0717	3.42208	3.52534	3.34218	78.4111	3.42987
PY17X_0512500	peroxiredoxin, putative	-5.03525	9.84306	873.855	3.01e-11	2.54e-10	1407.52	1565.82	1335	52.7802	69.9234	51.2604	1436.11	57.988
PY17X_0932300	GTP-binding nuclear protein RAN/TC4, putative	3.56448	8.95045	871.759	3.04e-11	2.57e-10	125.192	114.486	119.532	1801.7	1986.36	1833.02	119.737	1873.7
PY17X_0404900	inner membrane complex protein 1e, putative	-4.09387	11.6487	871.122	3.05e-11	2.57e-10	3868.66	3556.47	4427.52	312.401	272.403	332.259	3950.88	305.687
PY17X_1122300	conserved Plasmodium protein, unknown function	3.93763	6.41751	870.946	3.06e-11	2.57e-10	15.9758	16.0594	17.4266	295.619	355.868	350.658	16.4873	334.049
PY17X_1341300	conserved protein, unknown function	3.72123	8.86763	870.087	3.07e-11	2.58e-10	34.9049	31.8902	30.0026	574.413	580.54	534.779	32.2659	563.244
PY17X_0906700	conserved Plasmodium protein, unknown function	7.07511	6.89169	869.467	3.08e-11	2.59e-10	0.766524	0.424183	0.895914	114.618	134.96	126.129	0.69554	125.235
PY17X_1247700	conserved Plasmodium protein, unknown function	5.41049	9.46351	868.124	3.11e-11	2.6e-10	6.61606	6.84875	5.56209	437.466	319.111	316.003	6.3423	357.527
PY17X_0712900	C3H1-type zinc finger protein CZIF2, putative	-5.54096	6.26284	867.214	3.12e-11	2.6e-10	80.2236	98.4369	65.878	2.34668	2.34224	2.26531	81.5128	2.31808
PY17X_1308200	allantoicase, putative	4.00792	7.60831	867.237	3.12e-11	2.6e-10	15.3415	14.6642	17.757	365.937	305.394	344.998	15.9209	338.777
PY17X_1457100	nucleoporin NUP269, putative	4.97401	8.72217	867.364	3.12e-11	2.6e-10	4.17001	3.68411	3.30736	181.803	135.709	147.064	3.72049	154.859
PY17X_1233800	zinc finger protein, putative	3.62089	7.32977	864.939	3.17e-11	2.63e-10	3.63367	3.22886	3.98341	59.5167	57.9114	59.0203	3.61532	58.8161
PY17X_1355200	conserved Plasmodium protein, unknown function	5.50289	7.92795	863.228	3.2e-11	2.66e-10	9.29585	8.3355	11.518	524.25	696.225	528.521	9.71644	582.999
PY17X_0525700	tryptophan-rich protein	3.43391	9.96009	862.71	3.21e-11	2.66e-10	164.552	146.302	165.303	2293.27	2216.99	2293.83	158.719	2268.03
PY17X_1329300	conserved Plasmodium protein, unknown function	-9.03941	5.04415	862.503	3.21e-11	2.66e-10	11.3331	17.8953	14.2891	0.0414875	0.0460842	0.0209347	14.5058	0.0361688
PY17X_1364000	conserved Plasmodium protein, unknown function	6.49102	11.8706	861.674	3.23e-11	2.67e-10	21.7006	18.6932	14.8334	2740.65	1920.67	1924.29	18.4091	2195.21
PY17X_0510100	exported protein 3, putative	3.93154	9.19491	861.128	3.24e-11	2.67e-10	24.4774	25.436	21.3066	480.86	505.223	452.827	23.74	479.637
PY17X_0829800	histone deacetylase 1, putative	-3.42193	7.42362	860.991	3.24e-11	2.67e-10	240.394	233.456	227.751	27.3797	30.2891	28.9066	233.867	28.8585
PY17X_1461400	kinesin-15, putative	6.43241	8.90001	859.367	3.27e-11	2.69e-10	1.97824	3.22559	2.65024	344.608	280.77	272.983	2.61802	299.454
PY17X_0604300	DNA/RNA-binding protein, putative	-5.74989	6.06205	858.399	3.29e-11	2.7e-10	470.949	501.677	468.731	10.6017	9.30378	15.2847	480.452	11.73
PY17X_1307600	triosephosphate isomerase, putative	3.9914	10.1601	854.762	3.36e-11	2.75e-10	191.331	190.595	162.136	3556.54	4097.49	3798.11	181.354	3817.38
PY17X_1429300	protein phosphatase PPM5, putative	4.05683	10.1821	851.953	3.42e-11	2.8e-10	87.3419	71.8396	96.1843	1882.39	1901.58	1832.77	85.1219	1872.25
PY17X_1440200	conserved Plasmodium protein, unknown function	-10.6999	10.4128	850.349	3.45e-11	2.82e-10	3281.83	3628.13	3502.38	3.29968	1.1952	3.74028	3470.78	2.74506
PY17X_1308300	protein SOC3, putative	6.24032	9.57018	849.213	3.47e-11	2.83e-10	15.7207	15.0038	12.1814	1550.81	1093.28	1647.16	14.3019	1430.42
PY17X_0315300	conserved protein, unknown function	-4.50878	8.77403	848.099	3.5e-11	2.85e-10	797.229	901.536	791.544	42.3466	55.5114	46.87	830.103	48.2427
PY17X_1130600	DNA polymerase epsilon catalytic subunit A, putative	5.82127	9.24359	844.405	3.58e-11	2.9e-10	2.49658	3.01933	1.96084	209.468	176.395	174.339	2.49225	186.734
PY17X_1420100	ATP-dependent Clp protease adapter protein ClpS, putative	-4.90813	5.00762	844.184	3.58e-11	2.9e-10	106.951	110.349	103.146	4.13336	4.48371	5.43152	106.815	4.68286
PY17X_0915600	erythrocyte membrane and merozoite antigen EMMA1, putative	-4.69984	5.70036	842.626	3.61e-11	2.93e-10	16.0765	17.4472	13.8113	0.895369	0.713546	0.802878	15.7783	0.803931
PY17X_0619600	conserved Plasmodium protein, unknown function	3.97351	6.63565	839.292	3.69e-11	2.98e-10	2.61431	3.142	3.07707	66.222	62.8125	54.701	2.94446	61.2451
PY17X_0810900	kinesin-5, putative	3.85586	8.18837	838.836	3.7e-11	2.98e-10	9.05199	9.28717	7.74736	174.266	165.506	160.331	8.69551	166.701
PY17X_1241900	MerC domain-containing protein, putative	-4.62874	7.77384	837.36	3.73e-11	3.01e-10	562.008	579.241	606.509	27.346	28.73	37.1642	582.586	31.0801
PY17X_1125700	conserved Plasmodium protein, unknown function	-4.88187	5.56773	834.727	3.79e-11	3.05e-10	68.7223	93.5322	84.1514	3.46912	3.77242	3.79564	82.1353	3.67906
PY17X_0927100	leucine-rich repeat protein	3.63246	9.17779	834.382	3.8e-11	3.05e-10	41.5967	39.7196	40.0731	616.92	726.241	648.086	40.4631	663.749
PY17X_1364200	inner membrane complex protein, putative	-5.14827	5.64141	831.612	3.86e-11	3.1e-10	82.7	74.2248	92.0996	3.82302	2.58722	2.89096	83.0081	3.1004
PY17X_0513900	merozoite TRAP-like protein, putative	3.78077	9.48479	827.325	3.97e-11	3.17e-10	54.3533	44.5634	46.1403	880.65	915.592	841.464	48.3523	879.235
PY17X_0823200	nucleosome assembly protein, putative	5.74325	10.728	827.326	3.97e-11	3.17e-10	86.3472	65.8605	80.2214	6026.8	4227.72	6200.64	77.4764	5485.05
PY17X_0818800	conserved Plasmodium protein, unknown function	4.23313	8.18784	826.061	4e-11	3.19e-10	6.37836	6.8791	6.05708	176.009	169.317	135.878	6.43818	160.401
PY17X_1019800	dynein intermediate chain, putative	4.81512	8.54746	823.935	4.05e-11	3.23e-10	15.8243	13.5124	14.0117	582.789	437.531	593.616	14.4495	537.979
PY17X_1038100	WD repeat-containing protein 65, putative	10.9274	8.4016	822.007	4.1e-11	3.26e-10	0.0970334	0.131259	0.0194965	228.117	211.57	182.305	0.0825964	207.331
PY17X_0809400	E3 ubiquitin-protein ligase RBX1, putative	3.45794	7.56887	819.963	4.15e-11	3.3e-10	104.797	94.5722	94.2987	1350.95	1451.77	1465.15	97.8893	1422.63
PY17X_1429200	aquaporin, putative	-4.26628	9.39791	819.405	4.16e-11	3.3e-10	701.854	779.197	604.877	49.3428	44.4113	49.773	695.309	47.8424
PY17X_1464900	conserved Plasmodium protein, unknown function	-5.78973	5.82777	818.369	4.19e-11	3.32e-10	237.504	315.728	237.06	5.24273	7.48515	6.12799	263.431	6.28529
PY17X_1107100	conserved Plasmodium protein, unknown function	-3.92286	8.75902	818.043	4.2e-11	3.32e-10	2451.55	2588.3	2157	203.461	225.696	199.087	2398.95	209.415
PY17X_1139800	calpain, putative	-4.6701	9.98059	817.115	4.22e-11	3.33e-10	329.138	396.088	286.821	18.9797	17.3093	16.4009	337.349	17.5633
PY17X_1361800	conserved Plasmodium protein, unknown function	-6.62112	7.91195	815.155	4.27e-11	3.37e-10	488.389	404.056	504.469	7.54685	4.2729	6.93233	465.638	6.25069
PY17X_0108800	conserved Plasmodium protein, unknown function	4.16863	9.42355	813.289	4.32e-11	3.4e-10	91.2356	71.5494	80.4182	1912.56	2127.47	1746.16	81.0678	1928.73
PY17X_1207500	CCR4-NOT transcription complex subunit 5, putative	-4.59378	5.39074	812.894	4.33e-11	3.4e-10	149.807	123.785	159.618	8.2181	8.54251	6.96811	144.403	7.90958
PY17X_1034700	CTP synthase, putative	4.37564	8.05032	811.841	4.36e-11	3.42e-10	11.2878	8.94955	12.0153	319.653	268.206	297.504	10.7509	295.121
PY17X_1231300	cyclin-like protein, putative	-4.50475	7.64764	811.69	4.37e-11	3.42e-10	174.271	166.077	154.991	9.39693	11.4036	8.09296	165.113	9.63115
PY17X_0820100	glycolipid transfer protein, putative	-9.2877	8.51343	809.604	4.42e-11	3.45e-10	1562.88	952.545	834.169	2.75873	1.80884	2.51345	1116.53	2.36034
PY17X_1006000	conserved Plasmodium protein, unknown function	-6.26442	3.94977	809.844	4.42e-11	3.45e-10	31.8392	29.9269	34.9839	0.678334	0.44323	0.536925	32.25	0.55283
PY17X_1010400	glucose-6-phosphate isomerase, putative	4.65304	10.1139	810.031	4.41e-11	3.45e-10	45.2321	44.7889	54.6096	1680.63	1334.25	1793.47	48.2102	1602.78
PY17X_0936300	UDP-galactose transporter, putative	-4.96013	4.51529	805.397	4.54e-11	3.53e-10	44.5547	41.8756	40.5675	1.65616	2.03296	1.69563	42.3326	1.79492
PY17X_0719100	conserved Plasmodium protein, unknown function	-9.47579	7.06508	804.633	4.56e-11	3.54e-10	250.219	406.745	283.888	0.573521	0.285863	0.85336	313.618	0.570915
PY17X_0906000	conserved Plasmodium protein, unknown function	4.57855	7.14477	804.84	4.56e-11	3.54e-10	2.92572	3.97268	3.025	112.425	105.22	96.2766	3.3078	104.64
PY17X_0922700	conserved Plasmodium protein, unknown function	5.91463	6.71763	803.201	4.61e-11	3.56e-10	2.37314	2.95921	1.68796	190.057	178.007	190.506	2.3401	186.19
PY17X_1422400	MAATS1 domain-containing protein, putative	4.81844	8.50141	803.219	4.61e-11	3.56e-10	13.0131	15.7506	10.9456	500.207	512.143	471.643	13.2364	494.664
PY17X_0806500	conserved protein, unknown function	-7.82076	3.8291	802.295	4.63e-11	3.58e-10	190.851	173.635	187.71	0.491343	1.36445	1.23966	184.065	1.03182
PY17X_1008900	actin-like protein, putative	3.51094	7.65625	801.685	4.65e-11	3.58e-10	27.9873	23.0363	26.9519	389.905	396.658	388.942	25.9918	391.835
PY17X_0417600	arginase, putative	-4.37539	4.92692	801.04	4.67e-11	3.59e-10	49.321	54.8373	49.0911	3.54664	3.19095	3.03849	51.0831	3.25869
PY17X_0519600	ADP-ribosylation factor, putative	-3.25032	8.44627	800.866	4.67e-11	3.59e-10	1177.92	1132.71	1221.17	164.21	159.908	166.652	1177.27	163.59
PY17X_0211800	DNA mismatch repair protein PMS1, putative	5.69941	9.39747	800.013	4.7e-11	3.61e-10	9.66571	6.14213	6.60394	524.984	535.805	480.283	7.47059	513.691
PY17X_0416200	male development protein MD3, putative	3.40338	8.99028	798.916	4.73e-11	3.63e-10	80.305	74.31	83.1826	1069.96	1177.9	1079.35	79.2659	1109.07
PY17X_1346400	conserved Plasmodium protein, unknown function	4.0669	7.41464	798.171	4.75e-11	3.64e-10	3.44345	3.12247	3.00514	77.2138	75.5015	59.7367	3.19035	70.8173
PY17X_0516400	OTU-like cysteine protease, putative	-3.60668	6.00977	796.725	4.8e-11	3.65e-10	111.139	128.935	133.317	13.6683	13.9611	12.9154	124.464	13.5149
PY17X_0906200	conserved Plasmodium protein, unknown function	5.82623	5.99825	796.667	4.8e-11	3.65e-10	1.92898	2.97161	2.54548	210.39	152.407	195.75	2.48202	186.183
PY17X_1016400	coatomer subunit beta, putative	3.72963	9.17553	796.686	4.8e-11	3.65e-10	21.3607	18.8182	22.9428	347.324	396.742	362.758	21.0406	368.941
PY17X_1462200	methyltransferase, putative	-6.80704	4.96891	797.318	4.78e-11	3.65e-10	41.6189	44.2605	33.2002	0.626462	0.446072	0.344484	39.6932	0.472339
PY17X_1128600	protease, putative	-7.42473	6.29467	794.444	4.87e-11	3.69e-10	133.074	175.25	156.109	0.932235	1.79491	0.846735	154.811	1.19129
PY17X_1321300	glucose-6-phosphate dehydrogenase-6-phosphogluconolactonase, putative	3.31743	8.16279	794.321	4.87e-11	3.69e-10	19.2239	18.2719	17.5739	251.218	242.676	232.682	18.3566	242.192
PY17X_1417600	zinc finger protein, putative	-4.94257	5.36241	794.673	4.86e-11	3.69e-10	171.886	163.196	147.326	6.37852	6.04495	8.23813	160.803	6.8872
PY17X_1014000	leucine-rich repeat protein	3.75848	8.82386	791.918	4.95e-11	3.74e-10	13.4369	14.7739	13.5446	267.749	222.493	257.635	13.9184	249.292
PY17X_1333700	conserved Plasmodium protein, unknown function	5.11773	7.74534	789.917	5.01e-11	3.78e-10	6.13022	9.16718	8.85711	377.135	347.726	384.606	8.0515	369.822
PY17X_1029200	zinc finger protein, putative	3.52425	7.91913	789.144	5.04e-11	3.79e-10	94.4288	86.4016	94.1465	1285.18	1505.75	1392.4	91.659	1394.44
PY17X_1230100	tubulin gamma chain, putative	5.56145	7.74692	788.098	5.07e-11	3.81e-10	7.33936	7.51567	4.83747	402.706	431.784	395.899	6.56417	410.129
PY17X_0929500	conserved Plasmodium protein, unknown function	4.41004	6.95796	787.293	5.1e-11	3.83e-10	55.1631	39.2872	47.1206	1281	1254.62	1444.39	47.1903	1326.67
PY17X_0417800	Maf-like protein, putative	4.88401	8.46401	785.505	5.16e-11	3.86e-10	14.1945	14.5735	20.6665	620.878	657.814	650.495	16.4782	643.062
PY17X_0805700	origin recognition complex subunit 2, putative	4.06054	8.31332	785.464	5.16e-11	3.86e-10	15.9122	15.0483	14.9241	334.379	294.778	383.055	15.2949	337.404
PY17X_1317500	serine/threonine protein kinase, putative	3.44476	7.99126	782.734	5.25e-11	3.92e-10	38.799	34.3899	40.8715	532.992	569.437	539.692	38.0201	547.374
PY17X_1418800	thioredoxin, putative	4.7931	6.50334	782.634	5.25e-11	3.92e-10	3.95146	3.76139	3.26794	148.437	108.73	145.544	3.66027	134.237
PY17X_1241400	DnaJ protein, putative	3.45186	10.2287	781.553	5.29e-11	3.94e-10	131.81	111.123	134.172	1860.85	1762.59	1831.59	125.702	1818.34
PY17X_1451000	sentrin-specific protease 1, putative	3.93417	7.32879	779.624	5.36e-11	3.99e-10	6.33827	5.85672	6.56383	148.116	114.031	117.488	6.25294	126.545
PY17X_0720200	protein SOC1, putative	4.61326	8.69304	778.58	5.39e-11	4e-10	12.2435	8.88028	9.45946	338.572	354.727	297.367	10.1944	330.222
PY17X_1213400	PRE-binding protein, putative	-4.70187	12.1219	778.745	5.39e-11	4e-10	2885.5	3300.15	2576.83	176.969	128.76	140.52	2920.83	148.75
PY17X_0509500	RNA-binding protein, putative	-4.89038	6.42478	775.952	5.48e-11	4.06e-10	334.456	390.156	294.346	13.9897	17.8593	13.6401	339.653	15.163
PY17X_0824500	conserved Plasmodium protein, unknown function	-10.6948	9.61606	774.828	5.52e-11	4.08e-10	2791.1	3081.11	2519.3	1.20602	1.4885	3.83169	2797.17	2.1754
PY17X_1402600	AAA domain-containing protein, putative	4.32386	7.48074	775.016	5.52e-11	4.08e-10	2.34925	2.24613	1.94846	67.9683	52.4871	53.1317	2.18128	57.8624
PY17X_1036500	FANCJ-like helicase, putative	5.57692	9.41031	774.398	5.54e-11	4.09e-10	9.37975	10.0438	6.68229	571.848	485.441	592.562	8.70194	549.95
PY17X_0314600	conserved protein, unknown function	-3.70476	5.2621	773.989	5.56e-11	4.09e-10	154.85	156.734	156.969	16.4858	14.8025	16.2217	156.184	15.8367
PY17X_1131200	tetratricopeptide repeat protein, putative	-5.18323	8.75911	772.685	5.6e-11	4.12e-10	887.549	1142.55	972.46	30.3644	43.2134	35.7363	1000.85	36.438
PY17X_1400400	PIR protein	-5.03136	5.08037	772.297	5.62e-11	4.12e-10	76.211	78.51	66.7008	2.45505	3.40883	3.06147	73.8073	2.97512
PY17X_1001400	lysophospholipase, putative	3.33439	7.51893	772.07	5.63e-11	4.12e-10	13.9825	14.6827	14.3574	193.927	176.905	203.162	14.3409	191.331
PY17X_1133900	conserved Plasmodium protein, unknown function	-4.94875	4.28006	771.777	5.64e-11	4.13e-10	12.9549	12.8555	13.6411	0.645565	0.512209	0.531843	13.1505	0.563206
PY17X_1353600	conserved Plasmodium protein, unknown function	3.20115	7.25157	769.268	5.73e-11	4.19e-10	8.90534	7.83194	8.89379	104.214	107.668	99.9315	8.54369	103.938
PY17X_1466600	conserved Plasmodium protein, unknown function	-6.15691	3.93721	768.732	5.75e-11	4.2e-10	65.7696	78.0778	78.9248	1.48495	1.54638	1.09274	74.2574	1.37469
PY17X_0929700	DDRGK domain-containing protein, putative	10.1721	10.9427	767.966	5.78e-11	4.2e-10	0.564058	0.454641	0.329839	986.087	496.589	577.913	0.449513	686.863
PY17X_0944100	conserved Plasmodium protein, unknown function	3.1607	7.3983	768.025	5.78e-11	4.2e-10	15.2074	16.1278	16.5932	181.842	192.322	192.686	15.9762	188.95
PY17X_1214100	phosphoglucomutase, putative	-4.12826	6.33598	768.131	5.77e-11	4.2e-10	95.623	75.3654	86.4947	7.29817	5.72083	6.45711	85.8277	6.49204
PY17X_1004800	amino acid decarboxylase AAD	4.19289	9.95646	767.425	5.8e-11	4.21e-10	15.6529	15.9325	14.0193	434.384	328.675	341.84	15.2016	368.299
PY17X_1450400	male development protein MD2, putative	4.8507	9.62984	767.208	5.81e-11	4.21e-10	11.1195	11.6728	11.5849	541.602	357.336	414.643	11.459	437.86
PY17X_0922800	CRAL/TRIO domain-containing protein, putative	3.74693	7.88176	766.215	5.85e-11	4.23e-10	36.5358	32.957	39.7069	586.661	658.217	692.431	36.3999	645.77
PY17X_0109200	nucleoporin NUP637, putative	4.14506	6.98051	764.971	5.89e-11	4.26e-10	0.751521	0.862857	0.831913	22.5911	18.0407	16.7013	0.81543	19.111
PY17X_0933100	conserved protein, unknown function	-4.22965	8.02117	764.155	5.93e-11	4.27e-10	722.995	635.783	888.84	55.5843	53.0339	49.7162	749.206	52.7781
PY17X_1023100	conserved Plasmodium protein, unknown function	-3.71046	5.68387	763.744	5.94e-11	4.27e-10	90.4635	100.122	111.711	10.2692	9.94627	10.3037	100.766	10.1731
PY17X_1219500	conserved protein, unknown function	-3.78586	5.78694	763.753	5.94e-11	4.27e-10	47.6576	44.5952	41.4029	4.44218	3.84085	4.5296	44.5519	4.27088
PY17X_0809200	ubiquitin-conjugating enzyme E2, putative	-4.43349	4.99407	762.725	5.98e-11	4.3e-10	123.421	130.297	124.026	9.02728	7.20364	6.9375	125.915	7.72281
PY17X_1238000	EELM2 domain-containing protein, putative	3.27925	5.78614	762.552	5.99e-11	4.3e-10	4.19438	4.2571	4.03901	55.2743	54.3667	50.8615	4.1635	53.5008
PY17X_1040600	nuclear formin-like protein MISFIT, putative	4.2383	8.79223	762.267	6e-11	4.3e-10	9.45997	10.2095	8.51792	269.141	206.06	229.409	9.3958	234.87
PY17X_1337800	protein MGET, putative	7.27225	9.12387	761.147	6.05e-11	4.32e-10	6.11164	7.52279	3.97661	1132.91	1363.2	1104.13	5.87035	1200.08
PY17X_0615600	conserved Plasmodium protein, unknown function	-3.33311	8.60265	760.887	6.06e-11	4.32e-10	1351.3	1262.11	1321.34	165.664	186.146	164.614	1311.58	172.141
PY17X_1137600	quinoxaline resistance protein QRP1, putative	3.84757	8.47077	760.646	6.07e-11	4.33e-10	9.73311	8.01978	8.30859	183.114	153.641	159.771	8.68716	165.508
PY17X_1435100	DNA topoisomerase 6 subunit A, putative	-7.03906	4.638	760.023	6.09e-11	4.34e-10	50.4806	47.2469	52.1969	0.380828	0.352519	0.736639	49.9748	0.489995
PY17X_1435400	conserved protein, unknown function	3.23509	7.99195	758.546	6.15e-11	4.37e-10	20.4007	19.3232	20.2704	260.135	233.109	253.989	19.9981	249.078
PY17X_0620500	conserved Plasmodium protein, unknown function	-4.99028	4.63912	757.443	6.2e-11	4.39e-10	140.825	158.415	178.233	7.19501	5.85635	6.78133	159.158	6.6109
PY17X_1216800	cysteine--tRNA ligase, putative	-4.08754	7.02162	757.42	6.2e-11	4.39e-10	112.859	119.952	136.149	9.46277	11.0406	8.21138	122.986	9.57159
PY17X_0308400	conserved Plasmodium protein, unknown function	-4.05441	8.42705	756.451	6.24e-11	4.42e-10	803.404	688.648	806.352	67.7376	52.2109	62.9622	766.135	60.9702
PY17X_0717200	ATPase GET3, putative	-5.14071	4.9102	756.115	6.25e-11	4.42e-10	48.8715	56.8426	47.4325	1.71003	2.28304	1.74236	51.0489	1.91181
PY17X_1218900	conserved Plasmodium protein, unknown function	4.40582	7.56529	755.433	6.28e-11	4.42e-10	26.4534	29.0455	36.9025	808.441	951.464	830.327	30.8005	863.41
PY17X_1227600	ferlin-like protein, putative	3.58563	7.32725	755.509	6.28e-11	4.42e-10	5.2893	4.70527	5.09524	89.1112	71.2359	79.379	5.02993	79.9087
PY17X_1434700	perforin-like protein 2	3.35997	9.85407	755.81	6.26e-11	4.42e-10	50.6952	58.3264	56.1185	763.566	712.337	767.339	55.0467	747.748
PY17X_0831600	dynein light chain, putative	4.55161	6.77187	754.944	6.3e-11	4.43e-10	24.1291	22.9773	32.0725	802.758	747.19	906.101	26.393	818.683
PY17X_0841200	fam-a protein	-7.4368	6.47228	754.742	6.31e-11	4.43e-10	229.356	199.876	215.579	1.05172	1.26984	2.49969	214.937	1.60708
PY17X_1366300	centrosomal protein CEP72, putative	4.78435	7.23724	754.183	6.33e-11	4.44e-10	11.6673	12.3062	17.5178	522.887	478.196	511.775	13.8304	504.286
PY17X_1316400	mitochondrial respiratory chain complex II subunit, putative	-6.96373	4.31157	752.385	6.41e-11	4.49e-10	173.522	195.651	161.259	1.35451	1.56728	2.56309	176.81	1.82829
PY17X_1364300	isocitrate dehydrogenase [NADP], mitochondrial, putative	-4.28242	5.39935	752.029	6.43e-11	4.49e-10	65.3178	53.2312	52.1392	3.6788	3.80015	4.10276	56.8961	3.86057
PY17X_1249400	Plasmodium exported protein, unknown function	-3.44115	7.0231	751.212	6.46e-11	4.51e-10	326.621	323.498	360.407	37.2692	41.2805	44.3364	336.842	40.962
PY17X_0908600	EELM2 domain-containing protein, putative	3.35653	8.75681	750.775	6.48e-11	4.51e-10	70.8172	60.6394	63.6572	904.325	853.397	885.814	65.0379	881.179
PY17X_1361300	sporozoite protein essential for cell traversal	-7.52803	5.09878	750.864	6.48e-11	4.51e-10	77.9374	109.991	93.1937	0.931927	0.3834	0.696671	93.7073	0.670666
PY17X_0806200	ATP synthase subunit C, putative	-4.01231	6.28059	750.496	6.49e-11	4.51e-10	295.888	263.155	323.891	21.9639	22.8464	27.3585	294.311	24.0563
PY17X_1137000	high mobility group protein B4, putative	4.17095	9.51301	750.282	6.5e-11	4.51e-10	105.928	91.072	107.381	2520.41	2043.84	2681.93	101.46	2415.39
PY17X_0923300	deoxyuridine 5'-triphosphate nucleotidohydrolase, putative	8.98699	8.05312	749.295	6.54e-11	4.53e-10	2.47166	1.61203	1.83572	1564.37	843.415	1581.35	1.97313	1329.71
PY17X_1020500	conserved Plasmodium protein, unknown function	3.3736	7.97121	748.944	6.56e-11	4.53e-10	83.6561	92.0794	85.8628	1156.62	1286.2	1145.31	87.1994	1196.04
PY17X_1327800	60S ribosomal protein L29, putative	-3.74669	5.31827	749.047	6.56e-11	4.53e-10	359.47	343.774	372.456	39.0404	32.7766	34.2075	358.567	35.3415
PY17X_1110300	asparagine--tRNA ligase, putative	-5.44313	4.11796	746.771	6.66e-11	4.59e-10	15.4173	18.7725	17.5054	0.574736	0.461077	0.531691	17.2317	0.522501
PY17X_1433400	conserved Plasmodium protein, unknown function	4.11487	8.79469	746.74	6.66e-11	4.59e-10	30.0596	26.0074	30.6406	731.842	560.073	694.68	28.9025	662.198
PY17X_0509400	ookinete maturation gene OMG1, putative	-5.07635	11.0608	745.556	6.71e-11	4.62e-10	1483.58	1201.2	986.351	54.1604	43.8176	46.1547	1223.71	48.0442
PY17X_0846101	PIR protein	3.8493	5.71167	744.507	6.76e-11	4.65e-10	8.57076	7.30785	6.81292	141.58	152.937	138.282	7.56384	144.267
PY17X_0818700	protein KIC3, putative	-2.99154	10.5993	743.087	6.83e-11	4.69e-10	3795.69	3625.38	3618.04	635.583	614.501	586.666	3679.71	612.25
PY17X_1447100	dynein regulatory complex subunit 7, putative	3.85836	7.87591	741.484	6.9e-11	4.73e-10	13.9848	16.5432	13.6787	282.109	262.034	304.226	14.7356	282.789
PY17X_1020300	conserved Plasmodium protein, unknown function	3.25197	7.99416	740.693	6.94e-11	4.75e-10	20.8799	21.1911	22.3581	264.595	291.856	255.564	21.4764	270.672
PY17X_0702300	coiled-coil domain-containing protein 39, putative	4.87682	10.885	739.946	6.97e-11	4.76e-10	45.9316	42.9374	31.6845	1711.65	1412.01	1568.41	40.1845	1564.03
PY17X_1007200	conserved Plasmodium protein, unknown function	4.14433	8.17328	740.018	6.97e-11	4.76e-10	19.1677	25.3959	20.261	497.492	530.171	490.01	21.6082	505.891
PY17X_1430900	succinate dehydrogenase [ubiquinone] iron-sulfur subunit, mitochondrial, putative	-3.47417	7.72055	738.351	7.05e-11	4.81e-10	407.775	360.773	435.465	44.5138	50.1374	48.4971	401.338	47.7161
PY17X_0703600	conserved protein, unknown function	-3.38097	5.84632	735.102	7.21e-11	4.89e-10	154.454	176.971	158.918	21.1358	20.8653	20.2865	163.448	20.7625
PY17X_0930800	splicing factor U2AF small subunit, putative	3.33448	6.70143	735.116	7.21e-11	4.89e-10	21.6503	18.9144	20.074	255.556	292.94	260.675	20.2129	269.724
PY17X_1108200	subtilisin-like protease 1, putative	3.7841	8.60622	735.257	7.2e-11	4.89e-10	30.4325	25.3878	33.0288	531.766	516.329	569.254	29.6164	539.116
PY17X_1231800	lysine-specific histone demethylase, putative	-5.50949	8.33695	734.329	7.25e-11	4.91e-10	51.4489	48.2807	43.3399	1.79474	1.27089	1.10228	47.6898	1.38931
PY17X_0922900	protein disulfide-isomerase, putative	-4.20459	8.54939	733.632	7.28e-11	4.93e-10	528.375	628.629	519.848	40.8087	44.9964	34.6931	558.951	40.1661
PY17X_0113000	conserved Plasmodium protein, unknown function	3.1435	7.26608	733.275	7.3e-11	4.94e-10	126.508	140.351	140.108	1531.33	1595.53	1629.56	135.656	1585.48
PY17X_1305600	conserved Plasmodium protein, unknown function	5.07372	6.58812	732.962	7.32e-11	4.94e-10	0.467497	0.495352	0.334225	21.2971	19.7816	16.7188	0.432358	19.2658
PY17X_0827400	nitric oxide synthase, putative	-3.59892	5.46339	732.6	7.33e-11	4.95e-10	37.5663	36.3272	34.7155	3.65854	4.08245	4.10246	36.203	3.94782
PY17X_1113900	conserved protein, unknown function	-3.08359	7.09437	728.147	7.56e-11	5.09e-10	308.75	323.599	338.695	51.2605	47.6801	52.5185	323.681	50.4864
PY17X_1139900	3'-5' exonuclease, putative	-5.5616	3.73915	727.405	7.6e-11	5.11e-10	13.1861	10.9576	12.2963	0.315863	0.373601	0.324674	12.1467	0.338046
PY17X_1009600	armadillo-type repeat protein ATRP, putative	4.33373	6.84029	726.496	7.65e-11	5.13e-10	11.0192	10.2456	13.3741	319.075	262.008	342.642	11.5463	307.909
PY17X_1245600	conserved Plasmodium protein, unknown function	-6.56873	6.87591	726.546	7.65e-11	5.13e-10	189.874	174.619	166.434	3.17522	1.50931	2.71849	176.976	2.46767
PY17X_0508600	conserved protein, unknown function	-6.30431	5.16523	725.43	7.71e-11	5.16e-10	241.004	355.183	287.969	3.75877	5.65396	5.26857	294.719	4.89377
PY17X_0823500	thioredoxin-like protein 1, putative	-5.11694	5.09702	725.595	7.7e-11	5.16e-10	119.185	106.285	95.4128	4.23694	4.76241	3.25786	106.961	4.08574
PY17X_0907300	AP2 domain transcription factor AP2-O	-4.06076	10.371	723.944	7.79e-11	5.2e-10	578.678	746.78	612.488	57.0032	49.4483	47.4172	645.982	51.2895
PY17X_0913600	casein kinase 1, putative	3.88945	9.43925	724.009	7.78e-11	5.2e-10	85.4007	82.0475	104.054	1831.43	1594.53	1890.96	90.5007	1772.31
PY17X_1370300	conserved Plasmodium protein, unknown function	-7.40462	4.23828	723.257	7.83e-11	5.21e-10	59.8572	86.6434	61.0275	0.626462	0.515461	0.468318	69.1761	0.536747
PY17X_1207000	DnaJ protein, putative	-4.80332	6.10667	721.032	7.95e-11	5.29e-10	72.6505	81.7042	63.5926	3.18366	3.00404	4.11121	72.6491	3.43297
PY17X_1227200	conserved Plasmodium protein, unknown function	3.53944	7.21541	720.743	7.96e-11	5.29e-10	4.02116	3.69611	4.52561	69.776	58.0134	60.553	4.08096	62.7808
PY17X_1316600	CLASP domain-containing protein, putative	3.17118	8.64847	720.687	7.97e-11	5.29e-10	29.7595	32.1954	31.6309	369.277	391.624	354.615	31.1953	371.839
PY17X_1316300	Appr-1-p processing domain protein	-4.56335	5.06709	720.214	7.99e-11	5.3e-10	71.4206	88.6201	75.1503	4.3141	3.9934	4.8247	78.397	4.3774
PY17X_0704300	SNARE protein, putative	-5.08267	4.42896	717.649	8.14e-11	5.39e-10	49.0659	49.7403	52.9709	1.68575	1.85566	2.33733	50.5924	1.95958
PY17X_1334200	protein phosphatase containing kelch-like domains, putative	-6.68513	7.26837	717.128	8.17e-11	5.4e-10	141.129	113.112	92	1.88933	1.09141	1.48141	115.414	1.48738
PY17X_1109800	structural maintenance of chromosomes protein 4, putative	5.78475	11.7789	715.766	8.25e-11	5.44e-10	33.7996	30.1205	21.6274	2489.44	1959.62	1804.82	28.5158	2084.63
PY17X_1221800	conserved protein, unknown function	-3.47609	5.65903	715.499	8.26e-11	5.45e-10	111.6	100.416	118.052	13.5993	12.1757	13.4245	110.023	13.0665
PY17X_0407900	end-binding protein 1, putative	3.22854	8.16451	715.09	8.29e-11	5.45e-10	39.5432	42.369	46.6558	536.112	539.368	518.447	42.856	531.309
PY17X_0603800	dynein heavy chain, putative	7.31203	8.72344	710.698	8.55e-11	5.61e-10	0.322326	0.411028	0.223013	81.7215	64.1617	55.1931	0.318789	67.0254
PY17X_1342100	nucleoside-diphosphatase, putative	-3.38728	6.03771	710.764	8.55e-11	5.61e-10	71.1749	77.1009	65.7713	9.21794	8.55342	9.29527	71.349	9.02221
PY17X_0809600	PAT complex subunit CCDC47, putative	-4.70746	4.33187	708.298	8.7e-11	5.7e-10	32.7183	27.9008	31.4893	1.43191	1.71207	1.50531	30.7028	1.54976
PY17X_1228800	alpha/beta hydrolase, putative	-3.93477	4.94152	707.436	8.75e-11	5.73e-10	75.1337	81.0065	79.9082	6.88081	7.3675	6.17546	78.6828	6.80792
PY17X_0106600	conserved Plasmodium protein, unknown function	-5.82893	8.4783	706.951	8.78e-11	5.74e-10	1904.48	1955.41	1751.47	46.709	30.8039	52.9386	1870.45	43.4838
PY17X_0304200	26S proteasome regulatory subunit RPN1, putative	-3.38187	6.31915	706.255	8.83e-11	5.76e-10	52.1803	45.7015	47.7551	6.63386	5.54983	6.29492	48.5456	6.15954
PY17X_0928500	peptidase M16, putative	-9.76425	7.71872	704.501	8.94e-11	5.83e-10	67.2598	115.603	74.4058	0.214699	0.106468	0.0773842	85.7562	0.13285
PY17X_1242100	conserved Plasmodium protein, unknown function	-3.75345	5.1859	703.866	8.98e-11	5.85e-10	20.1085	22.1055	19.9358	2.19751	1.9383	1.96422	20.7166	2.03334
PY17X_1311300	gamma-tubulin complex component, putative	4.40807	6.66955	703.636	8.99e-11	5.85e-10	1.46393	1.71755	2.00732	55.123	41.7707	48.9348	1.7296	48.6095
PY17X_0315800	patatin-like phospholipase, putative	3.89221	7.31191	700.297	9.21e-11	5.98e-10	3.53818	3.95771	3.33556	81.4367	70.0691	61.5738	3.61048	71.0265
PY17X_0623300	protein CPH1, putative	-4.93359	5.3135	699.954	9.23e-11	5.98e-10	61.252	54.5299	47.8503	2.87906	2.02346	2.19711	54.5441	2.36654
PY17X_1115300	conserved Plasmodium protein, unknown function	-8.76381	8.97826	700.038	9.23e-11	5.98e-10	1523.12	1585.96	1555.34	2.43624	6.9265	4.73196	1554.8	4.69823
PY17X_1339500	apical polar ring protein APR2	-7.28767	10.0769	699.864	9.24e-11	5.98e-10	338.426	565.942	637.126	5.01169	3.75787	4.28284	513.831	4.3508
PY17X_0304100	PH domain-containing protein, putative	-4.45949	5.75633	699.233	9.28e-11	6e-10	285.776	279.313	275.292	17.7243	19.8955	13.0215	280.127	16.8804
PY17X_0926500	structural maintenance of chromosomes protein 5, putative	-6.73924	5.50342	698.517	9.33e-11	6.02e-10	20.1366	26.7176	25.8045	0.283834	0.422252	0.19608	24.2195	0.300722
PY17X_0917100	aquaglyceroporin, putative	-4.63734	6.6534	697.779	9.38e-11	6.05e-10	238.77	239.335	269.962	11.7552	11.374	16.477	249.356	13.2021
PY17X_0909900	myosin K, putative	3.45948	7.62222	696.12	9.49e-11	6.11e-10	6.4766	7.42412	6.48771	108.504	91.5023	96.9391	6.79614	98.9817
PY17X_0817500	elongation factor 1-beta, putative	-7.98619	7.65757	695.398	9.54e-11	6.13e-10	550.689	556.436	452.153	1.35976	3.28157	3.38986	519.76	2.67706
PY17X_1316700	conserved Plasmodium protein, unknown function	-3.59216	7.36097	693.283	9.69e-11	6.22e-10	1134.73	1176.91	1025.76	107.944	128.978	128.993	1112.47	121.972
PY17X_0834600	diacylglycerol kinase, putative	3.44566	8.51666	690.678	9.88e-11	6.33e-10	14.8988	16.616	16.2054	224.43	254.641	209.063	15.9068	229.378
PY17X_1438200	conserved Plasmodium protein, unknown function	-6.45392	3.4556	690.349	9.9e-11	6.34e-10	22.7426	21.4419	20.7112	0.226432	0.349333	0.380861	21.6319	0.318875
PY17X_0311900	serine/threonine protein kinase STK2, putative	-4.55893	8.88444	688.865	1e-10	6.4e-10	168.3	212.873	160.13	11.7737	9.30599	9.36705	180.435	10.1489
PY17X_0608000	conserved Plasmodium protein, unknown function	5.43556	7.25947	686.599	1.02e-10	6.5e-10	3.50967	4.1822	2.75022	177.126	238.333	182.099	3.4807	199.186
PY17X_0903400	dynein light chain, putative	3.26888	5.66754	685.576	1.03e-10	6.53e-10	29.4131	29.6321	33.8225	383.176	406.601	394.478	30.9559	394.752
PY17X_1132100	conserved Plasmodium protein, unknown function	4.16872	5.79517	685.421	1.03e-10	6.53e-10	4.75326	5.84531	5.98899	122.169	151.758	120.923	5.52919	131.617
PY17X_1226300	proteasome subunit alpha type-6, putative	3.61057	7.29544	685.572	1.03e-10	6.53e-10	32.6199	26.6818	31.9427	453.645	548.788	471.426	30.4148	491.286
PY17X_0617400	conserved Plasmodium membrane protein, unknown function	3.07767	7.195	682.805	1.05e-10	6.65e-10	33.9982	33.874	35.7269	353.993	408.477	394.019	34.533	385.496
PY17X_0805300	peptide chain release factor 2, putative	-5.42217	4.68905	682.601	1.05e-10	6.65e-10	50.4103	56.2602	45.1974	1.96834	1.33148	1.40071	50.6226	1.56684
PY17X_1327700	conserved protein, unknown function	-4.57269	4.95318	681.236	1.06e-10	6.71e-10	74.9327	61.0304	66.0317	3.19623	3.78706	4.19335	67.3316	3.72555
PY17X_1126000	conserved protein, unknown function	-4.97755	4.7251	679.921	1.07e-10	6.77e-10	192.119	158.388	177.111	8.78338	5.97828	7.38687	175.873	7.38284
PY17X_0614700	apicomplexan kinetochore protein 3, putative	3.6809	8.14078	679.14	1.08e-10	6.8e-10	9.54759	10.9302	12.7521	188.427	195.703	179.508	11.0766	187.88
PY17X_0216800	fam-b protein	-14.5411	5.19541	1567.88	1.08e-10	6.84e-10	90.1661	109.713	96.3119	0	0	0	98.7305	0
PY17X_1205800	RNA-binding protein, putative	3.51516	8.91191	677.502	1.09e-10	6.86e-10	38.0375	36.7314	33.5584	607.283	549.554	483.62	36.1091	546.819
PY17X_0606100	conserved protein, unknown function	-5.45067	5.18475	677.193	1.09e-10	6.87e-10	206.335	196.96	183.717	4.55609	5.36761	7.66338	195.671	5.86236
PY17X_1431000	bromodomain protein 2, putative	3.94383	8.54983	675.278	1.11e-10	6.96e-10	13.7471	15.102	17.4314	363.171	291.024	288.388	15.4268	314.194
PY17X_0523600	conserved Plasmodium protein, unknown function	-4.70571	6.16109	675.001	1.11e-10	6.97e-10	388.468	450.651	308.045	18.585	21.456	18.1766	382.388	19.4059
PY17X_0410600	50S ribosomal protein L9, apicoplast, putative	-4.23324	7.32538	672.078	1.13e-10	7.1e-10	444.988	552.158	550.196	33.1357	33.0863	42.416	515.781	36.2127
PY17X_1330700	DNA polymerase alpha subunit B, putative	4.3559	7.2109	672.046	1.13e-10	7.1e-10	8.37002	9.37473	7.73636	202.433	277.364	210.646	8.4937	230.148
PY17X_1102000	fam-a protein	-3.26882	5.91009	671.82	1.14e-10	7.11e-10	60.2471	53.7976	64.698	8.50345	7.6622	8.34335	59.5809	8.16966
PY17X_0832250	conserved Plasmodium protein, unknown function	7.27743	6.0236	671.109	1.14e-10	7.14e-10	2.62172	5.58836	2.37048	669.218	678.62	790.945	3.52685	712.927
PY17X_1230900	serine/threonine protein phosphatase 2B catalytic subunit A, putative	3.08838	8.98118	670.561	1.15e-10	7.16e-10	67.6444	71.3229	64.1509	746.231	789.717	750.43	67.7061	762.126
PY17X_1338000	conserved Plasmodium protein, unknown function	2.93566	6.96131	670.17	1.15e-10	7.17e-10	4.46781	4.23272	4.726	48.0297	45.7438	42.1633	4.47551	45.3123
PY17X_1437200	phospholipid-transporting ATPase 2, putative	3.51485	8.02497	668.896	1.16e-10	7.23e-10	8.87926	9.05297	9.86564	156.831	122.484	141.079	9.26595	140.132
PY17X_0607600	Tat binding protein 1(TBP-1)-interacting protein, putative	-7.42057	6.207	666.971	1.18e-10	7.32e-10	67.9827	48.0399	37.2003	0.496984	0.326871	0.362971	51.0743	0.395609
PY17X_1441900	histone chaperone ASF1, putative	3.2364	9.49571	666.892	1.18e-10	7.32e-10	178.548	179.055	165.625	2175.74	2007.52	2339.72	174.409	2174.33
PY17X_1233700	cdc2-related protein kinase 5	4.57145	7.77825	664.983	1.2e-10	7.42e-10	10.1908	6.78178	7.84878	270.789	278.835	231.522	8.2738	260.382
PY17X_0211900	conserved Plasmodium protein, unknown function	4.38888	7.11951	664.338	1.2e-10	7.45e-10	1.13369	0.777323	1.10005	31.222	26.7488	25.5427	1.00369	27.8379
PY17X_1351000	conserved Plasmodium protein, unknown function	-5.17494	4.64945	662.946	1.21e-10	7.52e-10	40.9481	48.0987	59.6366	1.75715	1.76797	1.8954	49.5611	1.80684
PY17X_0917600	nucleic acid binding protein, putative	3.77759	6.67159	662.302	1.22e-10	7.54e-10	16.9537	19.0776	14.5856	292.608	295.492	330.036	16.8723	306.045
PY17X_1215800	male gamete fusion factor HAP2, putative	7.38858	7.38749	661.583	1.23e-10	7.58e-10	0.655928	0.497803	1.22003	181.258	169.491	181.229	0.791253	177.326
PY17X_0405400	circumsporozoite (CS) protein	5.84093	3.9948	661.332	1.23e-10	7.58e-10	0.417443	0.301313	0.541542	33.1966	33.4658	30.3805	0.420099	32.3476
PY17X_0521800	WD repeat-containing protein, putative	4.3337	8.66775	661.023	1.23e-10	7.58e-10	15.9945	13.4866	11.794	403.423	316.726	381.451	13.7584	367.2
PY17X_1314300	apicomplexan kinetochore protein 4, putative	3.45352	8.10176	660.942	1.23e-10	7.58e-10	45.7137	41.9006	41.6485	566.842	701.345	604.939	43.0876	624.375
PY17X_1364600	dynactin subunit 2, putative	-5.28665	5.27828	660.583	1.24e-10	7.6e-10	31.38	33.3093	38.6396	1.28373	1.39428	0.83491	34.443	1.17097
PY17X_0809700	triosephosphate isomerase, putative	-4.19449	4.29347	659.753	1.24e-10	7.63e-10	34.3071	34.536	36.1926	2.44906	2.43128	2.68652	35.0119	2.52229
PY17X_0904300	PH-like domain-containing protein, putative	-4.73185	11.2702	658.965	1.25e-10	7.67e-10	8921.84	9301.29	8856.48	494.549	335.416	517.877	9026.54	449.28
PY17X_1426400	CS domain protein, putative	-4.91964	4.34385	658.613	1.26e-10	7.68e-10	41.3142	39.1541	44.401	1.47638	2.10534	1.84568	41.6231	1.80913
PY17X_0720400	conserved Plasmodium protein, unknown function	3.57422	10.0679	657.188	1.27e-10	7.76e-10	78.5095	64.0753	85.4462	1285.25	1175.99	1129.62	76.0103	1196.95
PY17X_0824700	ADP-ribosylation factor, putative	-2.83572	7.45688	655.388	1.29e-10	7.86e-10	556.226	526.237	524.248	97.1016	99.8504	100.707	535.57	99.2195
PY17X_0822300	glideosome-associated protein 50, putative	-3.81857	9.7645	654.586	1.3e-10	7.89e-10	1362.78	1363.18	1381.65	142.852	104.82	137.435	1369.2	128.369
PY17X_1219000	conserved Plasmodium protein, unknown function	5.5597	9.4427	654.262	1.3e-10	7.9e-10	2.92637	3.1535	4.9782	223.154	234.963	230.912	3.68602	229.677
PY17X_0718900	small GTP-binding protein sar1, putative	2.91181	9.2785	653.779	1.3e-10	7.92e-10	253.393	238.804	267.959	2559.16	2572.73	2434.08	253.385	2521.99
PY17X_1111700	translationally-controlled tumor protein homolog, putative	-3.17101	6.97531	653.719	1.3e-10	7.92e-10	431.76	416.578	470.175	58.1298	69.25	66.0409	439.504	64.4736
PY17X_1113800	conserved protein, unknown function	-5.04186	5.90387	653.163	1.31e-10	7.94e-10	123.711	174.922	132.901	5.63583	4.95819	6.69833	143.845	5.76412
PY17X_0712200	U3 small nucleolar ribonucleoprotein protein IMP4, putative	-5.57012	5.046	652.578	1.32e-10	7.96e-10	46.5859	70.7983	69.9106	1.81583	1.68085	1.71038	62.4316	1.73569
PY17X_0935000	cyclin-dependent-like kinase CLK3, putative	3.57622	9.29764	652.698	1.31e-10	7.96e-10	50.8764	38.5186	48.4214	750.94	694.889	727.212	45.9388	724.347
PY17X_0404700	phosphatidylethanolamine-binding protein, putative	-3.00627	8.68084	652.271	1.32e-10	7.97e-10	1323.91	1261.51	1200.35	204.363	205.276	213.637	1261.92	207.759
PY17X_0604800	TBCC domain-containing protein, putative	3.40991	8.05086	651.93	1.32e-10	7.98e-10	18.2951	18.2236	21.0267	262.514	301.252	245.287	19.1818	269.685
PY17X_0837000	importin alpha re-exporter, putative	3.36836	7.37127	651.61	1.33e-10	7.99e-10	7.8885	6.47143	8.34669	108.538	105.118	96.517	7.56887	103.391
PY17X_1363600	RING zinc finger protein, putative	-2.99593	7.81519	650.813	1.33e-10	8.03e-10	418.487	371.75	424.589	64.9622	69.4818	66.863	404.942	67.1023
PY17X_1021900	conserved Plasmodium protein, unknown function	-4.74077	5.98709	650.471	1.34e-10	8.04e-10	27.1157	31.9502	28.7505	1.09811	1.51639	1.71077	29.2721	1.44176
PY17X_1106500	small ubiquitin-related modifier, putative	5.18058	7.83422	649.28	1.35e-10	8.11e-10	33.9106	31.9099	52.1369	1818.55	2034.76	1805.2	39.3191	1886.17
PY17X_0616000	LITAF-like zinc finger protein, putative	3.45954	7.44985	647.565	1.37e-10	8.2e-10	15.6823	14.0844	12.4413	202.281	220.527	191.819	14.0693	204.876
PY17X_1121000	DnaJ protein, putative	5.83857	5.57397	647.204	1.37e-10	8.22e-10	1.06498	1.24802	2.058	104.276	116.166	112.934	1.457	111.125
PY17X_1315500	multidrug resistance protein 2, putative	3.45018	5.29542	647.04	1.37e-10	8.22e-10	2.51105	2.13368	2.22647	33.0411	34.5517	31.8092	2.2904	33.134
PY17X_1013700	protein-L-isoaspartate(D-aspartate) O-methyltransferase, putative	4.17712	8.41517	646.847	1.38e-10	8.22e-10	64.6648	47.4198	47.0739	1210.21	1356.85	1241.84	53.0529	1269.63
PY17X_1032700	nuclear transport factor 2, putative	-3.34434	6.31969	646.296	1.38e-10	8.25e-10	407.947	354.202	392.933	47.9293	46.4835	55.78	385.027	50.0643
PY17X_1233600	ribonuclease, putative	4.56609	9.76135	645.118	1.39e-10	8.31e-10	9.72023	8.64884	7.91273	342.299	247.336	235.41	8.7606	275.015
PY17X_0300500	PIR protein	5.73228	4.51657	644.276	1.4e-10	8.35e-10	0.992182	1.01777	0.634534	55.1521	64.1315	65.9474	0.881495	61.7437
PY17X_0925500	ribosome biogenesis regulatory protein, putative	-4.07355	4.91432	644.264	1.4e-10	8.35e-10	71.3907	74.2098	84.6248	5.57982	6.80846	5.67385	76.7417	6.02071
PY17X_0212100	conserved Plasmodium protein, unknown function	3.30732	8.57143	643.338	1.41e-10	8.4e-10	33.2683	33.2263	38.6775	471.099	493.825	412.406	35.0574	459.11
PY17X_0914100	conserved Plasmodium protein, unknown function	5.59775	9.69023	642.565	1.42e-10	8.44e-10	3.19805	3.55794	3.48924	292.184	168.277	196.968	3.41508	219.143
PY17X_0933300	dipeptidyl aminopeptidase 1, putative	3.43676	10.1723	641.989	1.43e-10	8.45e-10	108.548	83.5921	94.4689	1377.7	1297.35	1427.95	95.5363	1367.67
PY17X_1002800	pre-mRNA-splicing factor CLF1, putative	-4.41016	6.07868	641.988	1.43e-10	8.45e-10	65.9513	61.2326	56.1591	3.07892	4.64574	3.66705	61.1143	3.79723
PY17X_1422700	calmodulin, putative	3.49434	5.837	641.927	1.43e-10	8.45e-10	12.1376	13.0037	13.7253	170.554	212.531	196.167	12.9555	193.084
PY17X_0109600	mitochondrial cardiolipin synthase, putative	5.22026	3.5198	641.126	1.44e-10	8.5e-10	0.282009	0.368868	0.336114	15.7546	16.9183	16.1361	0.328997	16.2697
PY17X_1122800	RNA methyltransferase, putative	-3.93073	5.56406	640.818	1.44e-10	8.51e-10	66.9573	69.2097	56.6471	5.55644	4.99212	6.16194	64.2714	5.57017
PY17X_1351100	signal peptidase complex catalytic subunit SEC11, putative	-5.84593	4.65911	640.523	1.45e-10	8.52e-10	88.6399	87.8801	91.3452	2.57357	2.31957	1.31002	89.2884	2.06772
PY17X_0711500	conserved protein, unknown function	-3.5751	5.70228	639.523	1.46e-10	8.57e-10	82.5459	84.3231	85.8916	10.5839	7.9659	9.51116	84.2535	9.35366
PY17X_1042500	conserved protein, unknown function	3.84948	7.33697	636.748	1.49e-10	8.75e-10	16.474	16.6074	14.7512	257.492	350.393	304.065	15.9442	303.983
PY17X_1454300	conserved Plasmodium protein, unknown function	3.70106	6.49701	636.385	1.49e-10	8.77e-10	2.68026	2.17539	2.96336	48.6987	45.6754	40.2478	2.60634	44.874
PY17X_0824400	CS domain protein, putative	-5.0064	5.45962	635.677	1.5e-10	8.81e-10	29.124	34.3346	27.8913	1.54433	0.957166	1.26491	30.45	1.25547
PY17X_0816900	conserved Plasmodium protein, unknown function	6.96892	6.34708	635.191	1.51e-10	8.83e-10	0.338381	0.610616	0.286	69.6701	77.4838	55.6493	0.411666	67.6011
PY17X_1147600	membrane associated histidine-rich protein 1a, putative	2.90765	6.6143	634.334	1.52e-10	8.88e-10	48.469	45.0466	44.6232	450.902	487.874	432.906	46.0463	457.228
PY17X_1102300	Plasmodium exported protein, unknown function	-3.45293	7.39931	633.952	1.52e-10	8.9e-10	265.491	278.099	275.575	28.7708	37.8004	32.3362	273.055	32.9692
PY17X_0720300	eukaryotic translation initiation factor 3 subunit M, putative	3.59441	6.83542	633.292	1.53e-10	8.93e-10	13.0718	11.4831	15.6619	203.262	211.054	227.748	13.4056	214.021
PY17X_0930900	conserved protein, unknown function	-4.42382	4.79558	632.425	1.54e-10	8.97e-10	148.609	131.409	127.452	7.22841	9.72436	8.1055	135.823	8.35276
PY17X_0940400	conserved Plasmodium protein, unknown function	-5.65224	9.94244	632.319	1.54e-10	8.97e-10	596.095	643.035	471.511	18.8938	11.4848	14.7221	570.214	15.0336
PY17X_1465600	osmiophilic body protein G377, putative	-5.10624	7.57895	632.529	1.54e-10	8.97e-10	55.8015	47.7257	38.8196	2.19298	1.47916	1.80395	47.4489	1.82536
PY17X_0836700	palmitoyltransferase DHHC6, putative	3.89554	6.56175	631.882	1.55e-10	8.99e-10	5.95456	8.42363	7.51425	145.629	136.104	149.283	7.29748	143.672
PY17X_1231000	conserved Plasmodium protein, unknown function	-3.90856	4.98959	631.507	1.55e-10	9e-10	51.6949	53.1394	58.1903	5.38929	4.86157	4.12825	54.3415	4.79304
PY17X_1350600	RNA-binding protein, putative	-3.75722	5.71233	631.559	1.55e-10	9e-10	70.7124	64.4896	58.0249	5.58233	6.98168	6.32229	64.409	6.29544
PY17X_1248500	XAP-5 DNA binding protein, putative	3.18156	5.57974	629.843	1.57e-10	9.11e-10	8.63556	7.59371	7.89713	99.5979	91.0167	99.0064	8.04213	96.5403
PY17X_0418400	TFIIS domain-containing protein	3.02076	5.84517	629.205	1.58e-10	9.14e-10	4.51387	3.977	4.63618	46.3399	48.8027	45.807	4.37569	46.9832
PY17X_1132400	V-type proton ATPase 21 kDa proteolipid subunit, putative	3.0687	7.21034	629.097	1.58e-10	9.14e-10	58.1324	51.6321	63.8687	628.321	676.5	621.518	57.8777	642.113
PY17X_1118100	histone H2A, putative	3.34839	11.1907	628.509	1.59e-10	9.17e-10	932.979	998.847	1193.96	13006.5	14744.7	14319	1041.93	14023.4
PY17X_0945400	phenylalanine--tRNA ligase beta subunit, putative	3.10813	7.72798	627.369	1.6e-10	9.25e-10	23.0068	23.9687	23.3897	244.53	293.702	264.319	23.4551	267.517
PY17X_0612400	heat shock protein DNAJ homologue Pfj4, putative	3.22853	8.05028	626.068	1.62e-10	9.33e-10	78.2806	62.454	67.3526	862.938	859.845	856.936	69.3624	859.906
PY17X_0317400	fam-b protein	-4.64113	5.26216	625.337	1.63e-10	9.36e-10	123.638	138.595	123.594	8.06857	5.22208	7.17188	128.609	6.82084
PY17X_1118000	RNA-binding protein, putative	4.50726	9.10064	625.285	1.63e-10	9.36e-10	109.03	103.6	118.298	3376.99	2601.07	3965.2	110.309	3314.42
PY17X_1345200	CRWN-like protein, putative	5.24157	5.01761	625.263	1.63e-10	9.36e-10	0.137548	0.197155	0.15087	9.31782	6.68266	8.27678	0.161858	8.09242
PY17X_1458300	GAS8-like protein, putative	3.99226	7.71481	624.673	1.64e-10	9.39e-10	17.9356	21.6847	15.6081	364.239	415.41	383.88	18.4095	387.843
PY17X_1432900	conserved protein, unknown function	-2.94168	8.23704	624.304	1.64e-10	9.41e-10	732.756	723.481	716.582	117.449	125.502	130.986	724.273	124.646
PY17X_1333900	dynein beta chain, putative	5.6595	10.0329	623.968	1.65e-10	9.43e-10	2.04221	2.40634	1.83348	185.179	114.707	121.233	2.09401	140.373
PY17X_1216900	methionine aminopeptidase 1b, putative	-3.94309	6.00533	623.716	1.65e-10	9.43e-10	79.891	71.2262	94.3336	7.43605	5.98752	7.64586	81.817	7.02314
PY17X_0314800	conserved Plasmodium protein, unknown function	4.08263	5.67254	622.934	1.66e-10	9.48e-10	1.38226	1.12526	1.67328	29.5727	33.233	31.0071	1.3936	31.2709
PY17X_0105800	cyclin dependent kinase binding protein, putative	5.04201	5.78612	622.326	1.67e-10	9.52e-10	1.85543	1.8208	1.50986	64.7809	95.3869	65.79	1.7287	75.3193
PY17X_1133000	DNA replication licensing factor MCM6, putative	5.71694	10.392	622.084	1.67e-10	9.53e-10	23.098	17.4505	12.7052	1296.26	1175.59	1237.56	17.7512	1236.47
PY17X_1461500	epsin-like protein, putative	3.09815	7.63275	621.433	1.68e-10	9.57e-10	30.8823	32.8133	37.9688	379.369	400.084	371.84	33.8882	383.764
PY17X_0825500	RAP protein, putative	-6.86668	6.82951	620.038	1.7e-10	9.65e-10	122.483	199.759	141.383	1.41792	2.36253	1.47433	154.541	1.75159
PY17X_1116900	kinetochore protein NDC80, putative	3.07837	8.78143	620.028	1.7e-10	9.65e-10	49.224	51.4976	57.1873	570.409	632.054	561.518	52.6363	587.994
PY17X_0508400	dynein heavy chain, putative	6.53272	9.79844	619.475	1.71e-10	9.68e-10	1.33826	1.28065	0.962992	193.778	107.14	138.624	1.19397	146.514
PY17X_1019600	ABC transporter G family member 2, putative	-3.01021	7.50151	619.395	1.71e-10	9.68e-10	151.578	160.12	179.717	25.7259	27.0264	27.8585	163.805	26.8703
PY17X_0928300	conserved protein, unknown function	-3.40612	5.5506	618.633	1.72e-10	9.73e-10	55.8036	56.7541	66.2919	7.42861	8.06282	6.81945	59.6165	7.43696
PY17X_0412900	glycogen synthase kinase-3 beta, putative	3.34901	8.62341	618.267	1.73e-10	9.75e-10	49.7479	50.3538	63.0505	715.874	755.388	726.09	54.384	732.45
PY17X_1010100	translocon component PTEX150, putative	3.53366	8.63455	616.881	1.75e-10	9.85e-10	23.2863	21.5085	27.9091	405.639	339.987	367.578	24.2346	371.068
PY17X_1012200	calmodulin, putative	3.21966	9.59732	615.215	1.77e-10	9.97e-10	361.422	307.388	334.091	3822.59	4531.98	3999.76	334.3	4118.11
PY17X_0310600	mitochondrial respiratory chain complex II subunit, putative	-4.46131	4.96373	614.346	1.78e-10	1e-09	151.781	166.643	147.057	10.4737	10.2387	7.32661	155.16	9.34634
PY17X_0934700	conserved protein, unknown function	-4.78714	3.69448	614.391	1.78e-10	1e-09	56.7908	55.3027	55.8094	3.04765	2.35092	2.63429	55.9676	2.67762
PY17X_0914900	protein phosphatase PPM8, putative	3.52076	7.77568	614.058	1.79e-10	1e-09	19.5675	17.358	23.7714	297.677	307.423	315.479	20.2323	306.86
PY17X_1016500	ribosomal protein L15, mitochondrial, putative	-2.83786	6.9617	613.042	1.8e-10	1.01e-09	219.001	211.305	198.458	37.6957	41.0591	37.6067	209.588	38.7872
PY17X_0610100	U6 snRNA-associated Sm-like protein LSm7, putative	-4.13937	4.22293	612.756	1.81e-10	1.01e-09	113.528	103.722	105.934	7.47156	8.40579	8.31371	107.728	8.06369
PY17X_1325400	conserved Plasmodium protein, unknown function	4.58617	7.07636	612.874	1.81e-10	1.01e-09	0.951809	1.32645	0.957385	39.5508	33.984	29.4175	1.07855	34.3174
PY17X_0837100	conserved Plasmodium protein, unknown function, pseudogene	3.14754	6.43732	611.723	1.82e-10	1.02e-09	22.0302	21.5281	26.8584	284.213	263.921	277.169	23.4722	275.101
PY17X_1231700	glutamate dehydrogenase, putative	-3.17335	5.75496	608.94	1.86e-10	1.04e-09	25.93	27.1315	27.4777	4.43246	3.63214	3.75391	26.8464	3.93951
PY17X_1325900	aminodeoxychorismate lyase, putative	4.0237	6.03222	606.7	1.9e-10	1.06e-09	6.56732	8.48899	8.88478	188.966	148.248	178.134	7.98036	171.783
PY17X_0302800	dynein light chain, putative	4.74292	8.0249	605.808	1.91e-10	1.06e-09	45.6733	53.0177	75.3089	2125.68	2056.47	1979.23	58	2053.79
PY17X_0929300	palmitoyltransferase DHHC3, putative	-3.04268	9.53282	605.91	1.91e-10	1.06e-09	1388.27	1597.42	1559.68	242.706	230.762	256.114	1515.12	243.194
PY17X_1341600	conserved Plasmodium protein, unknown function	3.924	6.56714	605.683	1.92e-10	1.06e-09	6.51663	8.78327	7.75497	143.434	176.064	143.566	7.68496	154.355
PY17X_1120100	WD repeat-containing protein, putative	3.82383	6.00758	605.066	1.93e-10	1.07e-09	1.38655	0.969415	1.34235	23.5421	24.0995	21.6982	1.23277	23.1133
PY17X_0614800	apicomplexan kinetochore protein 7, putative	3.86728	8.06117	604.174	1.94e-10	1.08e-09	13.177	15.1796	11.2167	238.027	278.322	248.28	13.1911	254.876
PY17X_1122200	signal recognition particle subunit SRP68, putative	3.17706	6.1771	603.203	1.96e-10	1.08e-09	6.74168	7.05495	6.26168	78.0333	88.9116	73.1885	6.6861	80.0444
PY17X_0505300	RNA-binding protein 34, putative	2.79449	6.44183	602.383	1.97e-10	1.09e-09	18.2039	17.1515	20.0422	174.365	168.403	165.641	18.4659	169.47
PY17X_1430400	WD repeat-containing protein, putative	7.39746	7.71611	602.513	1.97e-10	1.09e-09	0.355692	0.822489	0.849957	161.589	136.244	155.05	0.676046	150.961
PY17X_0615100	PP-loop family protein, putative	5.72598	3.60195	601.904	1.98e-10	1.09e-09	0.20314	0.116911	0.146938	10.8386	10.9185	11.2536	0.155663	11.0036
PY17X_1027700	rap guanine nucleotide exchange factor, putative	-5.55681	5.5013	601.774	1.98e-10	1.09e-09	10.1723	9.93451	6.94423	0.317729	0.233871	0.212481	9.01701	0.254694
PY17X_1336500	derlin-1, putative	3.33204	7.7386	600.854	1.99e-10	1.1e-09	59.2359	50.8782	66.4519	748.379	769.855	831.135	58.8553	783.123
PY17X_1434200	glycerol-3-phosphate dehydrogenase [NAD(+)], putative	4.1096	7.12777	600.539	2e-10	1.1e-09	14.0625	10.7876	16.7311	302.128	312.577	334.105	13.8604	316.27
PY17X_1318100	S-adenosylmethionine-dependent methyltransferase, putative	-4.28575	4.55251	600.112	2.01e-10	1.1e-09	28.1227	25.2753	30.3653	1.8841	1.65684	2.11931	27.9211	1.88675
PY17X_1352500	ATP-dependent RNA helicase DBP8, putative	-4.56762	5.26374	599.619	2.02e-10	1.11e-09	53.8722	54.7239	40.6601	2.79557	3.12884	2.41521	49.7521	2.77987
PY17X_0523400	apicomplexan kinetochore protein 6, putative	2.84678	7.49537	598.607	2.03e-10	1.11e-09	30.8508	29.8898	29.0672	311.343	273.648	270.253	29.9359	285.081
PY17X_1456500	DNA gyrase subunit B, putative	-3.27083	6.45342	597.317	2.05e-10	1.13e-09	62.9288	54.4106	53.2996	8.14199	8.39631	6.87008	56.8797	7.80279
PY17X_0814100	conserved protein, unknown function	3.56602	7.1136	597.144	2.06e-10	1.13e-09	11.0874	11.8901	15.3299	195.247	196.547	207.94	12.7692	199.912
PY17X_1119600	conserved Plasmodium protein, unknown function	3.72664	7.62023	596.402	2.07e-10	1.13e-09	2.52846	3.15699	2.99093	59.2123	47.1079	45.8097	2.89213	50.71
PY17X_1450500	pentatricopeptide repeat domain-containing protein 2, putative	-4.45704	6.33458	595.699	2.08e-10	1.14e-09	35.7548	50.4536	40.6631	2.76138	2.79455	2.1057	42.2905	2.55388
PY17X_0813200	tRNA pseudouridine synthase, putative	-4.26625	4.60945	594.862	2.1e-10	1.14e-09	44.9529	52.5996	54.2777	3.90255	3.04206	3.48935	50.6101	3.47799
PY17X_1028700	conserved protein, unknown function	-3.28359	8.04558	593.663	2.12e-10	1.15e-09	264.472	249.947	222.167	30.5821	35.9338	33.5538	245.529	33.3566
PY17X_0608200	pre-rRNA-processing protein ESF1, putative	3.17929	7.26743	592.798	2.13e-10	1.16e-09	13.0774	11.0369	14.5964	160.984	152.6	150.111	12.9035	154.565
PY17X_1335000	conserved Plasmodium protein, unknown function	3.3985	6.7379	592.4	2.14e-10	1.16e-09	6.75325	5.59967	5.04328	80.9572	82.5585	79.2465	5.79873	80.9207
PY17X_0826300	ubiquitin-like protein, putative	4.13467	8.37677	592.246	2.15e-10	1.16e-09	10.3959	7.80648	7.16778	211.578	195.777	182.674	8.45672	196.676
PY17X_1459400	translation initiation factor SUI1, putative	3.681	10.1304	592.062	2.15e-10	1.16e-09	441.306	435.21	524.229	8053.49	6736.26	8946.31	466.915	7912.02
PY17X_0622700	pre-mRNA-splicing factor CWC15, putative	3.43893	6.36905	590.662	2.17e-10	1.18e-09	16.9584	14.3493	17.9053	217.629	267.241	221.132	16.4044	235.334
PY17X_1341500	conserved Plasmodium protein, unknown function	-3.96331	5.0595	590.523	2.18e-10	1.18e-09	209.599	174.329	174.964	15.8853	17.7075	13.83	186.297	15.8076
PY17X_0714100	adenylate kinase 2, putative	4.7206	7.48613	590.264	2.18e-10	1.18e-09	12.6989	13.445	20.3984	587.408	513.473	522.784	15.5141	541.222
PY17X_0837300	conserved Plasmodium protein, unknown function	2.92933	8.8488	589.594	2.19e-10	1.18e-09	48.5608	46.3154	49.1749	484.06	526.362	441.498	48.017	483.973
PY17X_0626600	fam-a protein	2.95293	7.45802	588.885	2.21e-10	1.19e-09	25.3728	22.1421	27.5321	266.474	254.829	247.181	25.0157	256.161
PY17X_0926900	eukaryotic peptide chain release factor GTP-binding subunit, putative	-3.2138	6.10072	588.82	2.21e-10	1.19e-09	87.0658	72.3754	70.876	11.5278	10.326	10.9876	76.7724	10.9471
PY17X_1006900	AAA family ATPase, putative	-5.31381	3.92506	589.001	2.21e-10	1.19e-09	18.6012	14.8602	13.6546	0.480354	0.574335	0.504975	15.7053	0.519888
PY17X_1100013	fam-a protein	3.53522	7.15801	588.21	2.22e-10	1.19e-09	25.555	23.0582	31.6932	392.081	446.497	392.369	26.7688	410.316
PY17X_0606651	kelch domain-containing protein, putative	3.69461	7.42161	588.036	2.22e-10	1.19e-09	7.90171	8.34787	10.2334	149.138	172.135	132.383	8.82764	151.219
PY17X_0416800	conserved Plasmodium protein, unknown function	4.34267	7.51084	587.513	2.23e-10	1.2e-09	2.48245	2.51965	3.74808	82.9088	79.4058	72.5409	2.91673	78.2852
PY17X_1222300	inner membrane complex protein 1d, putative	-5.09147	10.1429	587.236	2.24e-10	1.2e-09	2588.39	3272.97	3005.04	136.104	83.6636	124.449	2955.47	114.739
PY17X_0917900	ubiquitin-like protein, putative	2.88233	8.07527	585.469	2.27e-10	1.22e-09	28.0634	24.715	28.9214	274.549	270.348	251.878	27.2332	265.591
PY17X_0932200	DNA mismatch repair protein MLH, putative	3.4276	8.52795	585.124	2.28e-10	1.22e-09	22.7431	20.9018	27.3731	335.192	365.568	309.549	23.6726	336.77
PY17X_1236800	WD repeat-containing protein 26, putative	2.88087	8.17122	584.444	2.29e-10	1.22e-09	21.4511	18.1832	20.0268	194.793	198.256	188.211	19.887	193.754
PY17X_0941800	coiled-coil domain-containing protein 40, putative	8.51445	6.83002	583.874	2.3e-10	1.23e-09	0.13075	0.349006	0.146036	85.2236	129.85	82.6488	0.208597	99.2409
PY17X_1013200	conserved Plasmodium protein, unknown function	4.0809	8.55173	582.671	2.33e-10	1.24e-09	15.3289	12.5917	10.6356	315.432	290.011	258.834	12.8521	288.092
PY17X_1229600	cactin homolog, putative	2.74655	7.18321	582.719	2.33e-10	1.24e-09	23.2502	21.7773	20.4856	191.245	194.002	196.437	21.8377	193.895
PY17X_1456200	AP2 domain transcription factor, putative	4.16677	8.52078	582.545	2.33e-10	1.24e-09	7.19207	9.29814	9.42583	244.977	186.821	184.636	8.63868	205.478
PY17X_1117900	BFR1 domain-containing protein, putative	-2.82829	8.36888	580.772	2.37e-10	1.26e-09	464.371	414.919	412.971	80.4494	79.7902	80.4484	430.754	80.2293
PY17X_0604200	AATF domain-containing protein, putative	3.32215	6.79832	579.749	2.39e-10	1.27e-09	15.5361	17.2147	13.6929	200.956	192.695	220.869	15.4812	204.84
PY17X_0701100	Plasmodium exported protein, unknown function	2.78065	7.93905	579.548	2.39e-10	1.27e-09	100.763	91.5426	105.154	883.669	903.915	914.825	99.1531	900.803
PY17X_0927000	RING zinc finger protein, putative	4.70801	8.70814	579.422	2.4e-10	1.27e-09	12.8363	15.7552	20.2054	532.78	648.088	505.666	16.2657	562.178
PY17X_0303600	conserved Plasmodium protein, unknown function	6.71676	6.88273	579.293	2.4e-10	1.27e-09	0.751315	1.48488	1.60124	193.262	143.281	198.222	1.27915	178.255
PY17X_0607700	DNA-directed RNA polymerase III subunit RPC2, putative	-3.4876	5.75766	578.804	2.41e-10	1.27e-09	25.9173	24.0972	20.1377	2.86003	2.86053	2.56168	23.3841	2.76075
PY17X_1313500	ATP-dependent RNA helicase DDX17, putative	3.7646	9.19583	578.789	2.41e-10	1.27e-09	46.8033	45.3442	63.4432	906.846	984.9	902.37	51.8636	931.372
PY17X_1115000	conserved Plasmodium protein, unknown function	3.93304	7.11415	577.196	2.44e-10	1.29e-09	6.30299	7.62924	9.20601	170.207	160.309	137.326	7.71274	155.947
PY17X_0605100	cytochrome c1 heme lyase, putative	-4.37206	3.59608	576.855	2.45e-10	1.29e-09	44.5665	41.7592	44.7506	2.79223	2.84976	2.70955	43.6921	2.78385
PY17X_0903000	protein farnesyltransferase subunit beta, putative	-4.72512	4.72869	576.649	2.45e-10	1.29e-09	17.4023	13.7009	20.0022	0.815216	0.789444	0.938745	17.0351	0.847802
PY17X_1416300	inositol polyphosphate kinase, putative	2.82852	7.10585	576.392	2.46e-10	1.29e-09	12.1453	12.1261	14.3419	125.491	122.172	115.156	12.8711	120.94
PY17X_1357200	elongation factor 1-gamma, putative	-3.31477	5.93148	575.326	2.48e-10	1.3e-09	96.3623	84.7647	92.816	14.0451	10.7388	11.6559	91.3143	12.1466
PY17X_1040900	dynein light chain, putative	3.05038	6.63948	574.371	2.5e-10	1.31e-09	25.3107	28.7428	25.2695	309.162	263.028	297.49	26.441	289.893
PY17X_0926100	thioredoxin-like protein, putative	3.5284	9.79062	572.576	2.54e-10	1.33e-09	139.402	126.409	119.574	2077.87	1653.91	2150.53	128.461	1960.77
PY17X_1426200	conserved protein, unknown function	-2.74507	6.67551	571.414	2.57e-10	1.34e-09	89.2271	89.5462	90.1295	16.4848	17.7647	18.7663	89.6343	17.672
PY17X_0307300	transporter, putative	4.22801	8.42646	571.118	2.58e-10	1.35e-09	9.53388	10.0402	14.5201	291.754	277.183	275.508	11.3647	281.482
PY17X_1035500	conserved protein, unknown function	3.01594	8.77498	569.255	2.62e-10	1.37e-09	134.686	118.044	114.247	1266.17	1286.57	1373.31	122.326	1308.68
PY17X_1144100	conserved protein, unknown function	3.04386	8.01567	568.909	2.63e-10	1.37e-09	29.0588	33.8292	30.8077	337.242	368.572	317.048	31.2319	340.954
PY17X_1216100	conserved Plasmodium protein, unknown function	-7.40528	3.68692	568.947	2.63e-10	1.37e-09	5.6292	7.00414	6.62516	0.0284325	0.0350919	0.0797061	6.4195	0.0477435
PY17X_1452200	conserved protein, unknown function	2.87817	8.54216	568.774	2.63e-10	1.37e-09	454.488	396.854	444.626	3975.94	4286.17	4333.52	431.99	4198.54
PY17X_0826700	phosphoglycerate kinase, putative	3.14634	9.75295	568.449	2.64e-10	1.37e-09	156.386	121.169	143.252	1648.72	1582.71	1693.7	140.269	1641.71
PY17X_0619300	ATP synthase F0 subunit a-like protein, putative	-2.6752	6.10887	568.289	2.64e-10	1.37e-09	228.983	225.128	216.43	46.1752	44.8929	47.7723	223.514	46.2801
PY17X_0309800	nucleoporin NUP390, putative	3.73399	6.1969	567.588	2.66e-10	1.37e-09	1.14788	0.836309	1.19672	18.7279	20.0843	17.2126	1.0603	18.6749
PY17X_0605000	threonylcarbamoyl-AMP synthase, putative	-4.34145	4.19837	567.788	2.65e-10	1.37e-09	21.064	20.6082	23.6489	1.40778	1.62891	1.22341	21.7737	1.42004
PY17X_1100009	fam-a protein	-9.38862	4.2157	567.545	2.66e-10	1.37e-09	54.6453	48.3112	39.1702	0.0963787	0	0.16211	47.3756	0.0861629
PY17X_1137700	ATP synthase-associated protein, putative	-3.28219	5.98103	567.514	2.66e-10	1.37e-09	228.285	209.575	205.698	25.1993	32.2525	29.9539	214.519	29.1352
PY17X_1324700	thioredoxin 1, putative	2.99175	8.61403	567.588	2.66e-10	1.37e-09	304.138	254.567	276.129	2762.4	3062.94	2955.02	278.278	2926.79
PY17X_0619200	translation machinery-associated protein, putative	-5.75746	5.17679	566.71	2.68e-10	1.38e-09	135.941	124.808	138.026	2.25245	2.80173	4.5582	132.925	3.20413
PY17X_1236900	mRNA-binding protein PUF1	3.6025	9.31947	566.268	2.69e-10	1.39e-09	25.9837	22.618	30.2954	482.157	392.712	392.528	26.299	422.466
PY17X_1436700	conserved Plasmodium protein, unknown function	3.83596	4.67588	566.126	2.69e-10	1.39e-09	1.8818	2.41596	2.19148	41.1814	40.3902	41.0459	2.16308	40.8725
PY17X_1030200	ATP-dependent protease, putative	3.18521	7.52189	565.962	2.7e-10	1.39e-09	10.2813	12.7412	11.555	152.609	134.267	129.595	11.5258	138.824
PY17X_1131000	TPH domain-containing protein, putative	8.15244	9.50596	565.843	2.7e-10	1.39e-09	6.48694	4.29874	2.57411	1531.42	1931.68	1562.26	4.45326	1675.12
PY17X_1403300	SNARE protein, putative	-6.11564	3.89472	565.354	2.71e-10	1.39e-09	43.9323	49.6103	46.0737	0.719382	1.27632	0.655421	46.5388	0.883708
PY17X_1362800	TLD domain-containing protein, putative	4.32864	7.75811	562.703	2.78e-10	1.42e-09	8.16913	7.72137	12.0623	258.245	236.417	247.809	9.31761	247.49
PY17X_0206000	photosensitized INA-labeled protein PHIL1, putative	3.41227	8.26585	562.224	2.79e-10	1.43e-09	80.0145	70.0521	87.4647	1005.09	1260.27	1077.06	79.1771	1114.14
PY17X_0412500	HTH domain-containing protein, putative	-2.88389	6.15397	561.96	2.79e-10	1.43e-09	310.042	292.628	313.244	57.5247	58.4973	48.2247	305.305	54.7489
PY17X_0813700	GDP-fucose protein O-fucosyltransferase 2, putative	-3.23297	5.16718	561.747	2.8e-10	1.43e-09	44.4987	47.9105	44.1675	6.35694	6.07972	6.76596	45.5256	6.40087
PY17X_1111200	topoisomerase I, putative	2.96731	8.12552	561.654	2.8e-10	1.43e-09	24.0311	25.5889	21.8231	256.517	252.486	230.891	23.8144	246.631
PY17X_0110400	histone H3, putative	2.77111	10.775	561.177	2.81e-10	1.44e-09	1017.39	1185.95	1068.26	10120.9	9930.14	9513.66	1090.53	9854.89
PY17X_1008700	peptide chain release factor 2, putative	2.83507	7.19215	561.04	2.82e-10	1.44e-09	57.6032	58.8155	68.2553	568.892	564.489	608.669	61.558	580.683
PY17X_1433100	SUN domain-containing protein, putative	3.49957	8.60233	560.184	2.84e-10	1.45e-09	20.0526	24.7868	27.6998	363.348	347.178	374.238	24.1797	361.588
PY17X_0617300	drug/metabolite transporter DMT2, putative	2.96835	7.14945	559.674	2.85e-10	1.45e-09	29.4431	36.5066	31.9159	340.308	342.507	330.975	32.6219	337.93
PY17X_0830000	parasitophorous vacuolar protein 5, putative, lipocalin, putative	2.86564	7.94405	559.74	2.85e-10	1.45e-09	93.8786	89.4446	83.4332	807.49	883.05	881.34	88.9188	857.293
PY17X_1418600	structural maintenance of chromosomes protein 2, putative	4.69152	9.81254	559.29	2.86e-10	1.45e-09	20.0274	20.9896	13.5439	687.945	625.123	556.298	18.187	623.122
PY17X_1426300	NPL domain-containing protein, putative	-3.59688	8.16718	558.222	2.89e-10	1.47e-09	690.152	489.285	655.741	66.8802	67.5876	65.948	611.726	66.8053
PY17X_1460600	translation machinery-associated protein 46, putative	3.79946	4.89413	556.822	2.93e-10	1.48e-09	3.97819	3.41294	4.68242	73.9984	71.977	76.6976	4.02452	74.2244
PY17X_1037900	vacuolar protein sorting-associated protein 29, putative	-3.42195	4.91411	556.649	2.93e-10	1.48e-09	89.6968	96.2738	100.928	10.8978	12.3831	12.0738	95.6329	11.7849
PY17X_1344000	cyclin-like protein, putative	3.31363	6.29053	556.147	2.94e-10	1.49e-09	9.57216	8.58097	9.34237	130.27	101.442	129.904	9.16517	120.539
PY17X_0521200	conserved Plasmodium protein, unknown function	-6.18403	4.81751	555.544	2.96e-10	1.49e-09	20.4417	29.154	28.4995	0.405306	0.358865	0.637268	26.0318	0.467146
PY17X_1359300	inner centromere protein, putative	-7.22356	6.03385	555.62	2.96e-10	1.49e-09	32.8377	46.5275	36.5329	0.189837	0.537512	0.291133	38.6327	0.339494
PY17X_0828100	polyadenylate-binding protein 2	2.94942	6.95955	554.894	2.98e-10	1.5e-09	44.511	45.0508	53.3445	462.329	527.471	469.904	47.6354	486.568
PY17X_0621900	secreted ookinete protein, putative	2.59213	10.2089	554.603	2.99e-10	1.5e-09	235.594	232.722	232.671	1841.59	1806.66	1942.1	233.662	1863.45
PY17X_1371000	thioredoxin-related protein, putative	-2.81467	6.62189	553.633	3.01e-10	1.52e-09	268.88	288.784	275.822	49.6933	50.2574	56.6562	277.828	52.2023
PY17X_0922000	ATP-dependent 6-phosphofructokinase, putative	-2.51368	6.82424	552.87	3.03e-10	1.52e-09	44.9202	46.6747	47.7658	10.8647	10.593	10.8186	46.4535	10.7588
PY17X_1357600	conserved protein, unknown function	-3.36445	6.09596	552.5	3.04e-10	1.53e-09	65.1388	70.0701	61.7258	7.32357	8.42815	9.50507	65.6449	8.41893
PY17X_0525600	early transcribed membrane protein	3.67437	10.1312	552.358	3.05e-10	1.53e-09	311.509	298.245	424.307	5604.14	5846.28	5984.97	344.687	5811.79
PY17X_0507200	PHAX domain-containing protein, putative	-3.5348	5.83449	552.028	3.06e-10	1.53e-09	18.1977	19.4668	24.7746	2.42549	2.23142	2.45908	20.8131	2.372
PY17X_1126300	oxidoreductase, putative	-2.98981	5.97747	552.16	3.05e-10	1.53e-09	89.0711	90.7189	110.413	16.3919	15.9245	15.9695	96.7343	16.0953
PY17X_1128800	DNA methyltransferase 1-associated protein 1, putative	-4.41973	4.03481	551.967	3.06e-10	1.53e-09	26.8863	29.6234	24.2552	1.68788	1.80278	1.50141	26.9216	1.66402
PY17X_0405800	conserved Plasmodium protein, unknown function	4.00479	9.64277	551.428	3.07e-10	1.53e-09	7.77463	9.2687	9.41895	230.774	172.137	159.833	8.82076	187.581
PY17X_0623400	conserved Plasmodium protein, unknown function	-4.09904	4.24092	551.593	3.07e-10	1.53e-09	36.969	31.4037	31.3801	2.77258	2.59896	2.33175	33.2509	2.56776
PY17X_1129300	DnaJ protein, putative	-3.74074	5.29037	551.507	3.07e-10	1.53e-09	63.2688	63.0104	65.2273	5.20952	7.29445	6.40548	63.8355	6.30315
PY17X_1304500	cytochrome c oxidase assembly protein COX11, putative	-5.29051	4.70938	551.518	3.07e-10	1.53e-09	81.9394	66.819	74.5799	3.24221	2.59426	1.75619	74.4461	2.53089
PY17X_1144800	ribosome biogenesis protein MRT4, putative	-5.47238	3.45417	551.043	3.08e-10	1.53e-09	30.7961	28.3526	35.524	0.723911	0.979375	1.07713	31.5575	0.926806
PY17X_0214200	alpha/beta hydrolase, putative	-4.57766	5.82626	550.772	3.09e-10	1.54e-09	61.2461	71.2428	61.1506	3.41098	4.58136	2.75616	64.5465	3.58283
PY17X_1332900	EF-hand calcium-binding domain-containing protein, putative	3.37578	7.23391	550.35	3.1e-10	1.54e-09	63.6334	72.5054	84.6933	955.876	967.455	1106.14	73.6107	1009.82
PY17X_0517400	DER1-like protein, putative	2.87498	6.05914	549.341	3.13e-10	1.55e-09	20.873	18.2122	22.0628	188.656	208.894	195.701	20.3826	197.751
PY17X_1013900	RNA methyltransferase, putative	2.91354	7.82532	549.353	3.13e-10	1.55e-09	35.8752	32.0653	37.9248	350.395	380.839	323.803	35.2884	351.679
PY17X_0925000	DNA-directed RNA polymerase, putative	-3.72067	5.1186	548.611	3.15e-10	1.56e-09	16.7129	15.972	13.1681	1.66641	1.50129	1.43893	15.2843	1.53554
PY17X_1108800	SET domain protein, putative	-4.10467	4.91588	548.527	3.16e-10	1.56e-09	10.7416	10.1661	11.9994	1.02722	0.790155	0.717889	10.969	0.845089
PY17X_0625100	kinesin-20, putative	-5.03538	11.1534	546.951	3.2e-10	1.58e-09	677.412	814.841	594.025	36.4525	23.4037	24.5502	695.426	28.1355
PY17X_0519800	methionine--tRNA ligase, putative	-3.39948	5.53455	546.19	3.22e-10	1.59e-09	34.8742	28.9388	30.3524	4.04169	3.48323	4.26643	31.3885	3.93045
PY17X_0713500	histidine triad nucleotide-binding protein 1, putative	-3.84999	5.17242	546.282	3.22e-10	1.59e-09	130.603	106.204	123.646	12.2612	11.7219	9.12844	120.151	11.0372
PY17X_1426900	ubiquitin-conjugating enzyme E2, putative	3.17018	6.66238	546.029	3.23e-10	1.59e-09	38.0448	36.9277	47.2614	460.789	526.305	467.887	40.7446	484.994
PY17X_0508200	cytochrome c oxidase subunit ApiCOX13, putative	-3.47061	5.52136	544.915	3.26e-10	1.61e-09	261.242	198.392	248.601	30.3229	26.6069	27.5383	236.078	28.156
PY17X_0618400	dynein heavy chain, putative	4.60448	8.36402	544.409	3.28e-10	1.61e-09	1.54505	1.79012	1.61734	69.2503	44.0384	46.3943	1.65084	53.2277
PY17X_0943800	translocon component PTEX88, putative	4.41189	6.02571	543.41	3.31e-10	1.62e-09	3.08026	2.67451	2.06302	64.0848	85.2265	70.7213	2.60593	73.3442
PY17X_1211400	kinesin-4, putative	-3.91395	6.18166	543.164	3.32e-10	1.63e-09	17.2921	17.1949	12.3797	1.34704	1.47071	1.2999	15.6222	1.37255
PY17X_1138700	conserved Plasmodium protein, unknown function	3.23227	8.02164	541.86	3.36e-10	1.65e-09	10.449	9.1959	9.39064	139.813	111.256	110.212	9.67853	120.427
PY17X_1366800	elongation factor Tu, putative	-3.91158	4.08986	541.042	3.38e-10	1.66e-09	8.09002	7.7617	8.12455	0.774226	0.699193	0.635246	7.99209	0.702888
PY17X_1128200	6-pyruvoyltetrahydropterin synthase, putative	-7.04511	3.98144	540.533	3.4e-10	1.66e-09	55.9031	63.3132	61.2233	0.362117	0.402238	0.974534	60.1465	0.579629
PY17X_1135100	dynein light chain, putative	7.18252	5.93028	539.856	3.42e-10	1.67e-09	1.20978	3.24167	2.41797	473.954	332.06	508.46	2.28981	438.158
PY17X_1364500	kinetochore protein SPC25, putative	3.45923	6.8534	539.728	3.42e-10	1.67e-09	35.189	27.6149	26.1201	435.81	400.581	457.322	29.6413	431.237
PY17X_1241600	conserved protein, unknown function	2.78762	7.39158	538.751	3.45e-10	1.69e-09	71.8919	60.637	72.0935	616.463	603.981	647.325	68.2075	622.59
PY17X_1137300	conserved Plasmodium protein, unknown function	-5.966	5.41781	538.208	3.47e-10	1.69e-09	151.682	175.217	164.788	2.41792	2.78077	5.0529	163.896	3.4172
PY17X_1006200	peptidyl-tRNA hydrolase 2, putative	-4.32904	4.27043	537.783	3.49e-10	1.7e-09	68.2772	62.0828	62.5473	3.495	4.88331	4.27032	64.3024	4.21621
PY17X_0610400	cGMP-specific 3',5'-cyclic phosphodiesterase alpha, putative	3.60587	6.71197	537.229	3.5e-10	1.7e-09	4.9374	5.03245	6.72209	84.8183	100.082	83.9	5.56398	89.6
PY17X_1309600	RNA polymerase II transcription factor B subunit 5, putative	-9.20022	3.11691	536.409	3.53e-10	1.72e-09	82.1358	92.5493	77.6731	0.184253	0.341114	0	84.1194	0.175122
PY17X_0503400	conserved Plasmodium protein, unknown function	7.14518	4.61914	535.317	3.57e-10	1.73e-09	0.24563	0.679642	0.444182	102.116	68.2578	85.3384	0.456485	85.2373
PY17X_1305200	vacuole membrane protein 1, putative	3.01155	6.57551	534.087	3.61e-10	1.75e-09	17.4288	16.3876	19.6804	177.127	212.441	180.977	17.8323	190.181
PY17X_1458100	queuine tRNA-ribosyltransferase, putative	2.94567	7.4962	533.347	3.63e-10	1.76e-09	19.5332	20.1178	23.9965	224.548	200.663	223.12	21.2158	216.11
PY17X_1203100	PIR protein	-13.4912	4.14936	1166.08	3.64e-10	1.76e-09	35.0754	38.2403	35.0966	0	0	0	36.1374	0
PY17X_1320200	U1 snRNP-associated protein, putative	2.96191	6.11006	532.592	3.66e-10	1.77e-09	17.2651	14.0147	18.0545	175.095	167.387	166.018	16.4447	169.5
PY17X_1423500	conserved Plasmodium protein, unknown function	-4.06206	9.3603	532.682	3.66e-10	1.77e-09	287.33	386.394	261.204	23.9341	25.8984	24.3324	311.643	24.7216
PY17X_1127800	conserved Plasmodium protein, unknown function	3.12684	8.9197	532.282	3.67e-10	1.77e-09	83.4286	83.2549	100.609	1081.21	923.663	1081.4	89.0976	1028.76
PY17X_1131300	conserved Plasmodium protein, unknown function	2.65753	7.09161	531.999	3.68e-10	1.77e-09	6.4244	7.14752	6.62119	60.1336	55.7512	52.7939	6.73104	56.2263
PY17X_1319700	aminomethyltransferase, putative	-8.29671	3.83532	531.385	3.7e-10	1.78e-09	16.2316	22.3862	15.2647	0.0477304	0.132547	0.0401415	17.9608	0.073473
PY17X_1014600	60S ribosomal protein L14, putative	-3.19325	5.54425	530.679	3.73e-10	1.79e-09	168.65	183.413	176.783	22.3005	27.6452	26.4423	176.282	25.4627
PY17X_1329500	thioredoxin-like protein	2.72138	7.67416	530.761	3.72e-10	1.79e-09	154.725	136.643	150.202	1211.54	1367.41	1271.89	147.19	1283.61
PY17X_1247800	RING zinc finger protein, putative	2.80581	8.83718	529.409	3.77e-10	1.81e-09	127.478	130.863	143.923	1156.95	1328.59	1233.47	134.088	1239.67
PY17X_0830900	conserved Plasmodium protein, unknown function	4.10536	7.86908	529.267	3.78e-10	1.81e-09	6.25545	7.37709	9.77812	195.417	167.668	169.879	7.80355	177.655
PY17X_0624800	protein kinase, putative	4.37305	8.07346	528.558	3.8e-10	1.82e-09	5.47215	5.15065	3.50782	139.249	122.2	126.392	4.7102	129.28
PY17X_1414100	ankyrin-repeat protein, putative	-6.79817	4.22648	528.597	3.8e-10	1.82e-09	27.4795	33.0143	31.94	0.375877	0.173968	0.526857	30.8113	0.358901
PY17X_1009300	protein phosphatase PPM1, putative	2.56144	7.41574	527.484	3.84e-10	1.84e-09	18.1007	17.268	17.2161	141.945	128.746	139.958	17.5283	136.883
PY17X_1121300	RNA polymerase subunit sigma apSIG, putative	6.02438	3.73565	526.982	3.86e-10	1.85e-09	0.110685	0.178186	0.227449	14.493	17.0062	13.54	0.172107	15.0131
PY17X_1365900	conserved Plasmodium protein, unknown function	-8.36235	6.06347	526.451	3.88e-10	1.85e-09	301.679	348.005	345.363	2.61805	0.346205	1.1009	331.683	1.35505
PY17X_1420800	dihydrolipoyllysine-residue succinyltransferase component of 2-oxoglutarate dehydrogenase complex, putative	-3.27288	6.96815	525.902	3.9e-10	1.86e-09	177.475	153.153	205.607	24.172	22.4845	26.5914	178.745	24.416
PY17X_1357700	CPW-WPC family protein	-2.56258	10.5655	524.542	3.95e-10	1.88e-09	1582.31	1504.95	1695.1	355.064	377.027	338.508	1594.12	356.866
PY17X_0804900	serine/threonine protein kinase, putative	-6.77294	6.08135	524.139	3.97e-10	1.89e-09	29.231	43.5934	30.9834	0.271742	0.61987	0.359128	34.6026	0.416913
PY17X_0811200	cdc2-related protein kinase 4, putative	-3.96798	4.38841	523.981	3.97e-10	1.89e-09	8.34794	10.4402	10.2266	0.861211	0.780049	0.809951	9.67158	0.81707
PY17X_0514000	conserved protein, unknown function	-3.06508	5.97881	523.558	3.99e-10	1.9e-09	326.259	288.015	341.241	50.2231	45.0154	55.5433	318.505	50.2606
PY17X_1041300	condensin complex subunit 1, putative	3.01869	7.91109	522.557	4.03e-10	1.91e-09	10.1552	9.4414	9.93806	122.33	97.8477	96.709	9.8449	105.629
PY17X_1322500	protein phosphatase PPM3, putative	3.4917	7.69455	522.315	4.04e-10	1.91e-09	23.9264	25.0412	33.3111	387.92	435.37	400.002	27.4262	407.764
PY17X_1123900	splicing factor-like protein 1, putative	2.69147	7.3211	519.96	4.13e-10	1.96e-09	25.3039	20.9404	24.6291	206.836	198.542	200.067	23.6244	201.815
PY17X_0418200	conserved Plasmodium protein, unknown function	2.4764	7.18278	519.39	4.15e-10	1.97e-09	9.09285	9.58052	9.95922	73.4029	69.8644	67.5725	9.54419	70.2799
PY17X_0838600	AP2 domain transcription factor, putative	-5.00136	5.97001	519.039	4.17e-10	1.97e-09	201.567	171.828	200.405	5.37812	8.04192	10.0898	191.267	7.83662
PY17X_1236300	protein AMR2, putative	-2.98196	7.04635	518.879	4.17e-10	1.97e-09	61.6549	67.1398	68.5601	10.6235	12.6115	9.81991	65.7849	11.0183
PY17X_0514700	adenosine deaminase	-3.46275	8.48535	517.505	4.23e-10	2e-09	577.077	623.789	606.386	72.8348	60.1878	83.6603	602.418	72.2276
PY17X_1408900	conserved Plasmodium protein, unknown function	2.87611	6.12311	517.41	4.23e-10	2e-09	12.5566	11.797	13.8548	127.867	111.371	131.714	12.7361	123.651
PY17X_1231900	mannose-6-phosphate isomerase, putative	3.57936	7.92301	515.353	4.32e-10	2.03e-09	12.1843	16.7093	16.1999	239.26	258.108	216.125	15.0312	237.831
PY17X_0203400	eukaryotic translation initiation factor 4E, putative	-3.10312	5.92683	515.163	4.33e-10	2.04e-09	58.438	67.9939	72.8686	9.50573	11.195	9.95924	66.4335	10.22
PY17X_0213600	anaphase-promoting complex subunit 1, putative	5.15392	6.73684	515.142	4.33e-10	2.04e-09	0.289586	0.437804	0.394101	22.7785	14.8584	15.2651	0.37383	17.634
PY17X_0919000	armadillo repeat protein PF16, putative	3.92156	8.26897	514.893	4.34e-10	2.04e-09	22.2097	29.8977	22.6653	447.399	569.226	483.389	24.9242	500.005
PY17X_0913900	asparagine-rich merozoite protein ARMA, putative	-5.09416	5.56716	513.748	4.39e-10	2.06e-09	47.2606	56.7407	33.7913	1.99115	1.65187	1.70616	45.9309	1.78306
PY17X_0921400	spermidine synthase	-3.69143	4.51334	513.16	4.41e-10	2.07e-09	47.8387	42.9073	40.5713	4.78601	4.10608	4.54864	43.7724	4.48024
PY17X_0620400	conserved protein, unknown function	-4.03893	3.8479	512.92	4.42e-10	2.07e-09	74.0855	74.6062	74.5898	6.73058	5.94271	5.31211	74.4271	5.99513
PY17X_0838400	conserved protein, unknown function	-5.04169	4.79274	512.607	4.44e-10	2.08e-09	129.033	133.924	97.0581	5.63395	5.21515	3.67739	120.005	4.84216
PY17X_1032000	conserved Plasmodium protein, unknown function	6.35631	7.77382	512.489	4.44e-10	2.08e-09	4.00733	6.50497	3.49323	436.104	628.156	451.23	4.66851	505.163
PY17X_0206600	conserved Plasmodium protein, unknown function	3.43355	10.7799	511.73	4.47e-10	2.09e-09	49.6445	49.1652	58.2174	902.678	686.08	656.812	52.3424	748.523
PY17X_0837400	calcyclin-binding protein, putative	2.68572	5.80787	511.529	4.48e-10	2.09e-09	24.1352	23.913	22.1163	195.281	209.786	192.315	23.3881	199.128
PY17X_1353100	AMMECR1 domain-containing protein, putative	-4.22923	6.97835	510.231	4.54e-10	2.12e-09	310.99	381.328	339.889	19.1179	30.2444	23.3906	344.069	24.251
PY17X_0417400	40S ribosomal protein S15A, putative	-2.58291	6.22498	509.812	4.56e-10	2.12e-09	332.604	314.956	331.612	69.0543	70.0299	76.897	326.391	71.9937
PY17X_0310800	protein kinase 7	-2.77696	6.75294	509.19	4.59e-10	2.14e-09	162.752	191.503	183.838	32.3612	36.0197	35.4349	179.364	34.6053
PY17X_1108700	6-cysteine protein P38, putative	-4.84247	4.37468	509.051	4.59e-10	2.14e-09	36.7238	43.0621	36.0343	1.34372	1.84893	2.10743	38.6067	1.76669
PY17X_0314500	AP-2 complex subunit sigma, putative	-8.44091	3.83533	506.465	4.71e-10	2.19e-09	77.7353	73.2602	48.2751	0.44117	0.16335	0.148411	66.4235	0.250977
PY17X_0903700	female development protein FD2, putative	-3.8839	5.83561	506.479	4.71e-10	2.19e-09	12.8447	16.0067	12.0493	1.42945	1.06121	1.182	13.6336	1.22422
PY17X_1326200	exonuclease V, mitochondrial, putative	2.65975	8.00096	506.394	4.72e-10	2.19e-09	64.9833	69.0233	64.506	523.424	588.928	547.364	66.1709	553.239
PY17X_1341800	splicing factor 1, putative	3.41731	9.50444	505.177	4.77e-10	2.21e-09	66.1786	53.4175	58.5805	981.331	822.221	716.858	59.3922	840.137
PY17X_0304500	pantothenate transporter	4.08188	9.15833	504.433	4.81e-10	2.23e-09	36.0742	31.3284	50.5261	868.817	903.906	864.785	39.3096	879.169
PY17X_1136700	GTP-binding protein, putative	-4.94478	4.83206	504.301	4.82e-10	2.23e-09	48.4448	48.828	52.41	2.24709	2.74189	1.46031	49.8943	2.14976
PY17X_1410300	ATP synthase subunit O, mitochondrial, putative	-3.90075	4.27561	504.039	4.83e-10	2.23e-09	47.0013	43.2215	50.6685	4.19266	3.65536	4.59206	46.9638	4.14669
PY17X_0503100	conserved Plasmodium protein, unknown function	-6.32404	3.06018	503.189	4.87e-10	2.25e-09	5.29081	6.08269	5.85921	0.105844	0.12247	0.0556343	5.74424	0.0946492
PY17X_0833300	RNA-binding protein, putative	2.99706	6.28815	502.403	4.91e-10	2.26e-09	20.3357	18.6688	23.2281	204.227	244.052	208.824	20.7442	219.034
PY17X_0921800	Fe-S cluster assembly factor HCF101, putative	-4.67081	5.64328	502.097	4.92e-10	2.27e-09	39.1391	61.8224	46.7774	2.96847	2.39094	2.33438	49.2463	2.5646
PY17X_0811900	conserved Plasmodium protein, unknown function	2.59698	5.95047	501.443	4.96e-10	2.28e-09	4.10589	4.505	4.76623	35.8605	36.4366	34.7814	4.45904	35.6928
PY17X_1365200	respiratory chain complex 2 associated protein 4, putative	-5.39792	3.9838	501.399	4.96e-10	2.28e-09	39.3469	46.0525	48.402	1.79767	1.46234	0.962087	44.6005	1.40737
PY17X_1444900	protein KIC2, putative	4.60584	4.07013	500.658	4.99e-10	2.29e-09	0.686258	0.464158	0.473987	18.4018	16.9201	17.1309	0.541468	17.4843
PY17X_1458800	mitochondrial import inner membrane translocase subunit TIM13, putative	-4.50042	5.29575	500.037	5.03e-10	2.31e-09	267.42	263.138	269.214	16.7945	10.981	18.8323	266.59	15.5359
PY17X_1006400	conserved Plasmodium protein, unknown function	-6.34092	2.8723	499.286	5.06e-10	2.32e-09	38.2047	45.8011	46.1006	0.455609	0.843481	0.766338	43.3688	0.688476
PY17X_0307500	Sec61-gamma subunit of protein translocation complex, putative	-3.04854	8.05441	498.991	5.08e-10	2.33e-09	1663.75	2117.43	1868.79	286.681	304.444	312.351	1883.32	301.159
PY17X_1020700	conserved Plasmodium protein, unknown function	-4.72	3.45046	498.4	5.11e-10	2.34e-09	23.2787	23.3682	21.946	1.27346	0.912619	1.24373	22.8643	1.14327
PY17X_1016100	serine/threonine protein phosphatase 2A activator, putative	2.75197	6.83121	497.653	5.15e-10	2.35e-09	33.8794	27.828	30.1294	256.674	286.659	274.754	30.6123	272.695
PY17X_0908900	conserved Plasmodium protein, unknown function	3.19134	8.9234	497.41	5.16e-10	2.36e-09	105.599	109.084	107.264	1408.11	1076.03	1406.07	107.315	1296.74
PY17X_0719900	cdc2-related protein kinase 1	3.89394	5.60487	495.574	5.26e-10	2.4e-09	3.44189	3.9449	3.37036	83.1186	56.5675	71.97	3.58572	70.5521
PY17X_0944000	40S ribosomal protein S4, putative	-2.36178	7.05014	495.617	5.26e-10	2.4e-09	287.744	280.895	278.908	72.4974	71.2693	74.3231	282.516	72.6966
PY17X_0910500	ER membrane protein complex subunit 8, putative	-3.81137	5.0672	495.394	5.27e-10	2.4e-09	94.7782	98.4173	121.202	9.50711	8.74211	11.2785	104.799	9.84256
PY17X_0111200	ATP synthase-associated protein, putative	-2.92511	6.13116	495.293	5.27e-10	2.4e-09	164.207	127.035	149.946	25.2368	24.9292	26.5866	147.063	25.5842
PY17X_1109600	protein AAP6, putative	-5.77537	9.39856	493.992	5.34e-10	2.43e-09	165.908	172.474	149.296	5.66579	3.1084	3.0488	162.559	3.941
PY17X_0105000	glyoxalase I-like protein GILP, putative	-3.31927	5.66165	493.899	5.35e-10	2.43e-09	102.683	83.4591	109.962	12.0861	12.7912	14.2641	98.7013	13.0471
PY17X_1029700	Btz domain-containing protein, putative	3.76745	6.5345	493.267	5.38e-10	2.44e-09	4.30981	3.07207	3.24439	68.937	68.6555	54.0613	3.54209	63.8846
PY17X_1320300	conserved Plasmodium protein, unknown function	3.02493	6.7701	492.589	5.42e-10	2.46e-09	26.085	33.3528	33.615	319.471	338.64	343.585	31.0176	333.899
PY17X_1433000	thioredoxin peroxidase 2, putative	-5.69946	3.76019	492.52	5.42e-10	2.46e-09	41.3577	46.0124	34.9881	1.0441	1.34235	0.731746	40.7861	1.0394
PY17X_1217800	Rab3 GTPase-activating protein non-catalytic subunit, putative	3.48212	5.38071	491.992	5.45e-10	2.47e-09	3.30886	3.97687	4.11367	59.1021	61.6945	47.9168	3.7998	56.2378
PY17X_1355800	tryptophan--tRNA ligase, putative	-3.68879	5.20485	491.622	5.47e-10	2.47e-09	34.8689	34.6477	33.0016	2.93038	4.20792	3.36494	34.1727	3.50108
PY17X_1407700	conserved Plasmodium protein, unknown function	3.0124	4.80577	491.689	5.47e-10	2.47e-09	22.6059	22.991	23.7541	248.473	243.164	248.866	23.117	246.834
PY17X_1433600	conserved protein, unknown function	2.73693	7.74222	491.792	5.46e-10	2.47e-09	128.849	146.282	129.988	1146.06	1158.86	1267.82	135.039	1190.91
PY17X_0707000	dicarboxylate/tricarboxylate carrier, putative	-5.20318	7.40198	491.453	5.48e-10	2.47e-09	319.899	286.162	425.632	14.1345	8.6984	14.1264	343.897	12.3198
PY17X_0701900	coiled-coil domain-containing protein 124, putative	-3.96167	4.46852	491.116	5.5e-10	2.48e-09	65.939	60.7766	64.5397	6.29349	5.61187	4.37024	63.7518	5.4252
PY17X_1102400	skeleton-binding protein 1, putative	2.72594	6.78625	491.091	5.5e-10	2.48e-09	14.7978	12.8844	12.2865	120.633	110.164	119.073	13.3229	116.623
PY17X_0908300	DnaJ domain-containing protein, putative	3.43844	9.42455	490.662	5.53e-10	2.49e-09	14.8566	16.4535	16.4212	278.808	208.147	198.501	15.9104	228.485
PY17X_0624300	conserved Plasmodium protein, unknown function	-3.74745	6.85758	489.328	5.6e-10	2.52e-09	84.6402	76.9345	70.0931	9.49103	7.04334	6.34264	77.2226	7.62567
PY17X_1467300	conserved Plasmodium protein, unknown function	2.81873	6.05199	488.547	5.65e-10	2.54e-09	9.64072	8.65888	11.1626	88.5101	94.709	91.6544	9.82072	91.6245
PY17X_1206700	conserved Plasmodium protein, unknown function	4.08153	6.03734	488.255	5.67e-10	2.54e-09	6.78711	10.6808	7.57497	176.008	196.728	187.799	8.34763	186.845
PY17X_0924000	DnaJ protein, putative	3.37516	6.41657	487.735	5.7e-10	2.55e-09	10.2813	12.3273	14.2538	153.023	185.907	166.864	12.2875	168.598
PY17X_0931400	myosin light chain B, putative	-2.86635	8.43149	487.557	5.71e-10	2.55e-09	343.102	308.445	313.488	60.2597	51.7486	62.9887	321.678	58.3323
PY17X_1412400	GYF domain-containing protein, putative	-5.69282	3.50642	486.683	5.76e-10	2.58e-09	7.63796	7.97066	6.20709	0.135785	0.239956	0.176484	7.2719	0.184075
PY17X_0606300	conserved protein, unknown function	-4.14363	4.46187	486.167	5.79e-10	2.58e-09	20.2083	22.1275	18.3742	1.29865	1.47301	1.75363	20.2367	1.50843
PY17X_1024100	DIX domain-containing protein, putative	-3.48272	7.01864	486.196	5.79e-10	2.58e-09	444.555	528.229	386.741	49.5442	52.1573	59.1887	453.175	53.63
PY17X_0702500	translation initiation factor eIF-2B subunit alpha, putative	3.63309	5.25891	485.906	5.8e-10	2.59e-09	5.59391	4.86271	6.20455	78.3899	92.952	102.023	5.55372	91.1216
PY17X_1343100	V-type proton ATPase subunit G, putative	2.76256	8.33728	485.502	5.83e-10	2.6e-09	208.974	220.927	252.333	1993.59	2185.91	1942.89	227.411	2040.8
PY17X_0712800	14-3-3 protein, putative	2.90185	10.9523	484.309	5.9e-10	2.63e-09	636.568	509.866	635.732	5464.51	6362.69	5775.08	594.055	5867.42
PY17X_1462800	conserved protein, unknown function	-3.18142	4.89468	483.164	5.97e-10	2.66e-09	96.5149	107.54	94.7601	14.5591	13.8656	15.1288	99.6052	14.5178
PY17X_0518800	ubiquitin-conjugating enzyme E2, putative	3.69693	7.59126	482.102	6.04e-10	2.68e-09	59.0696	38.42	46.5681	789.733	879.505	801.262	48.0192	823.5
PY17X_0832300	conserved Plasmodium protein, unknown function	3.07089	5.30537	482.177	6.03e-10	2.68e-09	4.29057	4.22259	5.04435	48.5634	54.9638	47.239	4.51917	50.2554
PY17X_0810100	conserved Plasmodium protein, unknown function	6.34902	3.96596	481.815	6.06e-10	2.69e-09	0.147339	0.0815356	0.162824	16.9785	10.9501	15.1895	0.130566	14.3727
PY17X_0812400	proteasome activator 28, putative	-3.32257	6.40685	480.521	6.14e-10	2.72e-09	220.039	169.176	163.91	23.9807	26.4797	22.6983	184.375	24.3862
PY17X_1215200	conserved Plasmodium protein, unknown function	-3.48998	5.45336	480.476	6.14e-10	2.72e-09	12.8911	13.2596	11.3933	1.48642	1.24592	1.68319	12.5147	1.47184
PY17X_1243600	RNA methyltransferase, putative	-6.25955	3.76513	480.543	6.14e-10	2.72e-09	24.1252	25.6293	22.5936	0.305591	0.282875	0.628231	24.1161	0.405566
PY17X_1144600	conserved Plasmodium protein, unknown function	-3.33887	5.16198	480.259	6.16e-10	2.72e-09	23.1576	24.4947	20.5482	2.65294	3.18516	3.07057	22.7335	2.96956
PY17X_1418700	conserved Plasmodium protein, unknown function	5.71169	5.4284	479.61	6.2e-10	2.74e-09	1.32295	2.96594	2.76038	159.871	177.057	152.075	2.34975	163.001
PY17X_0104900	GYF domain-containing protein, putative	3.38543	10.0936	478.86	6.25e-10	2.76e-09	32.8136	28.1577	31.8023	520.957	374.052	388.346	30.9245	427.785
PY17X_1124800	anaphase-promoting complex subunit 11, putative	3.37848	5.49124	478.679	6.26e-10	2.76e-09	31.3401	27.0771	32.3733	414.617	359.667	474.293	30.2635	416.192
PY17X_1126100	conserved Plasmodium protein, unknown function	-4.93113	4.43746	478.163	6.29e-10	2.77e-09	39.0574	37.4871	53.5497	1.47861	2.12507	1.99617	43.3648	1.86662
PY17X_0504800	TMEM94 domain-containing protein, putative	2.93554	7.69926	476.685	6.39e-10	2.81e-09	13.3016	12.1866	13.0736	139.95	110.654	139.55	12.8539	130.051
PY17X_1446400	PhIL1-interacting candidate PIC1, putative	3.45184	7.37588	476.528	6.4e-10	2.81e-09	9.94987	13.0654	14.7906	193.379	178.752	175.171	12.6019	182.434
PY17X_1209400	histone deacetylase 2, putative	3.54439	7.39567	476.238	6.42e-10	2.82e-09	4.82208	3.91602	4.35997	79.5819	54.8802	67.7736	4.36602	67.4119
PY17X_0304300	DNA repair protein RAD2, putative	2.94501	8.82473	475.882	6.44e-10	2.83e-09	25.3242	24.5807	23.6348	288.896	242.158	219.045	24.5132	250.033
PY17X_1427900	conserved Plasmodium protein, unknown function	4.50681	4.80934	475.567	6.47e-10	2.84e-09	0.507671	0.862056	0.748265	20.6054	21.9082	21.1686	0.705997	21.2274
PY17X_1237900	FoP domain-containing protein, putative	3.00627	8.14576	475.424	6.48e-10	2.84e-09	113.786	90.0103	116.786	1195.33	1053.22	1156.34	106.861	1134.96
PY17X_1440600	nucleus export protein BRR6, putative	-3.16926	7.049	475.308	6.48e-10	2.84e-09	151.783	203.58	164.979	25.0585	24.6391	26.849	173.447	25.5155
PY17X_1023200	ribosomal protein L21, mitochondrial, putative	3.22144	6.61716	474.49	6.54e-10	2.86e-09	19.9838	15.6297	14.6032	215.377	213.841	190.836	16.7389	206.685
PY17X_0833000	guanylate kinase, putative	4.23723	7.13682	473.766	6.59e-10	2.88e-09	24.3972	23.5458	23.365	724.492	429.646	625.981	23.7694	593.373
PY17X_0840300	erythrocyte membrane associated protein 1, putative	2.53957	6.10128	473.559	6.6e-10	2.88e-09	17.121	15.5058	18.2048	124.251	134.004	132.524	16.9439	130.259
PY17X_0934500	histone-lysine N-methyltransferase SET7, putative	-2.76343	11.3215	473.593	6.6e-10	2.88e-09	2409.21	1996.98	1902.93	418.951	418.293	392.479	2103.04	409.908
PY17X_1305300	splicing factor 3A subunit 1, putative	2.95418	6.47113	473.714	6.59e-10	2.88e-09	12.0275	9.68649	12.1392	125.731	104.129	117.173	11.2844	115.678
PY17X_1125800	conserved Plasmodium protein, unknown function	-5.01261	4.64203	472.907	6.65e-10	2.9e-09	42.7361	43.6627	59.7539	2.23331	1.47163	2.26023	48.7176	1.98839
PY17X_1134200	phosphatase 2A regulatory subunit-related protein, putative	2.90344	6.3739	470.962	6.79e-10	2.95e-09	5.73376	6.73715	7.32901	62.1521	71.1117	62.7008	6.59997	65.3215
PY17X_1323200	conserved Plasmodium protein, unknown function	3.81758	7.0758	470.702	6.81e-10	2.96e-09	5.02785	5.81969	8.11735	120.249	116.716	116.634	6.32163	117.866
PY17X_0721100	dynein regulatory complex protein, putative	2.66937	8.42872	470.178	6.85e-10	2.97e-09	76.4761	68.973	65.1698	629.841	564.412	579.14	70.2063	591.131
PY17X_0526200	early transcribed membrane protein	3.23598	9.43256	469.549	6.89e-10	2.99e-09	271.044	204.092	280.267	2986.66	3068.36	3344.71	251.801	3133.24
PY17X_1417700	conserved protein, unknown function	-5.48486	3.06121	469.601	6.89e-10	2.99e-09	62.9044	53.4539	59.4718	2.31519	1.51276	1.37441	58.61	1.73412
PY17X_1130800	deubiquitinating enzyme MINDY, putative	2.5487	6.66797	468.891	6.94e-10	3.01e-09	12.8731	12.5132	11.3873	102.296	90.5724	91.9653	12.2578	94.9447
PY17X_1311500	pre-mRNA-splicing factor CWC24, putative	2.89478	5.42864	468.02	7.01e-10	3.03e-09	9.66468	8.9771	7.8993	87.2816	88.2643	85.6656	8.84703	87.0705
PY17X_0609500	conserved Plasmodium protein, unknown function	-7.04968	4.9961	467.249	7.06e-10	3.06e-09	13.3445	16.747	12.6691	0.101726	0.07847	0.235268	14.2535	0.138488
PY17X_0513600	ribosome biogenesis protein RPF2, putative	-3.87345	4.8411	466.52	7.12e-10	3.08e-09	52.0794	39.9598	52.0919	4.74898	3.67889	4.56043	48.0437	4.32944
PY17X_0809500	P4-type ATPase ATP7	-4.25411	4.66436	466.456	7.13e-10	3.08e-09	7.82528	8.01781	11.4328	0.660181	0.630819	0.597005	9.09196	0.629335
PY17X_1412750	apical ring associated protein 1, putative	-2.78504	6.24942	466.385	7.13e-10	3.08e-09	689.658	637.019	751.528	121.769	148.779	127.928	692.735	132.825
PY17X_1246400	palmitoyltransferase DHHC7, putative	2.61828	8.16655	466.047	7.16e-10	3.08e-09	62.2418	66.2372	73.5809	551.098	577.946	512.148	67.3533	547.064
PY17X_1406600	26S protease regulatory subunit 10B, putative	2.9673	7.50467	466.006	7.16e-10	3.08e-09	39.4712	29.1965	36.0451	347.289	376.754	358.584	34.9043	360.876
PY17X_1429900	peptidase family C50, putative	4.23191	8.2301	464.035	7.31e-10	3.15e-09	1.87898	2.05622	1.57029	57.8708	37.845	41.4206	1.83516	45.7121
PY17X_0924800	small nuclear ribonucleoprotein Sm D1, putative	-7.46436	3.00833	463.878	7.33e-10	3.15e-09	34.7683	46.2461	46.7864	0.202084	0.187062	0.509862	42.6003	0.29967
PY17X_1216200	transcriptional coactivator ADA2, putative	3.11555	7.97013	462.984	7.4e-10	3.18e-09	7.93802	7.43565	6.90612	100.766	77.0653	77.9414	7.4266	85.2576
PY17X_1127900	transportin, putative	2.91148	6.15213	462.64	7.42e-10	3.19e-09	5.24527	4.84759	4.21899	52.2213	43.6386	46.6903	4.77062	47.5167
PY17X_1208300	PPPDE peptidase, putative	-2.47682	9.40017	462.543	7.43e-10	3.19e-09	1655.95	1698.84	1885.03	400.707	426.155	417.589	1746.61	414.817
PY17X_0925200	ATP synthase F0 subunit b-like protein, putative	-5.43846	3.29917	462.051	7.47e-10	3.2e-09	11.4791	12.9136	14.2605	0.507257	0.399117	0.277293	12.8844	0.394556
PY17X_1423600	calcium/calmodulin-dependent protein kinase, putative	-3.5454	4.62276	461.812	7.49e-10	3.21e-09	34.6587	27.8572	31.2791	3.89107	3.60182	3.14151	31.265	3.5448
PY17X_0416300	STONES protein, putative	-4.76999	5.57309	461.535	7.51e-10	3.21e-09	30.765	27.2715	26.4081	1.03738	1.87785	1.17295	28.1482	1.36273
PY17X_1332800	ATP synthase (C/AC39) subunit, putative	3.41605	7.44181	461.435	7.52e-10	3.21e-09	25.2513	21.2355	31.4688	352.945	349.238	396.945	25.9852	366.376
PY17X_1407900	TOM1-like protein, putative	3.25505	7.58294	461.386	7.53e-10	3.21e-09	9.83998	9.36185	11.6446	150.096	109.821	129.622	10.2821	129.847
PY17X_1211200	tubulin--tyrosine ligase, putative	-5.4427	4.78068	460.854	7.57e-10	3.23e-09	30.8831	36.0643	33.4477	1.40778	1.0425	0.631439	33.4651	1.02724
PY17X_1235900	eukaryotic translation initiation factor 3 subunit B, putative	-4.09652	5.08407	460.699	7.58e-10	3.23e-09	31.2673	30.2051	27.7811	2.79592	1.73078	2.38078	29.7511	2.3025
PY17X_0420400	LCCL domain-containing protein	-8.86193	8.889	459.481	7.68e-10	3.27e-09	183.214	277.293	178.716	0.957271	0.60381	0.28498	213.074	0.615354
PY17X_0510700	conserved Plasmodium protein, unknown function	6.3456	5.3585	459.259	7.7e-10	3.28e-09	0.213006	0.169445	0.457409	32.4128	31.1662	28.5054	0.279953	30.6948
PY17X_1116600	BolA-like protein, putative	-4.23107	5.89986	457.967	7.81e-10	3.32e-09	489.753	419.557	424.558	31.839	22.9228	38.9255	444.623	31.2291
PY17X_1419200	conserved Plasmodium protein, unknown function	2.97417	5.29417	457.064	7.89e-10	3.35e-09	4.58147	4.698	4.44685	53.0844	42.4417	47.254	4.57544	47.5934
PY17X_1449000	asparagine-rich protein, putative	3.29761	6.41498	456.519	7.94e-10	3.37e-09	2.74296	3.43899	2.72612	44.7584	36.6217	34.6595	2.96936	38.6799
PY17X_0203000	early transcribed membrane protein	2.6452	9.73599	456.055	7.98e-10	3.38e-09	475.706	396.803	465.715	3475.37	3908.22	3682.31	446.074	3688.63
PY17X_1110100	RNA polymerase I, putative	-3.51566	5.75841	455.501	8.03e-10	3.4e-09	15.614	11.0525	11.6979	1.60297	1.38102	1.45368	12.7881	1.47922
PY17X_0908400	heptatricopeptide repeat-containing protein, putative	-7.65415	4.43223	454.852	8.08e-10	3.42e-09	14.904	25.1197	27.0283	0.215683	0.1452	0.0824503	22.3507	0.147778
PY17X_1144300	U1 small nuclear ribonucleoprotein 70 kDa homolog, putative	2.72404	6.88686	454.737	8.1e-10	3.42e-09	32.0087	24.968	28.4024	255.39	259.951	231.038	28.4597	248.793
PY17X_1456000	HD superfamily phosphohydrolase protein, putative	-3.50362	4.53137	454.131	8.15e-10	3.44e-09	16.0421	17.8428	20.2905	2.11221	2.25144	1.95132	18.0585	2.10499
PY17X_1308800	conserved Plasmodium protein, unknown function	3.49589	10.2787	453.975	8.16e-10	3.45e-09	317.503	221.713	320.319	4248.9	4659.84	3906.33	286.512	4271.69
PY17X_0812200	ATP-dependent protease ATPase subunit ClpY, putative	2.38101	7.69104	453.722	8.19e-10	3.45e-09	30.746	29.1096	27.5968	201.668	201.928	199.182	29.1508	200.926
PY17X_0312000	conserved Plasmodium protein, unknown function	-2.99275	5.01195	453.285	8.23e-10	3.47e-09	67.4527	60.5549	62.8849	11.2345	9.58757	10.8884	63.6308	10.5702
PY17X_1013800	DNA-binding protein, putative	2.69224	6.14203	452.979	8.25e-10	3.48e-09	5.53908	5.73165	5.00222	48.7822	49.1514	41.3429	5.42432	46.4255
PY17X_0938100	acylphosphatase, putative	-3.16057	5.89608	452.726	8.28e-10	3.48e-09	268.416	283.783	271.652	37.8768	48.8895	35.1779	274.617	40.6481
PY17X_1143900	conserved Plasmodium protein, unknown function	-3.64957	4.12347	452.577	8.29e-10	3.48e-09	30.7915	35.1927	30.887	3.43422	3.144	3.61818	32.2904	3.3988
PY17X_1405000	NLI interacting factor-like phosphatase, putative	-3.77632	4.77702	452.553	8.29e-10	3.48e-09	15.3268	13.4344	11.643	1.28072	1.47041	1.15224	13.4681	1.30112
PY17X_1118400	conserved Plasmodium protein, unknown function	-3.92027	5.81784	451.739	8.37e-10	3.51e-09	45.8841	62.044	51.0665	3.74935	5.37164	4.7536	52.9982	4.62486
PY17X_0506300	conserved protein, unknown function	-3.12452	5.75351	451.308	8.41e-10	3.53e-09	96.5553	77.1116	98.4295	12.4588	15.3118	13.4378	90.6988	13.7362
PY17X_1025000	conserved Plasmodium protein, unknown function	-6.29931	6.97375	450.994	8.44e-10	3.53e-09	63.5732	56.4135	43.6141	0.718552	0.657493	1.34753	54.5336	0.907859
PY17X_0202800	PIR protein, pseudogene	-6.77948	3.44643	450.886	8.45e-10	3.54e-09	44.0782	39.2536	39.2521	0.859148	0.265094	0.361274	40.8613	0.495172
PY17X_0509600	ATP synthase-associated protein, putative	-4.23824	4.66531	450.755	8.46e-10	3.54e-09	105.869	149.479	108.6	9.20709	8.52267	7.82303	121.316	8.5176
PY17X_0714800	vacuolar protein sorting-associated protein 2, putative	-3.30948	5.87461	450.818	8.45e-10	3.54e-09	183.252	164.089	160.139	27.3257	19.1089	21.3754	169.16	22.6033
PY17X_0516600	protein phosphatase inhibitor 3, putative	2.95629	5.80026	450.637	8.47e-10	3.54e-09	37.8358	30.3876	41.5968	379.225	386.329	362.078	36.6068	375.877
PY17X_0814200	FHA domain protein, putative	2.42401	8.72081	450.026	8.53e-10	3.56e-09	49.0163	43.681	48.2483	337.332	345.597	317.591	46.9819	333.506
PY17X_0314700	calcium-dependent protein kinase 1, putative	2.63024	9.1838	449.665	8.56e-10	3.56e-09	107.448	89.9289	111.976	854.642	863.554	813.914	103.118	844.037
PY17X_1346100	conserved Plasmodium protein, unknown function	2.96313	5.86761	449.658	8.56e-10	3.56e-09	18.614	14.1777	17.3603	160.28	184.647	172.292	16.7173	172.406
PY17X_1408200	conserved Plasmodium protein, unknown function	3.08789	6.87525	449.629	8.57e-10	3.56e-09	9.9394	13.6737	13.3648	141.811	136.331	137.865	12.326	138.669
PY17X_1114400	deoxyribodipyrimidine photo-lyase, putative	-3.94294	6.39402	449.452	8.58e-10	3.57e-09	49.6973	61.7602	74.5414	6.05825	5.60791	4.35122	61.9996	5.33913
PY17X_0203900	P-loop containing nucleoside triphosphate hydrolase, putative	5.52358	8.75229	449.219	8.61e-10	3.58e-09	3.63249	7.49208	6.36809	365.794	362.649	336.857	5.83089	355.1
PY17X_1213800	rhoptry associated adhesin, putative	-5.05713	5.02325	449.132	8.61e-10	3.58e-09	86.6939	82.5292	71.3354	3.63444	2.03627	3.86094	80.1862	3.17721
PY17X_1332300	zinc finger CCCH domain-containing protein, putative	7.11952	4.97593	449.014	8.63e-10	3.58e-09	0.221945	0.786055	0.301013	77.3591	80.1247	78.9684	0.436337	78.8174
PY17X_0943400	RuvB-like helicase 2, putative	-4.32375	4.93189	448.588	8.67e-10	3.59e-09	37.9917	40.4768	43.514	3.52714	2.07105	2.47933	40.6608	2.6925
PY17X_1402300	Plasmodium exported protein, unknown function	2.87091	10.3673	448.589	8.67e-10	3.59e-09	614.838	542.333	672.896	5742.28	5365.01	6576.21	610.022	5894.5
PY17X_1335400	50S ribosomal protein L22, apicoplast, putative	-5.29952	3.20608	448.11	8.71e-10	3.6e-09	20.7418	23.643	17.5835	0.565556	0.684596	0.804921	20.6561	0.685024
PY17X_0525000	BSD-domain protein, putative	-3.14624	6.45335	447.832	8.74e-10	3.61e-09	406.547	390.84	352.104	60.5427	47.3227	63.8382	383.164	57.2345
PY17X_1124900	ISWI chromatin-remodeling complex ATPase, putative	3.88205	9.77035	447.49	8.77e-10	3.62e-09	15.3669	14.6057	13.2383	362.036	236.443	245.909	14.4036	281.463
PY17X_1220800	histone H2A.Z, putative	-2.57067	6.17645	446.883	8.83e-10	3.65e-09	267.485	230.618	281.387	55.633	60.907	56.8608	259.83	57.8003
PY17X_0416400	zinc finger protein, putative	-3.32688	4.76371	446.366	8.89e-10	3.66e-09	55.5759	59.803	66.0015	7.78471	8.95423	7.16681	60.4601	7.96858
PY17X_0506100	dihydrolipoamide acyltransferase, putative	3.86067	3.81156	445.704	8.95e-10	3.69e-09	1.10972	0.924608	0.868089	18.0397	19.2491	18.5373	0.967473	18.6087
PY17X_0846201	fam-a protein	2.91662	5.4979	445.689	8.95e-10	3.69e-09	12.8187	11.3924	13.1786	113.781	139.789	119.893	12.4632	124.488
PY17X_0521400	conserved Plasmodium protein, unknown function	3.50129	5.01967	445.165	9.01e-10	3.7e-09	1.30156	1.56248	1.80572	21.3264	24.81	23.83	1.55659	23.3221
PY17X_1119700	cell division cycle protein 48 homologue, putative	2.89964	9.29534	445.21	9e-10	3.7e-09	70.1601	51.9431	60.2259	593.48	597.475	607.836	60.7763	599.597
PY17X_0815200	cytosolic Fe-S cluster assembly factor NBP35, putative	4.87611	4.44575	444.957	9.03e-10	3.71e-09	0.732162	1.20562	1.35629	44.2988	39.7793	44.256	1.09802	42.778
PY17X_0205150	phosphatidate cytidylyltransferase, putative	-3.02427	5.11271	444.849	9.04e-10	3.71e-09	32.7911	36.13	36.6843	5.56616	5.27176	6.30783	35.2018	5.71525
PY17X_0405300	1-cys-glutaredoxin-like protein-1, putative	-8.37833	3.21497	444.753	9.05e-10	3.71e-09	37.8291	34.2881	36.5312	0	0.274506	0.1247	36.2161	0.133069
PY17X_1134700	cdc2-related kinase 2	2.39916	8.16996	443.812	9.14e-10	3.75e-09	109.371	99.7188	109.073	709.051	765.459	744.601	106.054	739.703
PY17X_0519000	conserved protein, unknown function	-4.94629	4.26674	442.585	9.27e-10	3.79e-09	81.5371	87.0723	94.9933	5.06501	3.70145	2.6156	87.8676	3.79402
PY17X_1114200	GTP-binding protein YihA1, putative	-4.8794	4.50144	442.416	9.29e-10	3.8e-09	41.695	63.4633	49.1158	2.74492	1.92615	2.27126	51.4247	2.31411
PY17X_0609900	protein phosphatase PPM11, putative	4.73947	9.38434	441.099	9.43e-10	3.85e-09	8.27672	11.1675	14.9671	456.234	349.463	409.486	11.4704	405.061
PY17X_1114800	tubulin--tyrosine ligase, putative	2.50676	8.05616	441.109	9.43e-10	3.85e-09	64.0387	59.663	54.6649	459.798	437.943	443.904	59.4555	447.215
PY17X_1335900	rab GTPase activator, putative	3.61671	8.25157	440.628	9.48e-10	3.87e-09	7.71405	9.63547	11.7519	170	163.25	139.068	9.70048	157.439
PY17X_1459500	fused toes protein homolog FTS, putative	-3.83566	4.48707	440.315	9.51e-10	3.88e-09	34.5895	32.558	34.0978	3.64046	2.47122	3.26575	33.7484	3.12581
PY17X_0838500	ATP synthase-associated protein, putative	-5.49575	3.22509	439.336	9.62e-10	3.92e-09	38.0579	53.4404	39.0089	1.08166	1.41844	1.28872	43.5024	1.26294
PY17X_1014400	SNARE protein, putative	-3.75747	4.65948	438.668	9.69e-10	3.94e-09	33.5243	45.1367	39.8893	3.98658	4.18812	3.43256	39.5168	3.86908
PY17X_1342400	conserved Plasmodium protein, unknown function	-3.55526	4.7889	438.475	9.72e-10	3.95e-09	54.2706	38.9346	45.4526	5.39406	5.05629	5.13937	46.2193	5.19657
PY17X_0909700	chromo domain-containing protein CDP, putative	3.70613	7.38531	438.204	9.75e-10	3.96e-09	4.5427	4.33529	3.03221	76.0466	64.9225	64.9571	3.97007	68.6421
PY17X_0937600	conserved protein, unknown function	2.98749	7.0391	437.409	9.84e-10	3.99e-09	117.159	139.091	147.785	1231.13	1498.83	1505.37	134.678	1411.77
PY17X_1431400	kelch domain-containing protein, putative	-3.29141	9.68748	437.383	9.84e-10	3.99e-09	1012.2	783.839	712.693	108.776	111.336	118.839	836.245	112.983
PY17X_1300027	fam-a protein	-5.11343	3.8389	436.725	9.91e-10	4.02e-09	35.5396	36.6574	29.1236	1.744	1.14704	1.00354	33.7735	1.29819
PY17X_0703800	conserved Plasmodium protein, unknown function	-3.69981	10.2435	436.245	9.97e-10	4.03e-09	829.161	755.27	610.898	65.809	89.7082	68.1628	731.777	74.56
PY17X_0820400	thioredoxin 3, putative	-2.48985	6.29006	436.259	9.97e-10	4.03e-09	250.835	231.94	260.031	53.8967	63.4967	57.3951	247.602	58.2628
PY17X_1030600	atypical protein kinase, ABC-1 family, putative	-3.57554	8.58257	435.752	1e-09	4.05e-09	100.34	141.064	98.0543	13.0706	12.5054	12.161	113.153	12.579
PY17X_1321200	HSP90 co-chaperone p23, putative	-2.61654	7.08296	435.585	1e-09	4.06e-09	327.368	277.078	296.647	64.3877	71.5127	58.5035	300.364	64.8013
PY17X_1306800	DEAD/DEAH box helicase, putative	-4.45057	4.06825	435.347	1.01e-09	4.06e-09	4.1544	5.26212	4.13786	0.335035	0.241212	0.245986	4.51813	0.274078
PY17X_0928600	protein GCN20, putative	-3.90534	3.65125	434.986	1.01e-09	4.08e-09	10.4779	10.608	9.17428	0.82557	0.884075	0.952972	10.0867	0.887539
PY17X_0911500	beta-catenin-like protein 1, putative	-5.60296	4.11715	434.592	1.02e-09	4.09e-09	19.6652	25.8417	19.2176	0.40726	0.798323	0.543983	21.5749	0.583189
PY17X_0939000	ribosomal protein L11, mitochondrial, putative	-3.41754	4.27018	434.503	1.02e-09	4.09e-09	61.7105	60.6626	74.2778	8.2595	8.22865	7.82928	65.5503	8.10581
PY17X_1329600	conserved Plasmodium protein, unknown function	3.29441	5.64331	434.421	1.02e-09	4.09e-09	2.03763	2.70623	2.72669	31.6214	29.8418	35.4555	2.49018	32.3062
PY17X_1426600	protein KIC7, putative	2.63673	5.85108	433.863	1.02e-09	4.12e-09	11.1842	9.71531	9.70953	78.5772	90.4101	82.8264	10.203	83.9379
PY17X_0940600	tetratricopeptide repeat protein, putative	-4.14818	3.54251	432.962	1.04e-09	4.16e-09	15.158	15.9396	17.4192	1.05334	1.41124	1.1423	16.1723	1.2023
PY17X_0911700	guanylyl cyclase alpha, putative	2.98582	6.94366	432.675	1.04e-09	4.16e-09	2.1987	2.6768	2.29622	29.0733	22.6747	23.504	2.39057	25.084
PY17X_1224300	conserved protein, unknown function	2.69136	5.17226	432.685	1.04e-09	4.16e-09	14.0459	12.9488	12.4992	112.712	111.482	113.328	13.1647	112.507
PY17X_0214600	apicomplexan kinetochore protein 8, putative	3.99262	9.18042	432.38	1.04e-09	4.18e-09	8.44993	10.9518	9.42777	258.425	173.739	176.197	9.60982	202.787
PY17X_1127000	pyruvate kinase, putative	3.71563	10.0921	432.046	1.05e-09	4.19e-09	129.432	86.3945	86.1766	1724.02	1795.83	1728.87	100.668	1749.58
PY17X_1033000	p1/s1 nuclease, putative	2.59477	8.42588	431.866	1.05e-09	4.19e-09	96.3098	90.1559	111.097	752.897	817.209	805.435	99.1876	791.847
PY17X_0618500	exported serine/threonine protein kinase	4.6022	8.6018	431.61	1.05e-09	4.2e-09	4.87791	4.38255	3.22653	167.129	107.433	127.396	4.16233	133.986
PY17X_1214800	conserved Plasmodium protein, unknown function	2.57981	6.53148	431.35	1.05e-09	4.21e-09	10.1731	9.52555	11.806	89.3693	83.0148	76.8224	10.5016	83.0688
PY17X_0407100	cytochrome c oxidase subunit 6c, putative	-2.61423	6.04162	431.028	1.06e-09	4.22e-09	127.334	131.904	116.905	24.8503	29.6304	26.7805	125.381	27.0871
PY17X_0802400	fam-a protein	-3.7076	4.54592	430.765	1.06e-09	4.23e-09	50.4406	47.4294	46.4262	5.93051	4.13657	4.5661	48.0987	4.87772
PY17X_1228000	conserved protein, unknown function	-4.28949	4.3394	430.768	1.06e-09	4.23e-09	44.6257	64.1033	51.8397	3.66965	4.02771	3.17437	53.5229	3.62391
PY17X_1147800	tryptophan-rich protein	3.33118	4.93354	429.535	1.08e-09	4.29e-09	2.57247	2.56691	2.06954	35.6765	30.5446	29.8392	2.40298	32.0201
PY17X_1331850	conserved Plasmodium protein, unknown function	-7.79982	3.70149	429.324	1.08e-09	4.3e-09	120.72	125.477	101.748	0.507942	0.156728	1.28154	115.981	0.648738
PY17X_1041100	tetratricopeptide repeat protein, putative	4.26015	5.86014	428.846	1.09e-09	4.32e-09	1.02045	1.50376	1.73129	42.0446	32.4569	33.54	1.4185	36.0138
PY17X_0820600	conserved Plasmodium protein, unknown function	4.88998	7.29463	428.451	1.09e-09	4.33e-09	10.3204	8.90453	17.4086	473.739	497.176	466.457	12.2112	479.124
PY17X_1204900	conserved Plasmodium protein, unknown function	-4.63885	7.63399	427.946	1.1e-09	4.35e-09	73.0198	92.9334	57.8327	4.93821	3.6052	3.38672	74.5953	3.97671
PY17X_1231500	1-cys peroxiredoxin	-4.09472	4.4964	426.622	1.11e-09	4.42e-09	76.6613	60.9215	54.8542	4.81894	4.46072	5.57849	64.1457	4.95271
PY17X_1356300	zinc finger protein, putative	-4.30572	4.81013	425.791	1.13e-09	4.46e-09	37.3522	30.2196	26.0825	2.29005	1.6714	2.29632	31.2181	2.08592
PY17X_0102300	Plasmodium exported protein, unknown function	2.71774	9.56517	425.707	1.13e-09	4.46e-09	183.592	154.475	205.075	1581.6	1633.44	1507.38	181.047	1574.14
PY17X_1023000	DnaJ protein, putative	-6.17326	3.36849	425.467	1.13e-09	4.47e-09	19.1324	26.0843	17.1689	0.348034	0.286367	0.487831	20.7952	0.374077
PY17X_0936600	conserved Plasmodium protein, unknown function	5.62068	3.88148	425.276	1.13e-09	4.48e-09	0.0414411	0.0268869	0.0387618	3.07469	1.90738	2.07215	0.0356966	2.3514
PY17X_1014500	inner membrane complex suture component, putative	2.91488	8.46261	424.706	1.14e-09	4.5e-09	33.1908	35.4631	43.6666	346.535	402.054	370.902	37.4402	373.163
PY17X_0616900	conserved Plasmodium protein, unknown function	4.15112	4.72817	424.252	1.15e-09	4.52e-09	1.56338	2.09079	2.26759	40.1881	54.2449	44.8657	1.97392	46.4329
PY17X_1339300	diacylglycerol kinase, putative	4.48034	5.20266	423.992	1.15e-09	4.53e-09	1.72056	2.03624	3.15755	67.9217	71.3167	65.603	2.30478	68.2804
PY17X_1005200	V-type proton ATPase subunit B, putative	2.53933	7.64211	423.836	1.15e-09	4.53e-09	40.8019	34.3378	43.5749	305.486	299.295	307.408	39.5715	304.063
PY17X_1441300	50S ribosomal protein L24, putative	-5.79394	3.60895	423.83	1.15e-09	4.53e-09	34.5062	37.0835	30.6266	1.07547	0.447986	0.904476	34.0721	0.809311
PY17X_1211100	protein phosphatase PPM10, putative	-2.85527	5.67359	423.523	1.16e-09	4.55e-09	84.528	69.6289	67.2187	14.0451	12.6574	13.7633	73.7919	13.4886
PY17X_0109400	citrate synthase-like protein, putative	-4.18852	4.78802	422.924	1.16e-09	4.57e-09	36.6209	44.9064	35.1025	2.23736	2.84769	3.3399	38.8766	2.80832
PY17X_0616700	conserved protein, unknown function	-2.284	6.96048	422.887	1.16e-09	4.57e-09	138.491	136.645	147.927	35.871	39.2525	39.6921	141.021	38.2719
PY17X_1202100	early transcribed membrane protein	-9.77855	2.39282	422.637	1.17e-09	4.58e-09	23.0287	26.2802	23.96	0	0.0822544	0	24.423	0.0274181
PY17X_1314100	nucleoporin NUP313, putative	2.63243	6.95015	421.866	1.18e-09	4.62e-09	4.31777	4.18843	3.91922	39.1001	32.1613	30.7813	4.14181	34.0142
PY17X_0847001	fam-a protein	-5.13148	3.42087	421.353	1.19e-09	4.65e-09	23.7159	23.4532	25.9353	0.664094	0.819637	1.22871	24.3681	0.904148
PY17X_0305700	serine repeat antigen 1	-7.26221	3.28378	420.598	1.2e-09	4.69e-09	3.12281	3.95656	5.76924	0.0419038	0.0387888	0.028193	4.28287	0.0362952
PY17X_0811100	nucleoporin NUP335, putative	3.60976	9.73709	420.012	1.21e-09	4.71e-09	15.1332	14.0051	15.6259	308.691	219.978	195.258	14.9214	241.309
PY17X_1212300	dolichyl-phosphate-mannose--protein mannosyltransferase, putative	-3.28181	5.00515	420.022	1.21e-09	4.71e-09	83.9019	80.8771	92.7368	10.0345	11.4952	13.3812	85.8386	11.637
PY17X_1134800	elongation factor 1-alpha, putative	-2.59722	7.00555	419.612	1.21e-09	4.73e-09	181.552	143.369	172.522	35.9792	38.6595	34.0559	165.814	36.2315
PY17X_0938200	conserved Plasmodium protein, unknown function	-2.6047	5.54768	419.509	1.21e-09	4.73e-09	156.229	128.276	142.864	31.1898	30.4752	31.2191	142.456	30.9614
PY17X_0611200	conserved Plasmodium protein, unknown function	-4.45735	3.48007	418.914	1.22e-09	4.76e-09	31.8338	36.3285	35.7723	2.57955	2.04668	1.65289	34.6449	2.09304
PY17X_0906600	oocyst capsule protein Cap93, putative	2.35071	6.56057	418.034	1.23e-09	4.81e-09	12.638	12.8742	14.2183	91.5437	83.2072	93.2402	13.2435	89.3304
PY17X_1209100	AP2 domain transcription factor AP2-I, putative	2.79865	7.17711	417.922	1.24e-09	4.81e-09	8.2553	7.61701	10.1074	87.5439	78.2174	73.3469	8.65991	79.7027
PY17X_1403600	sodium/hydrogen exchanger, putative	-3.36387	4.08194	417.879	1.24e-09	4.81e-09	5.77201	6.23559	6.20441	0.778905	0.721004	0.835984	6.07067	0.778631
PY17X_0815600	spindle and kinetochore-associated protein 1, putative	-7.55301	4.13841	417.639	1.24e-09	4.82e-09	44.9197	68.7382	54.8318	0.242111	0.728368	0.203616	56.1632	0.391365
PY17X_1210700	ribonuclease, putative	2.40708	6.1412	416.074	1.26e-09	4.91e-09	9.50933	8.32787	8.19831	61.7731	58.4069	62.5008	8.6785	60.8936
PY17X_0106400	RNA-binding protein, putative	2.43472	5.43027	415.673	1.27e-09	4.93e-09	7.45786	7.23847	7.72482	56.1418	53.3579	50.9325	7.47372	53.4774
PY17X_1002600	conserved Plasmodium protein, unknown function	4.92849	3.76796	415.528	1.27e-09	4.93e-09	0.390796	0.220674	0.274023	12.0404	10.5738	13.2309	0.295164	11.9484
PY17X_0508100	4-hydroxy-3-methylbut-2-en-1-yl diphosphate synthase (ferredoxin), putative	3.45604	5.96959	415.375	1.27e-09	4.94e-09	3.91691	5.21878	3.53305	66.964	58.382	58.6997	4.22291	61.3486
PY17X_0310300	arginyl-tRNA--protein transferase, putative	2.44418	7.26156	415.12	1.28e-09	4.95e-09	36.5486	30.5481	36.4284	256.347	258.7	230.217	34.5084	248.421
PY17X_0706700	conserved Plasmodium protein, unknown function	2.85936	7.62764	412.893	1.31e-09	5.08e-09	13.9811	16.3964	12.8376	145.165	125.422	144.603	14.4051	138.397
PY17X_1209600	flap endonuclease, putative	3.22026	5.27584	412.86	1.31e-09	5.08e-09	7.37072	6.44261	5.40694	74.2461	78.9307	83.7043	6.40675	78.9604
PY17X_0205700	elongation of fatty acids protein, putative	-4.14066	4.38765	412.767	1.31e-09	5.08e-09	34.5512	41.8797	44.7918	2.42129	3.09514	3.52316	40.4076	3.0132
PY17X_1451200	bromodomain protein 5, putative	3.32906	8.16332	412.614	1.32e-09	5.08e-09	5.70585	5.93423	4.67139	85.1421	71.2268	60.942	5.43716	72.437
PY17X_0929400	heat shock factor-binding protein 1, putative	3.36186	6.34558	412.035	1.33e-09	5.12e-09	48.2504	35.5782	33.5193	487.927	534.916	572.347	39.1159	531.73
PY17X_1242400	ribosome-interacting GTPase 1, putative	3.53183	5.24135	411.095	1.34e-09	5.17e-09	6.40971	5.77863	4.27942	82.7067	85.8115	83.4335	5.48926	83.9839
PY17X_1237500	protoheme IX farnesyltransferase, putative	-4.77112	6.49547	410.934	1.34e-09	5.18e-09	80.5831	114.405	119.414	3.77686	6.53165	4.88817	104.801	5.06556
PY17X_0939400	pre-mRNA-processing factor 6, putative	2.53582	6.14737	410.228	1.36e-09	5.21e-09	5.31116	5.9442	6.54461	48.707	46.1245	41.7893	5.93332	45.5403
PY17X_1449400	dihydrolipoyl dehydrogenase, mitochondrial, putative	-4.40282	4.76811	410.274	1.36e-09	5.21e-09	33.1157	33.8245	33.5287	2.0357	1.50301	2.71072	33.4896	2.08314
PY17X_0207500	CCR4 domain-containing protein 3, putative	-3.74263	3.42757	409.818	1.36e-09	5.24e-09	19.2483	20.2637	19.1648	1.77405	1.9843	2.0204	19.5589	1.92625
PY17X_0912900	apical exonemal protein, putative	-2.88416	5.7911	409.673	1.37e-09	5.24e-09	74.0426	76.463	70.0615	14.7119	11.0206	13.8032	73.5224	13.1786
PY17X_1105300	2-oxoisovalerate dehydrogenase subunit beta, mitochondrial, putative	-3.16584	5.58046	409.156	1.37e-09	5.27e-09	78.4533	63.6028	89.6079	11.7546	10.3196	12.0101	77.2213	11.3614
PY17X_1204200	conserved Plasmodium protein, unknown function	-4.71784	3.80582	408.862	1.38e-09	5.28e-09	9.39893	10.5925	9.62354	0.581467	0.576689	0.337654	9.87164	0.498604
PY17X_1332100	YL1 nuclear protein, putative	4.87565	5.16882	408.884	1.38e-09	5.28e-09	1.29674	1.64022	0.848642	50.0174	54.3016	42.2826	1.26186	48.8672
PY17X_1100400	fam-a protein	-6.11797	3.18619	407.86	1.4e-09	5.34e-09	19.6923	21.8222	15.1209	0.518726	0.295487	0.268462	18.8785	0.360892
PY17X_1225800	AP-3 complex subunit delta, putative	3.29155	6.45065	407.541	1.4e-09	5.36e-09	3.31372	3.23677	4.75085	47.571	52.259	46.5116	3.76711	48.7805
PY17X_0215100	COX assembly mitochondrial protein, putative	-5.24742	5.07263	407.359	1.4e-09	5.37e-09	140.915	122.042	136.49	6.49381	2.75803	4.69031	133.149	4.64739
PY17X_1114700	conserved protein, unknown function	2.44515	7.25758	406.038	1.43e-09	5.45e-09	69.9126	61.8051	59.179	457.493	491.302	427.114	63.6322	458.637
PY17X_1342600	conserved Plasmodium protein, unknown function	-7.83134	4.18677	405.205	1.44e-09	5.5e-09	25.7942	38.5355	34.6371	0.0343267	0.19065	0.317558	32.9889	0.180845
PY17X_0623500	conserved protein, unknown function	-2.74209	6.61345	405.137	1.44e-09	5.5e-09	111.169	83.8325	90.1209	19.7786	18.7738	17.8321	95.0408	18.7948
PY17X_0216200	Plasmodium exported protein, unknown function	3.85493	5.64027	405.018	1.45e-09	5.51e-09	6.71005	6.16306	10.2459	150.126	142.084	150.806	7.70635	147.672
PY17X_0217400	fam-b protein	-12.6321	3.29615	828.436	1.47e-09	5.61e-09	26.43	26.409	24.7926	0	0	0	25.8772	0
PY17X_1465900	conserved Plasmodium protein, unknown function	-3.13551	9.96072	402.336	1.49e-09	5.68e-09	879.235	1036.49	833.967	124.215	162.709	127.401	916.564	138.108
PY17X_1244900	transmembrane emp24 domain-containing protein, putative	-4.14978	4.98268	401.488	1.51e-09	5.74e-09	91.1551	96.4873	95.6678	7.8382	4.89199	8.33983	94.4367	7.02334
PY17X_1402900	40S ribosomal protein S7, putative	-2.45914	6.71106	401.52	1.51e-09	5.74e-09	329.246	263.524	317.648	74.5971	74.9995	69.329	303.473	72.9752
PY17X_1145500	non-structural maintenance of chromosomes element 1, putative	-2.65079	5.07451	401.135	1.52e-09	5.76e-09	81.0389	86.613	85.9398	18.2741	18.7389	16.4269	84.5305	17.8133
PY17X_0710700	conserved Plasmodium protein, unknown function	3.85013	7.65187	401.069	1.52e-09	5.76e-09	11.5043	14.0267	19.6978	302.024	290.89	269.591	15.0762	287.501
PY17X_1027100	ubiquitin fusion degradation protein 1, putative	2.33633	8.11267	400.083	1.54e-09	5.82e-09	107.361	102.615	118.596	708.822	774.23	710.974	109.524	731.342
PY17X_1230200	AAA family ATPase, putative	2.35154	6.49363	400.139	1.54e-09	5.82e-09	8.21496	8.27016	8.527	55.682	62.1987	51.0543	8.33737	56.3117
PY17X_1109500	single-stranded DNA-binding protein, putative	-3.41202	4.39911	399.48	1.55e-09	5.86e-09	47.7383	49.9904	42.0907	6.60632	5.31393	5.47932	46.6065	5.79986
PY17X_0904900	ABC transporter B family member 3, putative	4.24136	5.55272	398.756	1.56e-09	5.91e-09	2.69586	1.79022	1.57987	46.0425	56.4986	49.232	2.02198	50.5911
PY17X_0838700	V-type proton ATPase subunit E, putative	2.40405	7.00791	397.803	1.58e-09	5.97e-09	58.2276	51.3298	64.1055	397.06	430.202	388.088	57.8876	405.117
PY17X_1432600	adrenodoxin-type ferredoxin, putative	-4.58501	3.7719	397.745	1.58e-09	5.97e-09	61.7048	48.6109	53.8037	3.23081	3.64713	2.18695	54.7064	3.02163
PY17X_1116700	NLI interacting factor-like phosphatase, putative	-4.0037	5.25132	397.46	1.59e-09	5.99e-09	65.8987	76.2797	75.5734	4.76035	7.82591	5.34864	72.5839	5.9783
PY17X_1215100	phosphoinositide-specific phospholipase C	2.34718	8.5423	395.957	1.62e-09	6.1e-09	29.3293	32.3715	29.373	203.102	216.267	194.045	30.3579	204.471
PY17X_1366700	step II splicing factor, putative	-2.93247	5.92886	395.881	1.62e-09	6.1e-09	177.052	179.55	163.681	25.5427	35.2978	29.2698	173.428	30.0368
PY17X_0621200	conserved Plasmodium protein, unknown function	4.09129	7.24365	395.811	1.62e-09	6.1e-09	1.82831	1.71683	2.98212	49.4271	48.0329	49.6051	2.17575	49.0217
PY17X_1014200	conserved Plasmodium protein, unknown function	4.70604	5.24683	395.248	1.63e-09	6.14e-09	0.854538	0.433007	0.567848	22.6589	22.919	18.6862	0.618465	21.4214
PY17X_1356100	1-deoxy-D-xylulose 5-phosphate synthase, putative	-3.82664	3.93978	394.781	1.64e-09	6.17e-09	9.05039	9.66395	8.51816	0.95643	0.686133	0.894853	9.0775	0.845806
PY17X_0613800	YrhK domain-containing protein, putative	-4.73243	4.22814	394.096	1.66e-09	6.22e-09	51.0203	60.8083	62.9399	2.5545	3.94102	2.1995	58.2562	2.89834
PY17X_1431100	U1 spliceosomal RNA	5.68	2.4101	393.939	1.66e-09	6.23e-09	0.994691	1.1009	1.54177	79.7593	79.7707	92.5213	1.21245	84.0171
PY17X_0513400	RING zinc finger protein, putative	-3.99604	2.97209	393.424	1.67e-09	6.26e-09	17.6987	18.4861	17.3918	1.56042	1.44442	1.42811	17.8589	1.47765
PY17X_0608400	conserved Plasmodium protein, unknown function	-2.8562	4.94915	393.465	1.67e-09	6.26e-09	51.0984	42.5696	45.0159	8.36351	9.01727	7.95002	46.2279	8.4436
PY17X_0620900	phosphoinositide-binding protein PX1, putative	3.84011	8.61359	392.623	1.69e-09	6.32e-09	10.8817	7.45025	8.25988	205.509	144.227	154.474	8.86396	168.07
PY17X_1364900	DNA/RNA-binding protein Alba 2, putative	-2.51002	6.11782	392.62	1.69e-09	6.32e-09	194.202	213.412	174.103	44.1918	44.2776	46.6645	193.906	45.0446
PY17X_1409600	U4/U6 small nuclear ribonucleoprotein PRP3, putative	2.74395	6.67071	392.517	1.69e-09	6.32e-09	13.1257	10.7848	15.0905	119.249	118.213	108.052	13.0003	115.171
PY17X_1223600	protein BRAWNIN, putative	-6.09296	3.69294	392.396	1.69e-09	6.33e-09	120.758	133.782	129.405	3.6069	2.8116	1.11758	127.982	2.51203
PY17X_0712500	zinc finger protein, putative	3.07436	8.08541	391.937	1.7e-09	6.36e-09	71.3752	72.8447	97.5667	819.328	982.858	888.603	80.5955	896.93
PY17X_1346700	Qa-SNARE protein, putative	-3.32125	4.06006	391.835	1.71e-09	6.36e-09	23.8754	23.0109	27.1994	3.19373	3.55327	3.04751	24.6952	3.26483
PY17X_0619700	cell division control protein CDC50A, putative	-2.38528	5.77765	391.769	1.71e-09	6.36e-09	72.3345	66.4964	73.9184	17.7666	19.4994	16.5966	70.9164	17.9542
PY17X_0930300	protein transport protein SEC16, putative	2.47564	6.35449	391.292	1.72e-09	6.4e-09	6.74766	5.78387	6.43166	49.6413	49.1038	40.8764	6.32106	46.5405
PY17X_0207300	Niemann-Pick type C1-related protein, putative	2.37711	9.13248	390.986	1.72e-09	6.42e-09	46.9243	39.6408	45.2685	294.15	320.681	290.793	43.9445	301.875
PY17X_1412200	V-type proton ATPase catalytic subunit A, putative	2.88466	8.80828	390.144	1.74e-09	6.48e-09	57.8924	48.0166	69.2837	571.145	576.615	561.637	58.3976	569.799
PY17X_0315700	small nuclear ribonucleoprotein Sm D2, putative	-3.4381	4.72888	389.539	1.76e-09	6.52e-09	174.781	146.663	153.762	18.1797	23.082	16.7355	158.402	19.3324
PY17X_1428000	protein MAP1, putative	2.52866	6.72648	389.535	1.76e-09	6.52e-09	8.1374	8.41286	7.45991	68.7379	54.7608	59.9421	8.00339	61.1469
PY17X_0308900	GAF domain-related protein, putative	2.98852	7.08364	388.976	1.77e-09	6.56e-09	6.82555	7.44523	9.85313	89.7515	85.1767	78.3058	8.0413	84.4113
PY17X_1404100	condensin complex subunit 2, putative	2.30151	8.40568	389.028	1.77e-09	6.56e-09	42.2185	42.8948	38.1196	268.698	275.902	259.55	41.0776	268.05
PY17X_0300081	conserved rodent malaria protein, unknown function	4.35833	4.68118	388.708	1.78e-09	6.57e-09	0.487872	0.545206	0.423987	16.8152	12.4253	10.3572	0.485688	13.1992
PY17X_0909300	conserved Plasmodium protein, unknown function	-3.80059	10.2826	388.69	1.78e-09	6.57e-09	361.755	331.086	246.116	36.1506	27.4911	25.7215	312.986	29.7877
PY17X_1317300	conserved protein, unknown function	-3.67505	5.26771	388.616	1.78e-09	6.57e-09	161.597	157.62	166.56	17.8137	12.3868	19.9991	161.926	16.7332
PY17X_0405000	EH domain-containing protein, putative	2.19102	7.00777	387.949	1.79e-09	6.63e-09	27.7598	27.593	32.0437	177.986	173.005	176.706	29.1322	175.899
PY17X_1124600	CPW-WPC family protein	-2.26708	9.55149	387.651	1.8e-09	6.65e-09	2446.59	2352.59	2149.27	630.942	650.906	628.52	2316.15	636.789
PY17X_1104100	serine/arginine-rich splicing factor 12, putative	3.27217	8.62858	387.462	1.8e-09	6.66e-09	88.4313	62.695	61.9045	965.146	923.974	835.212	71.0103	908.111
PY17X_0910800	conserved Plasmodium protein, unknown function	-5.7989	4.96334	387.387	1.81e-09	6.66e-09	35.0018	34.7067	32.7652	1.30119	0.466246	0.688356	34.1579	0.818599
PY17X_1108400	nuclear protein localization protein 4, putative	2.87665	6.76081	387.076	1.81e-09	6.68e-09	15.9834	13.9276	20.0868	157.613	171.475	156.318	16.6659	161.802
PY17X_0412700	tetratricopeptide repeat protein, putative	3.1902	5.05268	386.535	1.83e-09	6.72e-09	1.74047	2.25152	2.37073	27.0879	23.4995	26.2662	2.12091	25.6179
PY17X_0406700	conserved Plasmodium protein, unknown function	-4.90139	5.01888	386.437	1.83e-09	6.73e-09	53.4761	60.6921	54.6556	1.78989	3.59503	2.07335	56.2746	2.48609
PY17X_1217700	conserved Plasmodium protein, unknown function	4.90965	4.30067	386.079	1.84e-09	6.75e-09	2.03752	1.97319	1.20899	62.2867	83.3715	61.4091	1.7399	69.0225
PY17X_1435500	conserved Plasmodium protein, unknown function	2.35535	6.37334	386.119	1.84e-09	6.75e-09	45.3992	43.7984	38.7625	279.426	304.663	282.415	42.6534	288.835
PY17X_0916000	conserved Plasmodium protein, unknown function	2.74785	4.92834	385.426	1.85e-09	6.8e-09	1.75317	2.07138	1.90627	17.6573	16.4878	16.7998	1.91027	16.9816
PY17X_1128300	HECT domain-containing protein 1, putative	-4.93054	8.9448	385.199	1.86e-09	6.82e-09	39.7876	40.4859	27.1392	2.07951	1.22234	1.37395	35.8042	1.5586
PY17X_1109900	leucine-rich repeat protein	3.54462	5.87336	384.021	1.89e-09	6.92e-09	6.86928	10.2554	8.3974	112.729	145.373	135.648	8.50735	131.25
PY17X_0626200	lysophospholipase, putative	2.4313	7.26005	383.946	1.89e-09	6.92e-09	33.9342	26.6328	29.7052	209.252	221.624	213.021	30.0907	214.632
PY17X_0704200	receptor for activated c kinase, putative	-2.28063	6.61	383.773	1.89e-09	6.92e-09	169.238	156.059	176.852	44.2596	43.2317	49.0646	167.383	45.5186
PY17X_1024700	glycine--tRNA ligase, putative	-2.67431	5.8321	383.818	1.89e-09	6.92e-09	36.1451	42.1031	43.8302	7.856	9.4565	7.97794	40.6928	8.43015
PY17X_0930600	AP-4 complex subunit mu, putative	-3.91876	4.84214	382.856	1.92e-09	7e-09	43.6576	39.8395	39.4416	2.63773	3.7421	4.31613	40.9796	3.56532
PY17X_0409900	N2227-like protein, putative	2.63575	5.60683	382.286	1.93e-09	7.04e-09	6.89309	5.94029	5.74047	53.6623	46.3118	52.7581	6.19128	50.9107
PY17X_0710400	conserved protein, unknown function	2.36642	6.65811	382.291	1.93e-09	7.04e-09	21.853	23.6005	26.767	173.289	154.188	165.097	24.0735	164.191
PY17X_1359500	ras-related protein Rab-11B, putative	2.5481	6.64812	382.107	1.93e-09	7.05e-09	43.0127	36.2295	48.92	338.563	335.933	316.667	42.7207	330.387
PY17X_1300800	fam-a protein	-8.48282	3.71631	382.009	1.94e-09	7.06e-09	33.1332	28.0441	27.4734	0.255699	0	0.0716813	29.5502	0.109127
PY17X_0822800	ATP-dependent DNA helicase Q1, putative	-4.09425	3.23109	381.672	1.95e-09	7.08e-09	7.62916	9.01138	7.56465	0.706601	0.558357	0.608748	8.0684	0.624569
PY17X_1131500	RNA polymerase II transcription factor B subunit 4, putative	-5.03553	2.7595	381.053	1.96e-09	7.14e-09	13.5231	13.8923	12.1843	0.68758	0.495031	0.417631	13.1999	0.533414
PY17X_1227000	V-type proton ATPase subunit a, putative	2.39848	8.05238	380.849	1.97e-09	7.15e-09	30.4935	28.6522	29.8044	223.068	183.302	214.016	29.65	206.795
PY17X_0305500	serine repeat antigen 3	3.30511	6.712	380.635	1.97e-09	7.16e-09	4.25409	5.25678	6.47664	79.3588	64.2447	65.5276	5.32917	69.7103
PY17X_0108200	conserved Plasmodium protein, unknown function	3.00944	7.24539	380.394	1.98e-09	7.17e-09	9.67566	10.8466	7.77637	95.4865	110.566	95.7057	9.43288	100.586
PY17X_1019500	conserved Plasmodium protein, unknown function	-6.0147	5.71876	380.429	1.98e-09	7.17e-09	20.5582	29.0296	25.0049	0.658484	0.634584	0.250343	24.8643	0.51447
PY17X_1227700	Dpy-19-like C-mannosyltransferase, putative	-2.88604	4.85042	380.361	1.98e-09	7.17e-09	14.2196	17.2513	16.0333	2.87422	2.69314	2.93027	15.8348	2.83254
PY17X_1446700	conserved Plasmodium protein, unknown function	-2.31664	6.80306	380.523	1.97e-09	7.17e-09	70.0662	68.0901	66.354	18.2569	19.933	16.1531	68.1701	18.1143
PY17X_1420000	golgi protein 1, putative	2.64559	6.04572	379.866	1.99e-09	7.21e-09	5.06878	5.15037	4.10264	42.9363	37.7478	37.9818	4.77393	39.5553
PY17X_0615500	tRNA Glutamic acid	6.76516	2.26568	379.137	2.01e-09	7.28e-09	0.971008	0.716456	1.75591	201.512	160.92	163.765	1.14779	175.399
PY17X_1237400	V-type proton ATPase 16 kDa proteolipid subunit, putative	2.40918	8.68851	378.935	2.02e-09	7.29e-09	252.462	245.546	291.142	1715.45	1918.33	1905.64	263.05	1846.47
PY17X_0820500	mitochondrial ribonuclease P catalytic subunit, putative	2.46025	5.76652	378.689	2.02e-09	7.31e-09	4.74268	5.49979	5.52376	37.3638	41.3726	36.0721	5.25541	38.2695
PY17X_1461700	conserved Plasmodium protein, unknown function	2.25527	6.61681	378.629	2.02e-09	7.31e-09	20.6796	21.2516	24.1804	133.783	147.237	136.369	22.0372	139.13
PY17X_1345900	WD repeat-containing protein, putative	-4.04404	4.19106	378.512	2.03e-09	7.31e-09	27.3988	39.2324	36.7471	2.49075	2.68987	3.07862	34.4595	2.75308
PY17X_0507000	VPS13 domain-containing protein, putative	3.54266	8.14498	378.426	2.03e-09	7.32e-09	2.90671	2.65047	2.10637	47.9573	37.0349	33.4007	2.55452	39.4643
PY17X_1336300	leucine-rich repeat protein	2.08573	6.59363	378.181	2.04e-09	7.34e-09	49.5214	48.6728	50.4965	274.279	293.968	266.785	49.5636	278.344
PY17X_1115500	MORN repeat protein, putative	3.02564	7.37402	377.961	2.04e-09	7.35e-09	7.25787	10.4068	7.97103	94.3851	94.29	87.817	8.54524	92.164
PY17X_1205500	60S ribosomal protein L13, putative	-2.48097	7.05995	377.454	2.06e-09	7.4e-09	396.056	352.878	367.028	90.5438	76.9573	96.7549	371.987	88.0853
PY17X_0612300	DNA helicase MCM8, putative	-4.38152	3.75305	374.076	2.15e-09	7.73e-09	8.31112	9.59049	8.01989	0.622019	0.634534	0.39501	8.6405	0.550521
PY17X_0818400	conserved Plasmodium protein, unknown function	-3.41856	10.0738	374.057	2.15e-09	7.73e-09	657.369	689.538	457.655	75.8638	79.507	68.3467	601.521	74.5725
PY17X_0711800	perforin-like protein 5	-3.63461	4.30244	373.976	2.15e-09	7.73e-09	18.05	19.5511	15.4397	2.17344	1.89353	1.59747	17.6803	1.88815
PY17X_1125100	conserved Plasmodium protein, unknown function	3.52239	3.37409	373.87	2.16e-09	7.73e-09	1.17794	1.12754	1.09384	17.202	18.4663	16.0864	1.13311	17.2516
PY17X_0928000	conserved Plasmodium protein, unknown function	-9.62587	2.24327	373.683	2.16e-09	7.75e-09	7.57113	9.27558	9.33846	0	0.03267	0	8.72839	0.01089
PY17X_1368100	spindle and kinetochore-associated protein 3, putative	-5.35189	3.45622	373.55	2.17e-09	7.76e-09	22.1729	21.7024	25.0259	0.405477	0.863271	0.920721	22.9671	0.729823
PY17X_1204500	guanylate cyclase organizer UGO, putative	2.90052	5.15126	372.317	2.2e-09	7.88e-09	2.78668	2.3651	2.65671	27.9346	22.1179	27.0969	2.60283	25.7165
PY17X_0502500	enoyl-CoA hydratase-related protein, putative	-4.50324	3.62316	371.889	2.21e-09	7.92e-09	14.8924	16.8873	12.3806	1.0618	0.829979	0.694539	14.7201	0.862106
PY17X_0109800	protein KIC6, putative	3.18975	8.03899	371.791	2.22e-09	7.92e-09	13.4464	9.95383	9.29273	144.815	127.956	122.207	10.8977	131.659
PY17X_0611900	GPI mannosyltransferase 1, putative	-4.57704	3.31477	371.439	2.23e-09	7.95e-09	11.1805	15.5058	15.1636	0.857409	0.640059	0.814128	13.95	0.770532
PY17X_0708600	small nuclear ribonucleoprotein G, putative	2.63846	5.58452	371.485	2.23e-09	7.95e-09	54.9313	54.9624	48.3293	404.963	416.833	480.82	52.741	434.205
PY17X_0933900	serine esterase, putative	3.03059	6.92982	371.078	2.24e-09	7.98e-09	6.35809	6.84408	4.87978	71.8791	59.6529	64.1756	6.02731	65.2359
PY17X_1204600	respiratory chain complex 4 associated protein 3, putative	-2.94003	4.55637	370.393	2.26e-09	8.05e-09	161.412	137.65	138.255	25.1904	24.1724	25.9547	145.772	25.1058
PY17X_0830800	glutamine-dependent NAD(+) synthetase, putative	3.04793	5.97391	369.398	2.29e-09	8.15e-09	5.65855	5.85189	4.30586	60.0907	51.2171	61.7614	5.2721	57.6898
PY17X_1010900	clathrin light chain, putative	-6.02674	4.03772	369.278	2.29e-09	8.16e-09	48.1883	50.4919	37.7074	1.27416	1.08116	0.446489	45.4625	0.933935
PY17X_1030100	uracil-DNA glycosylase, putative	3.21911	6.79213	368.998	2.3e-09	8.18e-09	18.2933	26.1639	21.938	291.691	297.464	229.931	22.1317	273.029
PY17X_1036700	AP2 domain transcription factor AP2-G2, putative	3.772	8.70534	369	2.3e-09	8.18e-09	16.6292	14.0384	10.0187	262.881	254.449	219.255	13.5621	245.529
PY17X_0806400	EF hand domain-containing protein, putative	-3.43534	4.75164	368.562	2.32e-09	8.22e-09	12.8494	10.8667	9.33025	1.52303	1.29298	1.23134	11.0154	1.34912
PY17X_0316900	Plasmodium exported protein, unknown function	3.0177	10.2195	367.923	2.34e-09	8.28e-09	55.0947	50.4573	66.736	733.991	570.744	541.167	57.4293	615.301
PY17X_0413500	conserved Plasmodium protein, unknown function	-4.62192	3.54	367.99	2.33e-09	8.28e-09	22.589	23.3633	24.5939	0.835282	1.54638	1.3715	23.5154	1.25106
PY17X_1351300	ATF7-int domain-containing protein, putative	-3.24429	5.63444	367.962	2.34e-09	8.28e-09	64.2401	69.2506	48.5101	7.95467	9.22183	8.25018	60.6669	8.47556
PY17X_0906100	60S ribosomal protein L41, putative	-2.30195	5.53313	367.526	2.35e-09	8.3e-09	670.578	644.596	608.773	178.228	174.838	163.326	641.316	172.131
PY17X_1032900	mini-chromosome maintenance complex-binding protein, putative	4.27073	3.44042	367.516	2.35e-09	8.3e-09	0.451929	0.349184	0.370071	10.37	8.22417	11.3815	0.390394	9.99188
PY17X_1361500	DNA-directed RNA polymerases I, II, and III subunit RPABC4, putative	-3.07041	4.30608	367.561	2.35e-09	8.3e-09	202.628	175.738	219.518	32.7034	30.2724	31.0757	199.295	31.3505
PY17X_1436800	secreted ookinete protein, putative	-2.58324	7.70012	366.338	2.39e-09	8.43e-09	326.923	342.38	347.259	64.3239	85.1832	74.7507	338.854	74.7526
PY17X_0927800	protein KIC10, putative	2.50006	7.2178	365.793	2.4e-09	8.48e-09	7.85929	9.45571	8.97441	72.1001	58.5614	66.1743	8.76313	65.6119
PY17X_1208400	transmembrane protein 147, putative	-2.18366	9.84863	365.877	2.4e-09	8.48e-09	1792.02	1980.96	1788.26	541.521	524.931	553.433	1853.75	539.962
PY17X_1453300	WD repeat-containing protein, putative	-6.24633	2.18727	365.827	2.4e-09	8.48e-09	3.42047	3.33737	3.47519	0.0580729	0.0806341	0.0366297	3.41101	0.0584456
PY17X_1234100	protein phosphatase, putative	-3.18181	4.53407	365.674	2.41e-09	8.48e-09	9.61124	10.5901	8.41966	1.3098	1.49959	1.36244	9.54035	1.39061
PY17X_0914600	RNA-binding protein, putative	2.45231	6.84008	365.284	2.42e-09	8.52e-09	30.2842	35.0129	37.4594	254.543	225.604	263.52	34.2521	247.889
PY17X_1142700	aminomethyltransferase, mitochondrial, putative	-4.27345	3.11074	364.27	2.46e-09	8.64e-09	13.73	14.6372	12.344	0.751754	0.956824	1.05371	13.5704	0.920764
PY17X_0904700	bicoid-interacting protein BIN3, putative	3.27711	6.03167	363.069	2.5e-09	8.77e-09	8.35507	9.39875	13.1096	131.604	141.774	122.518	10.2878	131.965
PY17X_0924700	respiratory chain complex 4 associated protein 1, putative	-2.45053	6.36001	362.947	2.5e-09	8.78e-09	545.336	547.782	560.971	127.381	154.362	118.668	551.363	133.47
PY17X_1368000	conserved Plasmodium protein, unknown function	2.71072	7.30038	362.911	2.5e-09	8.78e-09	6.08659	4.61375	5.02291	51.1387	43.4887	41.6219	5.24108	45.4164
PY17X_0903100	COX2 transmembrane domain-containing protein, putative	-2.73129	7.04057	362.825	2.5e-09	8.79e-09	1001.08	841.56	1096.5	187.617	223.779	173.728	979.714	195.041
PY17X_1352400	DNA-(apurinic or apyrimidinic site) lyase 1, putative	2.76264	6.0031	362.167	2.53e-09	8.86e-09	13.8511	12.0104	9.90317	107.382	110.092	103.771	11.9215	107.082
PY17X_1011000	ER membrane protein complex subunit 4, putative	-5.5708	3.22665	362.03	2.53e-09	8.87e-09	33.0651	34.75	27.3958	0.590383	0.728662	1.26887	31.737	0.862638
PY17X_0302500	Sel1 repeat-containing protein, putative	2.51629	6.9379	361.839	2.54e-09	8.89e-09	6.14091	6.45044	7.29112	57.6836	48.4485	44.4532	6.62749	50.1951
PY17X_0417300	protein YOP1, putative	2.1399	8.25117	361.247	2.56e-09	8.95e-09	168.353	167.257	157.035	999.439	965.104	909.554	164.215	958.032
PY17X_0114400	fam-b protein	-5.6896	4.67616	361.011	2.57e-09	8.98e-09	55.0261	82.5045	44.1084	1.45795	1.94001	1.26446	60.5463	1.55414
PY17X_1304400	cysteine repeat modular protein 4	-4.5428	3.52442	360.772	2.58e-09	9e-09	1.05381	1.36366	1.67629	0.0701394	0.082239	0.0786501	1.36459	0.0770095
PY17X_1213100	conserved protein, unknown function	-2.78174	4.79546	360.499	2.59e-09	9.03e-09	90.6568	82.0179	102.601	17.1565	18.1217	17.6018	91.7585	17.6267
PY17X_1313100	exosome-associated factor Rrp47, putative	-9.34039	3.62789	360.449	2.59e-09	9.03e-09	51.9071	63.6555	46.8397	0	0.307228	0	54.1341	0.102409
PY17X_0912100	conserved Plasmodium protein, unknown function	-3.92349	5.11653	360.308	2.59e-09	9.03e-09	8.90542	8.27953	7.33903	0.917235	0.529563	0.695849	8.17466	0.714216
PY17X_1366500	conserved Plasmodium protein, unknown function	-3.8635	3.36841	360.288	2.59e-09	9.03e-09	5.30025	5.85176	4.93361	0.420092	0.495801	0.538781	5.36188	0.484891
PY17X_1344900	U6 snRNA-associated Sm-like protein LSm6, putative	-5.36005	3.44065	359.983	2.6e-09	9.07e-09	95.109	84.2111	90.6769	2.5701	1.78429	4.18784	89.999	2.84741
PY17X_0110500	peptidyl-tRNA hydrolase PTRHD1, putative	-3.958	3.89299	359.779	2.61e-09	9.09e-09	70.9775	66.6997	86.5492	7.88129	5.79893	5.43853	74.7422	6.37292
PY17X_1008600	replication protein A1, large subunit, putative	2.52473	8.73649	359.257	2.63e-09	9.15e-09	35.9829	32.8896	39.384	305.3	241.234	277.283	36.0855	274.605
PY17X_1219900	WD repeat-containing protein, putative	3.77952	7.3623	358.074	2.67e-09	9.29e-09	2.48955	3.0111	3.87521	69.8215	48.1212	52.4827	3.12529	56.8084
PY17X_0931300	actin-related protein 2/3 complex subunit 1, putative	-2.22434	7.83307	358.005	2.68e-09	9.29e-09	307.188	313.067	346.902	86.5451	98.5073	88.6041	322.386	91.2189
PY17X_1364100	ubiquitin-conjugating enzyme E2, putative	3.50559	5.02297	357.608	2.69e-09	9.34e-09	4.93566	7.66634	6.41508	89.333	102.539	93.8072	6.33903	95.2263
PY17X_0421200	conserved protein, unknown function	-9.35719	2.76097	357.052	2.71e-09	9.4e-09	27.7157	32.2671	22.5883	0	0	0.130088	27.5237	0.0433627
PY17X_1457000	polyadenylation factor subunit 2, putative	-3.5461	4.65127	356.89	2.72e-09	9.42e-09	35.0852	27.9685	32.8449	3.76917	2.88744	4.17551	31.9662	3.6107
PY17X_0208200	conserved Plasmodium protein, unknown function	2.66161	5.43187	356.382	2.74e-09	9.47e-09	2.95517	2.77535	3.58111	27.6296	26.7291	23.6275	3.10388	25.9954
PY17X_1416600	SAS6-like protein, putative	-3.00489	6.70776	356.396	2.74e-09	9.47e-09	271.882	242.391	267.606	41.4307	35.1834	51.9773	260.626	42.8638
PY17X_0706500	nucleoside transporter 2, putative	-4.17602	3.29988	355.758	2.76e-09	9.55e-09	12.195	11.4633	9.52847	0.920607	0.852173	0.660932	11.0623	0.811237
PY17X_1440500	cAMP-dependent protein kinase regulatory subunit, putative	2.06246	8.9818	355.635	2.77e-09	9.56e-09	145.813	149.879	157.137	828.641	856.658	816.604	150.943	833.968
PY17X_1012400	CCR4-associated factor 16, putative	-4.74648	4.58037	355.384	2.78e-09	9.58e-09	62.0843	60.6822	55.5901	1.79683	3.14671	3.75743	59.4522	2.90032
PY17X_1138400	falcilysin, putative	2.16896	7.36375	355.411	2.78e-09	9.58e-09	18.9473	17.0828	16.136	106.422	100.891	103.117	17.3887	103.477
PY17X_1223800	Sfi1-like protein SLP, putative	2.99054	6.2358	355.317	2.78e-09	9.58e-09	1.77817	2.19013	1.54345	21.5472	18.4929	17.9869	1.83725	19.3423
PY17X_1406800	V-type proton ATPase subunit H, putative	2.53567	6.49877	355.247	2.78e-09	9.58e-09	18.4832	17.1007	22.873	140.954	154.435	152.581	19.4856	149.323
PY17X_0109900	palmitoyltransferase DHHC2	-2.17381	8.93207	355.195	2.78e-09	9.58e-09	973.161	943.671	891.878	284.568	258.124	280.954	936.236	274.548
PY17X_0846401	fam-a protein	-6.65785	2.47653	353.568	2.85e-09	9.8e-09	13.9999	14.821	11.7148	0.280505	0.0865512	0.157271	13.5119	0.174776
PY17X_1446200	conserved protein, unknown function	-2.8812	7.21772	353.346	2.86e-09	9.82e-09	116.084	117.821	109.372	23.4185	16.2279	22.0122	114.426	20.5529
PY17X_1137800	RNA-binding protein, putative	2.08353	6.92139	353.016	2.87e-09	9.86e-09	84.4616	79.2297	92.4325	464.482	496.786	474.055	85.3746	478.441
PY17X_1143300	DIP13 homolog, putative	-4.88199	6.83908	352.905	2.88e-09	9.87e-09	540.73	584.024	606.666	37.3919	16.4907	24.0379	577.14	25.9735
PY17X_0113100	conserved Plasmodium protein, unknown function	-8.36447	3.75266	352.691	2.88e-09	9.89e-09	116.764	199.891	100.416	0.195769	0.724867	0.658572	139.024	0.526402
PY17X_1130200	CRAL/TRIO domain-containing protein, putative	-2.84712	5.64778	352.53	2.89e-09	9.91e-09	98.8684	75.727	98.1351	18.5805	14.7936	16.7355	90.9102	16.7032
PY17X_0514500	cell division control protein CDC50C, putative	3.27011	6.17675	352.389	2.9e-09	9.92e-09	10.3762	6.8967	7.41879	101.371	117.62	96.2495	8.23057	105.08
PY17X_1103800	50S ribosomal protein L28, apicoplast, putative	2.99561	4.96842	352.276	2.9e-09	9.92e-09	8.20447	7.63146	10.3118	86.0153	99.9936	89.9407	8.71593	91.9832
PY17X_1411600	ATP synthase subunit gamma, mitochondrial, putative	-4.87936	4.58881	352.323	2.9e-09	9.92e-09	48.1767	47.7336	50.6277	1.85765	1.50004	3.15782	48.846	2.17184
PY17X_0313200	SNF2-like chromatin remodeling ATPase, putative	-2.72521	11.2795	352.123	2.91e-09	9.94e-09	1031.93	1018.92	772.475	202.49	189.121	174.166	941.108	188.592
PY17X_1338400	cGMP-specific 3',5'-cyclic phosphodiesterase delta, putative	-2.5273	10.725	352.056	2.91e-09	9.94e-09	1044.45	1372.54	1214.51	299.268	270.442	264.476	1210.5	278.062
PY17X_0700100	fam-a protein, pseudogene	-4.84045	3.67454	351.524	2.93e-09	1e-08	38.0117	38.4785	32.5272	1.39214	2.37112	1.26446	36.3391	1.6759
PY17X_0516300	SAE2 domain-containing protein, putative	-5.48203	6.72834	351.161	2.95e-09	1.01e-08	75.0729	145.399	73.883	2.92289	2.8541	2.9528	98.1182	2.90993
PY17X_0415400	conserved Plasmodium protein, unknown function	-4.97652	3.68738	351.098	2.95e-09	1.01e-08	8.76104	11.4957	7.81816	0.283467	0.406712	0.476794	9.3583	0.388991
PY17X_1318800	E3 SUMO-protein ligase NSE2, putative	-2.33256	5.43244	351.027	2.95e-09	1.01e-08	107.614	93.5346	109.502	26.7326	27.345	27.4329	103.55	27.1702
PY17X_0943500	conserved Plasmodium protein, unknown function	-6.60164	4.11523	350.924	2.96e-09	1.01e-08	80.811	85.0123	89.2106	1.87004	0.346205	1.25817	85.0113	1.15814
PY17X_1026800	calmodulin, putative	-3.24588	4.62504	350.14	2.99e-09	1.02e-08	119.016	95.8273	110.481	16.1874	16.7619	12.46	108.441	15.1364
PY17X_1031100	26S proteasome regulatory subunit RPN13, putative	2.34209	7.22721	349.628	3.01e-09	1.02e-08	56.9249	72.4159	65.961	439.365	433.522	437.562	65.1006	436.816
PY17X_0617100	conserved Plasmodium protein, unknown function	2.59834	4.9931	349.217	3.03e-09	1.03e-08	3.06083	2.94865	2.69307	22.3426	25.084	22.3128	2.90085	23.2465
PY17X_1146300	conserved Plasmodium protein, unknown function	-3.42096	3.95769	349.041	3.04e-09	1.03e-08	20.0325	23.8504	22.707	3.12494	2.37415	2.72726	22.1966	2.74212
PY17X_0813900	exoribonuclease, putative	2.43289	7.28389	348.535	3.06e-09	1.04e-08	14.1841	12.4453	11.2476	97.3328	83.7624	89.6353	12.6257	90.2435
PY17X_0419100	nucleoporin NUP221, putative	3.53997	6.98896	348.179	3.08e-09	1.04e-08	2.69014	3.05888	4.30741	60.3704	48.0003	46.4339	3.35214	51.6016
PY17X_1247500	tRNA Arginine	5.45746	2.50642	348.162	3.08e-09	1.04e-08	3.51159	4.59317	2.30914	192.058	205.902	205.691	3.4713	201.217
PY17X_1435900	PPPDE peptidase domain-containing protein, putative	-3.55881	4.11374	347.314	3.11e-09	1.05e-08	23.4362	22.7457	31.0779	2.64574	2.89947	3.09465	25.7533	2.87995
PY17X_0609600	mitochondrial import inner membrane translocase subunit TIM10, putative	-4.97342	3.15934	347.167	3.12e-09	1.06e-08	75.6364	70.1373	80.1248	4.12146	3.50988	1.94105	75.2995	3.1908
PY17X_1436400	phosphate translocator, putative	2.18664	6.39079	346.883	3.13e-09	1.06e-08	20.0096	21.163	21.7426	115.654	136.136	126.972	20.9717	126.254
PY17X_0410500	conserved Plasmodium protein, unknown function	3.23593	6.92583	346.764	3.14e-09	1.06e-08	3.77986	5.10029	6.04588	64.8864	65.4324	55.7607	4.97534	62.0265
PY17X_1438800	conserved Plasmodium protein, unknown function	-3.998	3.48163	346.45	3.15e-09	1.06e-08	70.9788	55.7993	78.1551	5.1591	6.48116	5.26857	68.311	5.63628
PY17X_1013300	HID1 domain-containing protein, putative	2.50848	5.95715	346.043	3.17e-09	1.07e-08	6.42203	6.91029	6.07053	45.0294	55.7981	45.2833	6.46761	48.7036
PY17X_1453200	clustered-asparagine-rich protein, putative	2.47088	6.89395	345.985	3.17e-09	1.07e-08	24.5863	30.6963	33.0724	217.285	214.617	215.96	29.4517	215.954
PY17X_1201100	fam-a protein	-12.7379	3.40077	685.96	3.18e-09	1.07e-08	29.565	26.7869	21.8571	0	0	0	26.0697	0
PY17X_1444100	ataxin-3, putative	2.72594	7.58657	345.8	3.18e-09	1.07e-08	38.9815	40.9776	51.4276	380.303	343.749	424.36	43.7956	382.804
PY17X_0408700	zinc finger protein, putative	-3.1808	4.70117	345.707	3.19e-09	1.07e-08	9.83886	8.86543	12.3426	1.60354	1.55356	1.36955	10.349	1.50888
PY17X_0716500	Rab5-interacting protein, putative	-5.171	2.75702	345.705	3.19e-09	1.07e-08	35.5212	41.4242	41.2479	1.48073	1.89783	0.957922	39.3978	1.44549
PY17X_1120900	conserved Plasmodium protein, unknown function	4.57044	6.90673	345.293	3.21e-09	1.08e-08	11.0871	18.5627	14.4623	363.006	593.178	429.82	14.7041	462.001
PY17X_1134000	mitochondrial import inner membrane translocase subunit TIM23, putative	-2.51835	5.81199	345.237	3.21e-09	1.08e-08	198.409	178.142	193.024	46.4626	37.2788	47.668	189.858	43.8032
PY17X_1444400	DNA helicase 60, putative	-3.25943	4.27303	344.945	3.22e-09	1.08e-08	17.7277	16.5105	14.4985	2.27486	1.97617	2.4724	16.2456	2.24115
PY17X_0102200	schizont membrane associated cytoadherence protein, putative	3.14483	4.40082	344.694	3.23e-09	1.08e-08	8.64659	7.11339	9.78291	94.2676	101.619	103.176	8.5143	99.6877
PY17X_0212200	conserved Plasmodium protein, unknown function	2.77555	5.66043	344.61	3.24e-09	1.09e-08	29.4464	23.1932	22.3776	235.215	242.409	202.472	25.0057	226.699
PY17X_1351500	glutamine--tRNA ligase, putative	-2.40388	5.9421	344.45	3.25e-09	1.09e-08	43.7796	34.7628	39.5841	10.6413	9.16178	9.71919	39.3755	9.84075
PY17X_0415100	conserved Plasmodium protein, unknown function	3.12118	5.0341	344.018	3.27e-09	1.09e-08	7.97403	7.52279	10.1098	103.888	84.8313	106.09	8.53553	98.2698
PY17X_0819200	BSD-domain protein, putative	2.52371	6.38526	344.027	3.27e-09	1.09e-08	16.0998	11.9756	15.8374	113.162	107.727	112.981	14.6376	111.29
PY17X_0817300	conserved protein, unknown function	-3.21583	4.67576	343.922	3.27e-09	1.09e-08	110.189	88.5657	116.996	14.3314	17.1585	13.424	105.251	14.9713
PY17X_1002900	alpha/beta hydrolase, putative	2.26844	5.98706	343.721	3.28e-09	1.09e-08	10.7884	10.5454	9.18475	68.9196	61.4119	64.2987	10.1728	64.8767
PY17X_1334300	conserved Plasmodium protein, unknown function	2.53406	6.55017	343.705	3.28e-09	1.09e-08	4.60647	3.87422	4.77109	38.8611	32.8032	29.9344	4.41726	33.8662
PY17X_1433200	peptidyl-prolyl cis-trans isomerase, putative	-3.99335	3.20372	343.654	3.28e-09	1.1e-08	21.9461	18.187	20.0149	1.79615	1.33822	1.84216	20.0493	1.65884
PY17X_1116400	gamete egress protein GEP, putative	2.28443	10.8435	343.386	3.3e-09	1.1e-08	163.048	181.152	200.555	1245.33	1073.1	1191.24	181.585	1169.89
PY17X_1360300	inner membrane complex suture component, putative	-4.50581	3.34956	343.371	3.3e-09	1.1e-08	13.4657	11.8482	14.7438	0.9837	0.814726	0.544274	13.3526	0.7809
PY17X_1210500	diphthine methyl ester synthase, putative	-3.24564	4.34626	342.913	3.32e-09	1.1e-08	44.6875	41.8931	46.9178	5.19394	7.21176	6.16902	44.4995	6.19157
PY17X_1326000	spindle assembly abnormal protein 4, putative	3.52285	8.10969	342.789	3.32e-09	1.11e-08	13.0373	12.6323	8.69358	202.61	154.242	166.638	11.4544	174.496
PY17X_0816800	SAP domain-containing protein, putative	2.15826	7.36107	341.9	3.37e-09	1.12e-08	76.4639	80.5538	85.017	454.122	523.72	451.278	80.6782	476.373
PY17X_1310600	Sec7 domain-containing protein ARFGEF, putative	2.83263	7.50779	341.242	3.4e-09	1.13e-08	5.43246	5.27025	4.24227	54.8488	44.644	41.5971	4.98166	47.03
PY17X_0509200	chromodomain-helicase-DNA-binding protein 1, putative	3.17975	10.5996	341.099	3.41e-09	1.13e-08	39.1193	36.5257	38.7379	591.829	392.687	388.544	38.1276	457.687
PY17X_0511300	conserved Plasmodium protein, unknown function	-3.01021	5.37325	340.98	3.41e-09	1.13e-08	74.7455	61.1593	73.5885	10.9275	13.7066	9.75883	69.8311	11.4643
PY17X_0821500	conserved protein, unknown function	3.44775	5.55435	340.963	3.41e-09	1.13e-08	6.07104	8.8091	9.42247	104.899	131.466	114.417	8.10087	116.927
PY17X_0822400	cytochrome b5, putative	-2.31506	5.53768	340.688	3.43e-09	1.14e-08	173.452	159.775	186.103	42.8012	47.4034	47.6647	173.11	45.9564
PY17X_0928100	JmjC domain-containing protein 3, putative	-3.53932	3.32082	340.523	3.44e-09	1.14e-08	13.6461	14.585	12.5422	1.62209	1.63095	1.3877	13.5911	1.54691
PY17X_1414400	telomerase reverse transcriptase, putative	2.66718	5.73487	340.311	3.45e-09	1.14e-08	1.98425	2.22544	1.9738	17.9043	19.5655	14.5498	2.06117	17.3399
PY17X_0920600	conserved Plasmodium protein, unknown function	-5.64405	3.89852	340.213	3.45e-09	1.14e-08	4.48783	6.36042	5.18448	0.193395	0.159838	0.0755143	5.34424	0.142916
PY17X_1417800	conserved Plasmodium protein, unknown function	-4.31328	2.68953	339.938	3.47e-09	1.15e-08	6.8698	6.48311	6.41736	0.367307	0.510004	0.429037	6.59009	0.435449
PY17X_1427100	karyopherin alpha, putative	2.16953	8.38575	339.649	3.48e-09	1.15e-08	74.138	67.2366	81.9038	443.09	450.447	434.397	74.4261	442.645
PY17X_0904600	conserved Plasmodium protein, unknown function	2.49008	5.11086	339.525	3.49e-09	1.15e-08	3.55897	3.66223	3.99412	30.4627	25.697	27.236	3.73844	27.7986
PY17X_0422101	conserved rodent malaria protein, unknown function	4.51666	5.3918	339.061	3.51e-09	1.16e-08	0.557927	0.923608	0.681236	27.7428	21.0741	16.7404	0.720924	21.8524
PY17X_0825100	U4/U6 snRNA-associated-splicing factor, putative	-3.5953	4.00079	337.809	3.58e-09	1.18e-08	20.4642	19.7465	23.1553	1.9939	2.84335	2.08477	21.122	2.30734
PY17X_0114200	fam-b protein	3.94106	6.59699	337.753	3.58e-09	1.18e-08	4.71826	4.26009	2.85576	95.6403	67.3394	77.7391	3.9447	80.2396
PY17X_1403800	tetratricopeptide repeat protein, putative	2.77619	5.27158	337.54	3.59e-09	1.18e-08	3.0655	3.98788	3.12	31.4137	31.6425	29.1949	3.39112	30.7504
PY17X_1363800	rhomboid protease ROM6, putative	-4.32357	3.19224	336.896	3.62e-09	1.19e-08	11.1994	10.2943	10.9711	0.800741	0.501411	0.83188	10.8216	0.711344
PY17X_1006500	mitochondrial carrier protein, putative	-4.11031	2.75596	335.761	3.69e-09	1.21e-08	10.1739	11.892	11.0793	0.756358	0.852336	0.912666	11.0484	0.840454
PY17X_1232900	F-box protein FBXO6, putative	2.33165	5.71879	335.319	3.71e-09	1.22e-08	11.5529	10.6582	12.1292	73.477	85.1953	70.0337	11.4468	76.2353
PY17X_1240900	zinc finger protein, putative	-2.64121	10.6244	335.119	3.72e-09	1.22e-08	479.721	610.564	591.273	136.576	107.753	112.559	560.519	118.963
PY17X_0921500	conserved protein, unknown function	-3.50085	4.25055	333.526	3.81e-09	1.25e-08	17.2962	20.6369	21.4777	2.58269	1.85724	2.49517	19.8036	2.3117
PY17X_1400300	fam-a protein	-3.1016	3.75317	333.362	3.82e-09	1.25e-08	30.9625	26.0962	27.896	4.33875	4.30309	4.43081	28.3182	4.35755
PY17X_1365500	conserved Plasmodium protein, unknown function	3.85294	6.63926	332.939	3.84e-09	1.26e-08	18.1824	20.0765	32.7641	437.973	448.047	470.814	23.6743	452.278
PY17X_1011600	mitochondrial acidic protein MAM33, putative	-2.88423	4.62479	332.643	3.86e-09	1.26e-08	64.6622	50.2256	56.6055	9.75597	10.7727	10.1623	57.1644	10.2303
PY17X_0505600	cytoplasmic dynein intermediate chain, putative	-4.63385	5.01201	332.299	3.88e-09	1.27e-08	36.7269	25.2361	29.1687	2.19262	1.10862	1.56508	30.3773	1.6221
PY17X_1125000	N-acetylglucosaminyl-phosphatidylinositol de-N-acetylase, putative	-4.11595	3.11897	332.326	3.88e-09	1.27e-08	23.6501	23.7388	18.5401	1.67395	1.4556	1.87706	21.9763	1.66887
PY17X_1013500	SF-assemblin, putative	-4.18383	3.39223	332.186	3.89e-09	1.27e-08	27.4681	33.6541	27.8731	2.48327	2.40316	1.6138	29.6651	2.16674
PY17X_1232200	nucleolar protein 10, putative	-4.62684	2.77574	331.97	3.9e-09	1.27e-08	6.49841	7.85709	8.51723	0.440395	0.468806	0.314818	7.62425	0.408006
PY17X_1139100	cytochrome c oxidase subunit 2A, putative	-2.54412	7.52584	331.775	3.91e-09	1.28e-08	481.07	400.81	513.036	107.053	92.9369	115.909	464.972	105.299
PY17X_1370500	GTP-binding protein, putative	2.88848	8.47875	331.754	3.91e-09	1.28e-08	17.9996	16.7332	13.281	179.085	140.8	151.124	16.0046	157.003
PY17X_0929800	tRNA nucleotidyltransferase, putative	4.00143	5.65725	331.647	3.92e-09	1.28e-08	3.11526	2.62484	1.94445	68.2057	49.4072	45.4474	2.56152	54.3534
PY17X_0504900	conserved Plasmodium protein, unknown function	-2.98238	7.86712	331.127	3.95e-09	1.29e-08	162.411	183.099	127.468	28.5054	23.7253	27.0646	157.659	26.4318
PY17X_0301900	tRNA Glutamine	8.67402	3.55839	331.003	3.96e-09	1.29e-08	0	2.14937	0.292651	373.789	449.9	471.537	0.814006	431.742
PY17X_1011800	methionine aminopeptidase 2, putative	-3.69108	4.61712	330.472	3.99e-09	1.3e-08	27.0253	25.5219	26.928	2.73803	3.42664	1.98953	26.4917	2.71807
PY17X_0944700	DNA-directed RNA polymerase III subunit RPC8, putative	3.33319	3.53322	330.337	4e-09	1.3e-08	3.57248	3.26428	4.31934	50.2509	48.9343	49.9247	3.7187	49.7033
PY17X_1404300	CorA-like Mg2+ transporter protein, putative	2.57985	5.64516	329.965	4.02e-09	1.31e-08	9.96066	10.3655	8.60961	67.6478	79.9925	81.1318	9.64526	76.2574
PY17X_0951501	PIR protein	8.03182	2.15361	329.842	4.03e-09	1.31e-08	0.026467	0	0.0239306	7.51327	6.55961	5.94173	0.0167992	6.67154
PY17X_1403200	methyltransferase, putative	-2.3842	5.91056	329.839	4.03e-09	1.31e-08	161.324	136.051	145.617	34.6203	35.9636	41.5016	147.664	37.3618
PY17X_0812900	conserved Plasmodium protein, unknown function	3.37579	4.31025	328.509	4.11e-09	1.33e-08	0.861971	0.845466	0.611359	10.2315	10.6577	10.9362	0.772932	10.6085
PY17X_0215800	AP2 domain transcription factor AP2-L, putative	2.8208	7.76846	328.189	4.13e-09	1.34e-08	17.0469	12.991	12.5872	150.657	122.782	125.301	14.2084	132.913
PY17X_1006800	protein CINCH, putative	-3.98156	4.86798	328.119	4.13e-09	1.34e-08	8.86536	14.1615	11.0665	1.05255	0.786663	1.01634	11.3644	0.951851
PY17X_0418000	vacuolar protein sorting-associated protein 46, putative	-2.6291	4.55767	328.046	4.14e-09	1.34e-08	69.9918	65.2267	71.2755	15.278	15.4441	13.4402	68.8314	14.7208
PY17X_1435700	conserved Plasmodium protein, unknown function	-3.47735	3.59783	327.756	4.16e-09	1.34e-08	13.9996	15.7022	18.8789	1.84496	1.98821	1.92216	16.1936	1.91844
PY17X_1353200	conserved Plasmodium protein, unknown function	-4.50094	3.65497	327.68	4.16e-09	1.34e-08	17.2752	23.226	19.149	1.5272	0.865512	1.1009	19.8834	1.16453
PY17X_1141800	exosome complex component RRP45, putative	-3.98577	2.83895	326.443	4.24e-09	1.37e-08	8.43045	9.04734	8.33035	0.777007	0.786677	0.592204	8.60272	0.718629
PY17X_0705600	SAYSvFN domain-containing protein, putative	-3.79961	3.66946	326.155	4.26e-09	1.37e-08	50.799	54.6958	49.8585	3.70931	5.41742	5.54587	51.7844	4.89087
PY17X_0942500	conserved Plasmodium protein, unknown function	-4.41571	4.73408	326.021	4.27e-09	1.37e-08	91.516	128.402	79.9198	4.89307	6.45088	7.17025	99.9461	6.1714
PY17X_1408600	conserved Plasmodium protein, unknown function	4.46063	7.9297	326.062	4.26e-09	1.37e-08	1.83885	1.31801	1.12639	54.7632	33.5919	36.6512	1.42775	41.6688
PY17X_0707800	RWD domain-containing protein, putative	-3.05807	5.11017	325.641	4.29e-09	1.38e-08	92.0295	74.7117	102.563	14.663	16.004	12.1016	89.7682	14.2562
PY17X_1352600	eukaryotic translation initiation factor 6, putative	-3.95819	3.90473	325.468	4.3e-09	1.38e-08	33.766	34.2166	45.0872	3.08179	2.61887	3.86645	37.6899	3.18904
PY17X_0913700	signal recognition particle subunit SRP72, putative	-3.89182	2.74767	324.782	4.35e-09	1.4e-08	5.59028	4.64845	5.33585	0.470434	0.464495	0.448389	5.19153	0.461106
PY17X_0929600	conserved Plasmodium protein, unknown function	-4.47288	9.98001	324.764	4.35e-09	1.4e-08	502.143	768.22	584.586	29.5435	49.5191	31.5811	618.316	36.8812
PY17X_0216400	Plasmodium exported protein, unknown function	2.47997	9.23608	323.057	4.47e-09	1.43e-08	146.145	133.902	122.39	1083.31	856.512	1031.55	134.146	990.46
PY17X_0519300	flavoprotein subunit of succinate dehydrogenase, putative	-3.29778	4.83978	322.591	4.5e-09	1.44e-08	28.2698	25.67	28.2168	3.6874	2.88112	4.45161	27.3855	3.67338
PY17X_1337500	acetyl-CoA carboxylase, putative	-4.24055	6.36261	322.498	4.5e-09	1.44e-08	19.0635	18.1365	14.9642	1.70264	0.871292	1.09066	17.3881	1.22153
PY17X_0824600	conserved Plasmodium protein, unknown function	4.12499	5.95285	322.083	4.53e-09	1.45e-08	1.25576	1.11417	2.116	33.0179	38.861	31.8437	1.49531	34.5742
PY17X_1146800	nuclear cap-binding protein subunit 1, putative	-4.65968	3.64464	321.983	4.54e-09	1.45e-08	8.52288	7.78639	6.24838	0.531902	0.284476	0.367806	7.51922	0.394728
PY17X_0827200	DNA-directed RNA polymerase II subunit RPB3, putative	-4.02219	3.30482	321.873	4.55e-09	1.46e-08	17.848	15.4294	21.7607	1.34242	1.3807	1.72483	18.3461	1.48265
PY17X_0510800	dynein, putative	8.29649	9.06556	362.9	4.57e-09	1.46e-08	0.100631	0.251493	0.356611	124.853	85.5324	85.726	0.236245	98.7037
PY17X_0718100	RNA-binding protein, putative	2.69256	5.53747	321.68	4.56e-09	1.46e-08	8.24433	7.63412	10.4686	81.1884	76.6489	67.6115	8.78236	75.1496
PY17X_0808400	conserved Plasmodium protein, unknown function	-4.3229	4.06402	321.616	4.57e-09	1.46e-08	96.686	110.432	100.99	5.10901	5.85523	9.20721	102.703	6.72382
PY17X_1310800	apicomplexan kinetochore protein 9, putative	2.32722	8.53395	321.588	4.57e-09	1.46e-08	90.7668	70.0694	76.436	539.287	513.919	521.67	79.0907	524.959
PY17X_0206500	mitochondrial carrier protein, putative	-2.97227	5.10222	321.323	4.59e-09	1.46e-08	53.4314	66.9429	60.1906	10.2613	8.63817	11.5064	60.1883	10.1353
PY17X_1114300	mitochondrial import inner membrane translocase subunit TIM16, putative	-6.17105	3.81708	321.307	4.59e-09	1.46e-08	59.6587	97.6673	63.7746	0.701637	1.85566	1.43305	73.7002	1.33012
PY17X_1450600	conserved Plasmodium protein, unknown function	-3.44793	4.22837	319.814	4.7e-09	1.5e-08	19.9326	19.9414	19.5467	2.61026	2.79879	1.81107	19.8069	2.40671
PY17X_0215600	tRNA pseudouridine synthase D, putative	-3.73658	3.58746	319.678	4.71e-09	1.5e-08	10.0645	9.44467	7.52776	0.914543	1.00176	0.769135	9.0123	0.895147
PY17X_1444200	parasitophorous vacuolar protein 2, putative	2.28599	5.81023	319.535	4.72e-09	1.5e-08	13.4964	15.3137	13.0022	84.5792	89.9405	95.2032	13.9374	89.9077
PY17X_1205700	RING finger E3 ubiquitin-protein ligase, putative	-2.28881	10.8825	319.433	4.72e-09	1.5e-08	1003.43	1026.82	1037.86	324.143	247.296	259.813	1022.7	277.084
PY17X_0718700	repressor of RNA polymerase III transcription MAF1, putative	-4.36743	4.68909	319.009	4.75e-09	1.51e-08	84.0818	70.4402	56.0986	3.81792	5.97315	3.70835	70.2069	4.49981
PY17X_0809000	RNA-binding protein, putative	-3.44089	3.7	318.824	4.77e-09	1.51e-08	27.9119	21.2801	24.3646	2.99612	2.66535	3.27241	24.5189	2.97796
PY17X_1345700	conserved Plasmodium protein, unknown function	2.66921	7.05771	318.124	4.82e-09	1.53e-08	4.46555	5.56567	5.51706	51.2618	42.1822	37.5603	5.18276	43.6681
PY17X_0830600	tetratricopeptide repeat protein, putative	2.82574	6.6369	317.636	4.86e-09	1.54e-08	5.76662	5.07745	4.22535	55.1777	43.964	42.4065	5.02314	47.1827
PY17X_1406900	conserved Plasmodium protein, unknown function	2.23751	7.43671	317.431	4.87e-09	1.54e-08	61.1764	55.1649	68.2936	406.686	347.019	397.337	61.545	383.681
PY17X_0625600	conserved Plasmodium protein, unknown function	-3.39035	3.8161	317.357	4.88e-09	1.55e-08	76.5036	95.0064	86.9795	12.5292	10.7778	9.36635	86.1632	10.8911
PY17X_1031900	conserved Plasmodium protein, unknown function	4.33545	5.20186	316.423	4.95e-09	1.57e-08	3.12202	1.88326	1.61878	53.649	65.412	57.8439	2.20802	58.9683
PY17X_0215300	dynein light chain, putative	3.61427	5.67859	315.663	5.01e-09	1.58e-08	21.0055	27.0206	30.9613	461.025	327.225	491.16	26.3291	426.47
PY17X_0836000	proteasome subunit beta type-6, putative	2.29237	5.24915	315.55	5.02e-09	1.59e-08	14.551	16.3539	15.8541	101.051	96.0606	105.868	15.5863	100.993
PY17X_1034100	ankyrin-repeat protein, putative	3.13243	4.60091	315.244	5.04e-09	1.59e-08	7.81296	10.4859	10.4339	105.376	105.386	122.426	9.57762	111.063
PY17X_0419300	copper-transporting ATPase, putative	2.86291	6.35189	314.302	5.12e-09	1.61e-08	2.72	3.64807	3.60395	27.606	36.2331	32.0899	3.32401	31.9763
PY17X_1007000	conserved Plasmodium protein, unknown function	-4.95911	3.63307	314.187	5.13e-09	1.62e-08	43.1308	55.4337	40.3042	2.47671	1.21373	2.20545	46.2896	1.9653
PY17X_0930000	conserved Plasmodium protein, unknown function	2.14966	6.88899	314.119	5.13e-09	1.62e-08	176.626	165.071	204.3	999.833	1100.64	1101.26	181.999	1067.24
PY17X_1316900	crossover junction endonuclease MUS81, putative	-2.29118	6.90249	313.919	5.15e-09	1.62e-08	51.3828	55.697	44.212	12.9777	14.3361	13.6028	50.4306	13.6389
PY17X_1338900	RNA 3'-terminal phosphate cyclase-like protein, putative	-2.93476	4.12479	313.79	5.16e-09	1.62e-08	18.2844	17.5053	19.7397	2.87223	3.57985	3.13832	18.5098	3.1968
PY17X_1107700	conserved protein, unknown function	-4.65426	3.39835	313.611	5.18e-09	1.63e-08	59.7771	62.0656	70.0356	2.14787	4.52869	3.31167	63.9594	3.32941
PY17X_0719200	mRNA-binding protein PUF2	-3.71585	4.46612	313.042	5.22e-09	1.64e-08	28.9316	27.9642	28.6517	3.24348	2.00965	3.34373	28.5158	2.86562
PY17X_1005600	conserved protein, unknown function	-3.42897	4.60633	312.757	5.25e-09	1.64e-08	106.068	102.032	119.143	14.4639	10.0629	15.5733	109.081	13.3667
PY17X_0805400	mRNA cap guanine-N7 methyltransferase, putative	2.79311	6.96555	312.503	5.27e-09	1.65e-08	9.02611	11.8687	9.8742	94.171	108.737	79.5889	10.2563	94.1656
PY17X_0506600	apicoplast integral membrane protein, putative	4.48642	7.13961	312.306	5.28e-09	1.65e-08	6.24559	7.54433	13.0774	247.515	286.64	262.279	8.95578	265.478
PY17X_1326500	ATP-dependent RNA helicase DBP5, putative	-3.86621	4.69745	311.863	5.32e-09	1.67e-08	25.7723	20.9632	22.0173	1.81274	2.7802	1.64409	22.9176	2.07901
PY17X_1106900	TATA-box-binding protein, putative	-3.63022	4.42124	311.817	5.33e-09	1.67e-08	46.9615	44.3101	47.0289	3.5923	6.04224	5.08436	46.1001	4.9063
PY17X_1249000	conserved Plasmodium protein, unknown function	-6.00803	4.75298	311.742	5.33e-09	1.67e-08	5.52162	8.65722	6.25889	0.116101	0.223897	0.0813679	6.81258	0.140455
PY17X_1409800	H/ACA ribonucleoprotein complex subunit 1, putative	-4.07048	3.46411	311.388	5.36e-09	1.67e-08	37.4958	32.4885	29.5128	2.59018	2.00732	3.19154	33.1657	2.59635
PY17X_1370400	conserved protein, unknown function	2.30977	5.26955	311.313	5.37e-09	1.68e-08	9.05979	10.7126	9.74349	63.217	64.594	65.7912	9.83861	64.5341
PY17X_0300900	fam-a protein	-6.02128	3.31974	311.252	5.37e-09	1.68e-08	29.5303	25.7602	17.7564	0.70389	0.521252	0.276255	24.349	0.500466
PY17X_1110800	KH domain-containing protein, putative	3.28033	7.85833	311.145	5.38e-09	1.68e-08	7.21518	7.44794	7.38427	118.133	69.5872	95.8789	7.34913	94.533
PY17X_1428300	CCR4-associated factor 1, putative	3.20076	7.47443	311.112	5.39e-09	1.68e-08	5.17298	7.18992	6.95759	96.3739	68.8816	70.0709	6.44016	78.4421
PY17X_1248000	SNARE protein, putative	-3.59674	3.34216	310.758	5.42e-09	1.69e-08	31.5191	25.3359	25.4529	3.43722	2.71985	2.8441	27.436	3.00039
PY17X_1235500	serine/arginine-rich splicing factor 1, putative	-2.22898	6.83292	310.113	5.47e-09	1.7e-08	201.143	178.051	228.019	56.1795	61.8428	53.1956	202.404	57.0726
PY17X_0615000	mediator of RNA polymerase II transcription subunit 8, putative	-5.60851	2.86821	309.857	5.5e-09	1.71e-08	28.936	25.1476	16.6811	0.626462	0.753861	0.526857	23.5883	0.635727
PY17X_1204800	N-terminal acetyltransferase A complex catalytic subunit ARD1, putative	-4.8287	3.73027	309.89	5.49e-09	1.71e-08	54.2241	58.2718	54.2151	1.88348	1.97088	3.78786	55.5703	2.54741
PY17X_1364800	nuclear import protein MOG1, putative	-8.62727	4.42401	309.746	5.5e-09	1.71e-08	82.6281	109.055	62.0421	0.59663	0.27614	0	84.575	0.290923
PY17X_0709600	conserved Plasmodium protein, unknown function	2.73718	6.67618	309.468	5.53e-09	1.71e-08	67.0818	65.1368	94.3428	634.532	664.518	696.791	75.5205	665.28
PY17X_0829500	protein phosphatase-beta, putative	2.46393	7.13214	309.505	5.53e-09	1.71e-08	32.6772	24.3536	32.0997	210.02	236.678	203.45	29.7102	216.716
PY17X_0933700	peptidyl-prolyl cis-trans isomerase, putative	-2.4856	5.81663	309.479	5.53e-09	1.71e-08	193.832	212.992	161.92	43.032	44.9417	46.4136	189.581	44.7958
PY17X_1369500	phosphatidylinositol transfer protein, putative	2.32099	6.66398	309.578	5.52e-09	1.71e-08	6.96517	8.49559	6.81556	50.8758	45.8265	50.6393	7.42544	49.1139
PY17X_1126400	conserved Plasmodium protein, unknown function	-3.6932	3.38075	309.27	5.55e-09	1.72e-08	16.1632	17.7995	16.0409	1.63141	2.08399	1.39946	16.6679	1.70496
PY17X_0821000	RNA-binding protein musashi, putative	-3.62505	6.75101	308.63	5.6e-09	1.73e-08	217.979	201.156	158.286	24.1506	14.9932	22.8152	192.474	20.653
PY17X_0305200	iron-sulfur assembly protein, putative	-5.54407	3.13725	308.554	5.61e-09	1.73e-08	26.8959	40.0753	24.8093	0.673615	0.748249	1.13303	30.5935	0.85163
PY17X_1102100	fam-a protein	2.08563	6.34882	307.68	5.69e-09	1.76e-08	38.8937	34.2422	33.7907	204.601	186.164	209.584	35.6422	200.116
PY17X_1133700	RWD domain-containing protein, putative	-5.26757	4.09607	307.547	5.7e-09	1.76e-08	20.9425	29.6807	32.8416	0.62961	1.3696	0.847208	27.8216	0.948805
PY17X_1001800	GRAM domain-containing protein, putative	2.99447	6.73781	306.681	5.78e-09	1.78e-08	14.5219	11.7354	9.07653	124.958	124.479	123.303	11.7779	124.247
PY17X_0212400	mitochondrial import inner membrane translocase subunit TIM50, putative	-2.54525	4.95775	306.511	5.8e-09	1.79e-08	46.6271	39.4985	41.9212	8.74625	9.94503	10.2826	42.6823	9.65797
PY17X_0503500	pseudophosphatase PPP8, putative	-2.65279	8.8021	306.142	5.83e-09	1.8e-08	137.127	121.388	104.188	29.3567	23.1139	23.9305	120.901	25.467
PY17X_1325500	yoelipain-1	2.04586	5.88035	305.547	5.89e-09	1.81e-08	15.6852	13.2015	15.2606	79.6003	82.7878	78.7151	14.7158	80.3678
PY17X_1407800	DNA-directed RNA polymerase subunit alpha, putative	2.14364	7.85369	305.25	5.92e-09	1.82e-08	45.8432	40.8444	40.9048	269.79	224.583	251.633	42.5308	248.669
PY17X_1108500	conserved protein, unknown function	2.08657	6.95602	305.028	5.94e-09	1.83e-08	13.6746	13.2912	15.7431	87.9078	78.3953	73.7126	14.2363	80.0052
PY17X_1116300	gametogenesis essential protein 1	3.77635	7.76356	304.994	5.94e-09	1.83e-08	8.34252	9.40408	14.9698	216.344	177.232	198.845	10.9055	197.474
PY17X_0510000	conserved protein, unknown function	-3.76023	4.4958	304.935	5.95e-09	1.83e-08	23.5284	30.2596	32.6563	2.73835	3.49132	2.21606	28.8147	2.81524
PY17X_1425500	60S ribosomal protein L13-2, putative	-2.42358	6.47826	304.604	5.98e-09	1.84e-08	234.085	204.946	257.761	51.2191	65.4528	54.9298	232.264	57.2005
PY17X_0935900	glyoxalase I, putative	-5.64073	3.14048	304.473	5.99e-09	1.84e-08	19.9029	15.5192	12.9759	0.63708	0.262099	0.386957	16.1326	0.428712
PY17X_1326400	golgi apparatus membrane protein TVP23, putative	-6.84822	3.06979	303.919	6.05e-09	1.86e-08	21.244	27.6241	22.8115	0.544749	0.201702	0.0916274	23.8932	0.27936
PY17X_1249300	G-patch domain-containing protein, putative	4.07159	4.66092	303.485	6.09e-09	1.87e-08	1.12414	0.909195	0.605935	20.6884	17.2247	20.742	0.879755	19.5517
PY17X_1339000	exported protein 2, putative	2.14203	5.72376	303.371	6.1e-09	1.87e-08	24.2248	24.9645	23.178	145.85	127.791	148.925	24.1224	140.855
PY17X_0518100	early transcribed membrane protein	2.24441	10.0695	302.701	6.17e-09	1.89e-08	309.169	317.753	401.559	2150.81	2126.35	2163.15	342.827	2146.77
PY17X_1407500	ATP-dependent RNA helicase DBP6, putative	4.38761	3.63398	302.491	6.19e-09	1.89e-08	0.579353	0.654298	0.491761	12.7962	20.6008	14.3382	0.575137	15.9117
PY17X_1136100	rhomboid protease ROM7, putative	-3.30542	4.30305	302.251	6.22e-09	1.9e-08	31.7235	38.1738	37.1369	4.53903	4.028	5.71025	35.6781	4.7591
PY17X_0711000	Snf2-related CBP activator, putative	-2.48072	5.25244	301.937	6.25e-09	1.91e-08	12.9283	11.0176	11.4394	3.13574	2.80737	2.45251	11.7951	2.79854
PY17X_1329100	splicing factor 3B subunit 2, putative	2.89603	7.13924	301.903	6.25e-09	1.91e-08	15.4781	13.2753	21.2914	167.188	160.741	164.263	16.6816	164.064
PY17X_0839700	cytoadherence linked asexual protein 9	2.15772	6.77017	301.703	6.27e-09	1.91e-08	8.45066	9.86493	10.7522	60.426	54.5192	56.6343	9.68927	57.1932
PY17X_1311700	conserved Plasmodium protein, unknown function	5.13832	4.73223	301.635	6.28e-09	1.91e-08	2.58935	2.7527	1.1398	110.73	102.193	87.6247	2.16062	100.183
PY17X_1423200	tRNA Serine	8.19087	3.55633	301.335	6.31e-09	1.92e-08	2.27358	0	0.513924	353.875	332.661	447.957	0.929168	378.164
PY17X_0914300	conserved Plasmodium protein, unknown function	-3.55063	4.16562	301.084	6.34e-09	1.93e-08	66.3959	90.0992	66.0126	8.55036	7.28785	9.2556	74.1693	8.3646
PY17X_0708100	U5 small nuclear ribonucleoprotein 40 kDa protein, putative	-3.61647	3.30526	301.023	6.34e-09	1.93e-08	18.7728	18.2033	19.0332	2.51358	1.68241	1.85376	18.6698	2.01658
PY17X_1454500	hydrolase, putative	3.17693	5.95721	300.639	6.38e-09	1.94e-08	8.81523	10.9365	10.6043	134.659	91.2195	137.241	10.1187	121.04
PY17X_1221700	protein phosphatase inhibitor 2, putative	2.14978	9.77342	300.455	6.4e-09	1.94e-08	755.109	674.991	794.397	4059.73	4827.75	4162.54	741.499	4350.01
PY17X_1223300	ribonucleases P/MRP protein subunit POP1, putative	2.54498	4.57627	300.258	6.42e-09	1.95e-08	2.3463	2.16535	1.97784	16.8376	16.5022	16.7752	2.16316	16.705
PY17X_0611600	kelch protein, putative	-2.44431	5.53844	299.226	6.54e-09	1.98e-08	22.3923	22.6393	22.2325	4.7347	6.34056	5.26406	22.4213	5.44644
PY17X_1343300	60S ribosomal protein L23, putative	-2.19223	6.25117	298.754	6.59e-09	2e-08	243.358	208.234	220.829	61.1642	61.1694	72.0605	224.14	64.798
PY17X_1145300	26S proteasome regulatory subunit RPN11, putative	-2.93717	4.43112	298.689	6.59e-09	2e-08	45.4133	39.9011	36.6715	6.62604	7.99212	6.45062	40.6619	7.02293
PY17X_1360700	V-type proton ATPase subunit D, putative	2.55801	8.09767	298.628	6.6e-09	2e-08	115.278	84.3584	119.289	796.91	865.015	819.495	106.309	827.14
PY17X_0204900	selenocysteine-specific elongation factor, putative	-4.45643	4.02592	298.447	6.62e-09	2e-08	15.0075	16.2516	11.8036	0.974496	1.06314	0.570762	14.3542	0.869465
PY17X_1473701	fam-a protein	-6.41232	3.01834	298.342	6.63e-09	2.01e-08	18.2974	24.6841	18.9583	0.293654	0.54365	0.123482	20.6466	0.320262
PY17X_0109000	ornithine aminotransferase, putative	2.42678	5.10721	298.084	6.66e-09	2.01e-08	9.22808	7.8931	8.95301	64.9709	55.2785	65.2034	8.6914	61.8176
PY17X_1365600	WD repeat-containing protein 92, putative	3.96049	4.62269	298.041	6.67e-09	2.01e-08	2.30481	2.12575	3.72407	49.6006	57.3839	61.3412	2.71821	56.1086
PY17X_1356200	exoribonuclease, putative	-4.08574	3.49036	297.234	6.76e-09	2.04e-08	7.19477	8.38597	10.3756	0.523978	0.798869	0.686923	8.65212	0.669923
PY17X_0708000	PhIL1-interacting candidate PIC2, putative	3.73283	4.95812	296.982	6.78e-09	2.04e-08	1.62394	0.898666	1.05788	22.1917	20.2175	20.6407	1.1935	21.0166
PY17X_1106100	conserved protein, unknown function	3.54341	3.07124	297.006	6.78e-09	2.04e-08	0.61242	0.558895	0.66059	9.92981	10.4268	8.01581	0.610635	9.45749
PY17X_1112900	glutathione synthetase	-5.05295	3.06961	296.92	6.79e-09	2.04e-08	9.00752	8.78762	7.72266	0.178141	0.421407	0.399513	8.50593	0.33302
PY17X_1310900	heptatricopeptide repeat-containing protein, putative	2.01622	6.38354	296.758	6.81e-09	2.05e-08	19.1337	17.8291	19.8902	98.8585	94.8518	110.288	18.951	101.333
PY17X_1340100	histone deacetylase, putative	2.04269	5.52627	296.498	6.84e-09	2.06e-08	3.61184	3.66218	3.70656	21.1798	20.3899	18.3196	3.66019	19.9631
PY17X_1459700	double C2-like domain-containing protein, putative	2.57724	8.95581	296.35	6.86e-09	2.06e-08	26.9701	29.0034	26.6386	262.396	183.961	206.667	27.5373	217.675
PY17X_0617600	conserved Plasmodium protein, unknown function	-3.06217	4.80728	295.396	6.97e-09	2.09e-08	56.7574	50.4403	47.3388	8.68901	9.40756	6.42668	51.5122	8.17441
PY17X_1454000	conserved Plasmodium protein, unknown function	-2.98727	5.05878	295.309	6.98e-09	2.09e-08	47.8261	47.867	64.2947	8.09321	8.40062	10.11	53.3293	8.86793
PY17X_0102400	zinc finger protein, putative	2.04857	9.4202	295.176	6.99e-09	2.1e-08	64.8037	63.5468	61.3271	387.25	323.793	327.812	63.2259	346.285
PY17X_1437000	formin 2, putative	-3.67436	9.53053	294.68	7.05e-09	2.11e-08	192.928	174.029	118.698	20.5464	15.0969	14.8169	161.885	16.8201
PY17X_0603500	conserved protein, unknown function	2.5367	8.36873	294.461	7.08e-09	2.12e-08	142.215	179.018	146.247	1118.48	1363.92	1109.44	155.827	1197.28
PY17X_0911400	protein KIC5, putative	3.9644	7.0938	294.445	7.08e-09	2.12e-08	3.75271	3.6607	2.01653	67.2773	68.218	59.4971	3.14331	64.9975
PY17X_1224700	50S ribosomal protein L1, mitochondrial, putative	-3.84058	3.57326	294.422	7.08e-09	2.12e-08	17.2718	24.7382	18.2385	1.70698	1.7697	2.06723	20.0828	1.84797
PY17X_1322000	iron-sulfur cluster assembly protein ISCU, putative	2.44406	8.23264	294.361	7.09e-09	2.12e-08	188.352	164.573	225.016	1270.02	1420.67	1462.71	192.647	1384.46
PY17X_1004500	pre-mRNA-processing-splicing factor 8, putative	-2.39667	5.28204	293.808	7.16e-09	2.14e-08	7.51604	7.28998	7.27998	2.15948	1.69323	1.70218	7.362	1.85163
PY17X_1141500	nucleoporin NUP205, putative	2.11131	5.91649	293.535	7.19e-09	2.15e-08	4.21879	3.77624	4.5673	26.0137	22.1321	23.6591	4.18744	23.935
PY17X_0523900	transmembrane emp24 domain-containing protein, putative	-4.29288	2.93362	293.202	7.23e-09	2.16e-08	10.9212	16.0394	11.7249	0.943061	0.872958	0.793119	12.8952	0.869712
PY17X_0827300	OTU domain-containing protein, putative	-6.82298	3.19123	293.182	7.23e-09	2.16e-08	20.637	30.4048	26.0146	0.215094	0.0995525	0.542686	25.6855	0.285777
PY17X_1451900	splicing factor 3B subunit 3, putative	-2.33055	6.07556	293.069	7.25e-09	2.16e-08	28.2312	29.7512	34.7768	8.37003	7.10775	8.888	30.9197	8.12193
PY17X_1007600	sporozoite invasion-associated protein 1, putative	3.92353	4.60623	292.751	7.28e-09	2.17e-08	1.06422	0.670603	1.27128	20.8111	17.9187	21.7908	1.00203	20.1735
PY17X_1040500	DNA-directed RNA polymerase II subunit RPB4, putative	5.22276	3.17299	292.269	7.34e-09	2.19e-08	0.647339	0.818807	1.29603	38.5572	58.8868	41.0196	0.920724	46.1545
PY17X_0802900	conserved Plasmodium protein, unknown function	2.2288	8.10317	291.849	7.4e-09	2.2e-08	470.301	488.828	423.324	2554.89	3067.47	2950.55	460.818	2857.64
PY17X_1467600	rhoptry neck protein 3, putative	5.11804	3.17323	291.449	7.45e-09	2.21e-08	0.0587442	0.045894	0.115602	3.49459	3.50309	3.33739	0.0734136	3.44502
PY17X_0305900	KRR1 small subunit processome component, putative	-4.31231	4.00547	291.125	7.49e-09	2.22e-08	33.2586	39.4003	28.0945	2.28181	2.88026	1.5701	33.5845	2.24406
PY17X_1019100	conserved Plasmodium protein, unknown function	-2.43899	5.53177	290.949	7.51e-09	2.23e-08	24.4432	24.6336	22.0176	5.36315	6.73901	5.24938	23.6981	5.78385
PY17X_0222601	fam-a protein	-3.44864	3.46528	290.759	7.54e-09	2.24e-08	21.7396	22.238	27.1018	3.32047	2.41793	2.867	23.6931	2.86847
PY17X_0614200	conserved protein, unknown function	-3.24601	3.3493	290.679	7.55e-09	2.24e-08	35.7607	38.4597	34.1207	5.78272	4.59797	4.7386	36.1137	5.03976
PY17X_0908100	conserved Plasmodium protein, unknown function	2.30367	6.52018	290.584	7.56e-09	2.24e-08	6.52826	7.12281	6.84688	46.7648	50.132	37.1312	6.83265	44.676
PY17X_0910300	V-type proton ATPase subunit F, putative	2.09389	7.23967	290.236	7.6e-09	2.25e-08	140.423	136.766	164.947	782.017	815.241	896.63	147.379	831.296
PY17X_0519200	thioredoxin-like associated protein 2, putative	-3.78407	4.06005	290.173	7.61e-09	2.25e-08	18.5781	17.9752	15.4992	2.02152	1.18902	1.78866	17.3508	1.6664
PY17X_0706200	lipase maturation factor, putative	-2.95434	4.81243	290.012	7.63e-09	2.26e-08	26.7892	28.3393	29.9827	5.64245	3.813	5.0701	28.3704	4.84185
PY17X_1227400	DnaJ protein, putative	3.3067	8.05099	289.57	7.69e-09	2.27e-08	15.0447	15.5155	23.6278	274.364	210.976	223.502	18.0627	236.281
PY17X_0817700	elongation factor, putative	-3.74241	3.14978	289.08	7.75e-09	2.29e-08	33.1025	27.3556	32.6439	2.98993	2.50408	3.65208	31.034	3.0487
PY17X_0104200	NdP2 protein, putative	3.53338	4.57292	288.858	7.78e-09	2.3e-08	0.858488	0.668795	0.504918	10.9967	9.84947	10.2884	0.6774	10.3782
PY17X_1137100	exosome complex exonuclease RRP44, putative	2.31187	5.31725	288.806	7.79e-09	2.3e-08	4.01274	4.86855	4.15531	29.9676	27.186	28.5201	4.34553	28.5579
PY17X_1323900	conserved Plasmodium protein, unknown function	2.77438	8.66533	288.588	7.82e-09	2.31e-08	36.3691	49.5798	45.4177	446.892	335.147	407.73	43.7889	396.59
PY17X_1317000	AP2 domain transcription factor AP2-O5	-3.22388	7.24066	288.441	7.84e-09	2.31e-08	136.846	204.954	136.266	22.184	25.4097	20.2439	159.355	22.6125
PY17X_1006700	TH1 domain-containing protein, putative	-2.54157	4.78064	288.282	7.86e-09	2.32e-08	10.0558	10.5499	10.0436	2.57473	2.41369	1.98606	10.2164	2.32483
PY17X_1240600	magnesium transporter NIPA, putative	3.5067	7.24625	288.068	7.89e-09	2.32e-08	15.0416	12.7285	22.7871	251.228	230.266	277.341	16.8524	252.945
PY17X_0701400	CRA domain-containing protein, putative	2.07465	6.88582	287.726	7.94e-09	2.34e-08	88.2264	92.1753	94.968	461.835	575.887	496.395	91.7899	511.372
PY17X_1457400	conserved Plasmodium protein, unknown function	-4.06014	3.56978	287.65	7.95e-09	2.34e-08	14.9718	13.3738	19.285	0.937016	1.43734	1.37343	15.8769	1.24926
PY17X_0830200	protein kinase, putative	2.7268	7.15561	287.515	7.97e-09	2.34e-08	4.11111	4.58805	4.03226	46.5822	32.247	32.865	4.2438	37.2314
PY17X_1443700	regulator of MON1-CCZ1 complex, putative	2.14759	5.18957	287.544	7.96e-09	2.34e-08	5.6985	5.43335	5.53535	31.7035	35.0954	30.9194	5.55573	32.5728
PY17X_0924900	mitochondrial import inner membrane translocase subunit TIM44, putative	2.36622	5.90969	287.363	7.99e-09	2.35e-08	12.9993	13.3803	17.6856	99.8388	102.239	98.3467	14.6884	100.141
PY17X_1003900	sporozoite-specific protein S10, putative	-3.93488	3.28277	286.912	8.05e-09	2.36e-08	9.81588	11.2568	10.7885	1.07897	1.03953	0.648155	10.6204	0.922217
PY17X_1228100	CH domain-containing protein	-2.97552	5.02042	286.891	8.05e-09	2.36e-08	28.6145	38.59	26.9776	5.25817	5.38065	5.21675	31.394	5.28519
PY17X_0212000	ubiquitin carboxyl-terminal hydrolase, putative	2.46739	9.11352	286.212	8.15e-09	2.39e-08	22.0004	18.9361	18.5804	172.428	135.078	128.454	19.839	145.32
PY17X_1138900	actin-depolymerizing factor 2	4.19164	8.06461	285.448	8.26e-09	2.42e-08	53.0818	90.5123	49.263	1560.85	1372.25	1734.38	64.2857	1555.83
PY17X_1003700	conserved Plasmodium protein, unknown function	-4.39107	3.32337	285.328	8.27e-09	2.42e-08	1.52026	1.94312	1.32314	0.129722	0.0937201	0.0798269	1.59551	0.10109
PY17X_0108600	respiratory chain complex 4 associated protein 4, putative	-2.15285	6.24999	285.224	8.29e-09	2.42e-08	395.342	372.362	440.102	111.547	113.501	133.607	402.602	119.552
PY17X_1107200	conserved Plasmodium protein, unknown function	3.31369	9.31237	285.143	8.3e-09	2.43e-08	12.5322	13.2361	12.716	226.989	134.01	146.164	12.8281	169.055
PY17X_1248650	dolichol-phosphate mannosyltransferase subunit 3, putative	-3.37342	5.00019	284.887	8.34e-09	2.44e-08	188.967	233.907	210.633	27.7822	20.1702	32.7568	211.169	26.9031
PY17X_0214100	RING zinc finger protein, putative	3.2709	9.75547	284.083	8.45e-09	2.47e-08	38.2329	30.7853	22.9611	445.075	370.356	361.176	30.6598	392.203
PY17X_0503200	26S proteasome regulatory subunit p55, putative	-4.13038	3.49576	283.859	8.49e-09	2.48e-08	15.1544	15.909	14.2424	1.36537	0.743453	1.30589	15.1019	1.13823
PY17X_0613100	peripheral plastid protein 1, putative	3.54985	6.57496	283.524	8.54e-09	2.49e-08	9.2529	10.7598	10.2033	192.023	106.948	169.4	10.072	156.123
PY17X_0710500	protein transport protein YIF1, putative	4.09305	5.22922	283.453	8.55e-09	2.49e-08	1.32176	1.70271	2.76243	45.3115	44.8386	40.8553	1.92897	43.6685
PY17X_1412500	conserved protein, unknown function	-5.91579	2.89153	283.328	8.57e-09	2.49e-08	17.122	18.8906	13.95	0.476891	0.481572	0.145843	16.6542	0.368102
PY17X_0510600	conserved protein, unknown function	-3.94163	2.82714	283.225	8.58e-09	2.5e-08	5.19335	5.47554	4.24278	0.496067	0.419832	0.369515	4.97056	0.428472
PY17X_0620600	apoptosis-inducing factor, putative	-2.25927	5.48445	283.13	8.6e-09	2.5e-08	35.0984	35.7529	42.0882	9.47333	11.1382	10.5532	37.6465	10.3882
PY17X_0815100	actin-like protein, putative	2.02942	6.13785	282.987	8.62e-09	2.51e-08	16.3602	17.0604	14.8046	83.2377	84.4325	92.7452	16.0751	86.8051
PY17X_0204800	FAD-linked sulfhydryl oxidase ERV1, putative	-3.60233	3.67872	282.818	8.64e-09	2.51e-08	64.9188	53.2429	49.9179	7.24906	6.29598	4.81698	56.0266	6.12067
PY17X_1454800	conserved protein, unknown function	-2.72881	3.93385	282.427	8.7e-09	2.53e-08	40.7179	43.4763	41.1764	8.07572	7.91513	8.98903	41.7902	8.32663
PY17X_1449500	cytochrome b5, putative	-3.41184	4.21348	282.097	8.75e-09	2.54e-08	79.3671	75.341	67.6486	7.83077	11.7505	8.04151	74.1189	9.20758
PY17X_1001100	fam-a protein	-4.72589	3.11385	282.007	8.77e-09	2.54e-08	23.2198	17.8803	18.8315	0.907916	0.67234	1.37441	19.9772	0.984889
PY17X_1306600	thioredoxin peroxidase, putative	-2.7056	5.9764	281.823	8.8e-09	2.55e-08	210.729	182.872	163.299	41.9985	30.5923	40.3745	185.633	37.6551
PY17X_1370700	U3 small nucleolar RNA-associated protein 15, putative	-3.11577	3.99848	281.516	8.84e-09	2.56e-08	18.9106	23.4813	18.9714	3.01779	3.54171	2.80991	20.4544	3.12314
PY17X_1346000	GTPase-activating protein, putative	-3.38563	4.31297	281.15	8.9e-09	2.58e-08	12.8749	16.9207	20.4085	2.03318	2.21984	2.08989	16.7347	2.1143
PY17X_0614600	conserved protein, unknown function	2.13631	6.33685	280.879	8.94e-09	2.59e-08	12.0946	11.0016	11.4205	60.0798	65.3297	75.1302	11.5055	66.8466
PY17X_1132000	conserved Plasmodium protein, unknown function	-6.08321	3.66454	280.556	8.99e-09	2.6e-08	10.9684	21.4022	15.6639	0.169642	0.403794	0.346483	16.0115	0.306639
PY17X_0902900	conserved Plasmodium protein, unknown function	-3.9661	2.55521	280.265	9.04e-09	2.61e-08	6.43225	6.653	7.29932	0.491802	0.672026	0.551477	6.79486	0.571768
PY17X_1139200	glideosome-associated connector, putative	-2.50374	6.20589	280.232	9.05e-09	2.61e-08	16.7851	15.8819	15.5027	4.40879	3.0085	3.82507	16.0566	3.74746
PY17X_0720800	RNA-binding protein NOB1, putative	-2.30428	4.71492	280.105	9.07e-09	2.62e-08	28.025	30.1261	30.4928	7.76711	8.3448	7.62444	29.548	7.91212
PY17X_0803300	centrin, putative	-4.23028	3.09956	280.044	9.08e-09	2.62e-08	42.5086	55.6448	51.2465	3.48034	2.5773	4.39048	49.7999	3.48271
PY17X_0925100	ubiquitin-like domain-containing protein, putative	-4.34976	3.68278	279.611	9.15e-09	2.64e-08	38.5472	37.7153	38.5968	1.83211	3.61066	1.98814	38.2864	2.47697
PY17X_1110000	conserved Plasmodium protein, unknown function	-2.41872	4.61379	278.969	9.25e-09	2.66e-08	101.46	84.5711	94.174	23.1833	23.6691	22.4362	93.4018	23.0962
PY17X_0312100	conserved Plasmodium protein, unknown function	2.4547	4.74885	278.9	9.26e-09	2.67e-08	2.24175	2.42581	2.00433	17.0917	16.0077	15.3229	2.22396	16.1408
PY17X_1228200	serine/threonine protein kinase, FIKK family	2.0474	7.43257	278.093	9.4e-09	2.7e-08	18.3685	17.8019	19.8225	115.573	91.6751	99.0002	18.6643	102.083
PY17X_1454400	conserved Plasmodium protein, unknown function	2.81376	3.78584	278.102	9.39e-09	2.7e-08	3.41592	4.0887	3.6834	33.4249	34.9447	35.6959	3.72934	34.6885
PY17X_1460000	RNA polymerase II transcription factor B subunit 2, putative	2.39355	4.8617	278.136	9.39e-09	2.7e-08	3.15918	3.42229	3.45499	25.5991	20.8061	23.3931	3.34549	23.2661
PY17X_0409200	pre-mRNA-processing factor 19, putative	-3.27929	3.53144	278.044	9.4e-09	2.7e-08	13.2057	13.3089	15.1851	1.60374	2.24999	1.81239	13.8999	1.88871
PY17X_0805900	inositol-phosphate phosphatase, putative	2.7276	7.65719	277.638	9.47e-09	2.72e-08	6.25985	8.55961	6.38537	71.0274	59.8	55.3517	7.06828	62.0597
PY17X_0819100	GINS complex subunit Psf3, putative	-2.60503	5.28806	277.519	9.49e-09	2.72e-08	96.0551	125.738	100.391	22.2876	22.4151	25.3297	107.395	23.3441
PY17X_0205800	cleavage and polyadenylation specificity factor subunit 5, putative	-4.31934	6.68783	276.98	9.58e-09	2.75e-08	380.346	216.642	214.859	14.186	19.17	20.2905	270.616	17.8822
PY17X_1348600	transcriptional regulatory protein sir2a	-2.38813	4.84256	276.549	9.66e-09	2.77e-08	57.5226	52.1395	62.8854	15.8524	14.4246	13.3319	57.5159	14.5363
PY17X_0417700	dynein intermediate light chain, putative	-5.03959	3.86006	275.94	9.76e-09	2.79e-08	15.6702	13.2982	11.3692	0.829273	0.333751	0.470002	13.4459	0.544342
PY17X_1363000	zinc finger protein, putative	3.10873	5.93576	275.71	9.8e-09	2.8e-08	3.59521	4.39893	6.14275	58.0155	50.0343	53.2939	4.7123	53.7812
PY17X_1235800	F-actin-capping protein subunit beta, putative	-4.61066	2.74711	275.641	9.82e-09	2.81e-08	11.2093	14.3665	15.969	0.65299	0.604449	0.961043	13.8483	0.739494
PY17X_1307200	oocyst rupture protein 2, putative	2.75525	4.95164	275.152	9.9e-09	2.83e-08	3.36266	2.61234	2.33877	25.241	25.1388	23.9142	2.77126	24.7646
PY17X_1464100	conserved Plasmodium protein, unknown function	-2.01815	5.68846	274.583	1e-08	2.86e-08	37.1987	38.2968	38.7561	12.1831	11.5178	13.5789	38.0838	12.4266
PY17X_0420500	alpha tubulin 1	-2.84402	7.03578	273.753	1.02e-08	2.9e-08	160.922	134.889	212.89	27.9286	33.644	31.9132	169.567	31.1619
PY17X_0831800	serine/threonine protein phosphatase 4, putative	-2.59784	6.19447	273.539	1.02e-08	2.91e-08	149.73	134.61	122.47	29.8431	24.3968	34.5782	135.604	29.606
PY17X_1327900	ubiquitin carboxyl-terminal hydrolase isozyme L3, putative	-4.37944	4.14657	272.723	1.03e-08	2.95e-08	46.8458	37.506	62.906	2.40736	4.05166	2.85285	49.0859	3.10396
PY17X_0515400	conserved protein, unknown function	-3.59749	3.67003	271.967	1.05e-08	2.99e-08	37.1831	38.4785	28.2194	4.56621	3.29895	3.51238	34.627	3.79251
PY17X_0514100	inner membrane complex protein 1m, putative	-2.90298	3.48875	271.848	1.05e-08	2.99e-08	18.6307	17.8706	16.8453	3.42941	2.89161	3.1126	17.7822	3.14454
PY17X_0920700	26S proteasome regulatory subunit RPN7, putative	-3.25329	4.81668	271.716	1.05e-08	3e-08	47.9688	45.4313	35.7777	4.86541	7.18243	5.85694	43.0593	5.96826
PY17X_1465700	CSC1-like protein, putative	2.0814	7.25381	270.187	1.08e-08	3.08e-08	20.4406	17.3021	22.9745	117.408	115.605	106.739	20.239	113.251
PY17X_1339800	conserved Plasmodium protein, unknown function	4.25549	6.82577	269.955	1.09e-08	3.09e-08	1.27547	2.70458	1.79992	46.2781	56.263	43.5769	1.92666	48.706
PY17X_0211600	aspartate--tRNA ligase, putative	-2.42106	4.74821	269.252	1.1e-08	3.13e-08	20.3086	23.0443	22.9555	5.14397	6.05402	5.17587	22.1028	5.45795
PY17X_1223200	nucleic acid-binding protein, putative	-2.73353	7.54461	268.881	1.11e-08	3.15e-08	659.411	869.768	619.521	124.712	151.694	151.219	716.233	142.541
PY17X_1424400	importin subunit beta, putative	2.20218	6.1805	268.603	1.12e-08	3.16e-08	8.41393	9.93899	11.1834	63.8592	55.321	60.6066	9.84544	59.9289
PY17X_1215900	SPRY domain-containing protein, putative	2.30335	8.77038	267.975	1.13e-08	3.2e-08	22.4049	26.4446	23.69	185.173	145.048	144.12	24.1799	158.114
PY17X_1314700	conserved Plasmodium protein, unknown function	-2.97629	3.63094	267.769	1.13e-08	3.21e-08	61.6393	59.9027	56.2461	8.76028	9.80632	11.2225	59.2627	9.9297
PY17X_0104600	ribosomal protein L41, mitochondrial, putative	2.99311	4.88162	267.526	1.14e-08	3.22e-08	29.1716	19.9388	20.9215	225.126	245.406	266.792	23.3439	245.775
PY17X_0703400	conserved Plasmodium protein, unknown function	-3.47048	4.3013	266.761	1.15e-08	3.26e-08	6.83526	8.14835	9.49191	1.16452	0.747488	1.00796	8.15851	0.973324
PY17X_1329800	GTP-binding protein, putative	2.34932	6.65548	266.649	1.16e-08	3.27e-08	8.4563	8.3524	8.70649	62.6365	46.0787	63.2391	8.50506	57.3181
PY17X_0834500	zinc finger protein, putative	-2.65039	5.16518	266.595	1.16e-08	3.27e-08	28.3978	23.8888	22.9507	5.18241	4.57142	6.07616	25.0791	5.27666
PY17X_0827700	cyclin-dependent kinases regulatory subunit, putative	2.16828	8.03979	266.453	1.16e-08	3.28e-08	109.155	95.8521	105.491	534.621	684.799	625.306	103.499	614.909
PY17X_0608500	RNA-binding protein, putative	-4.73951	3.89061	266.368	1.16e-08	3.28e-08	45.9217	52.2498	59.1382	2.63045	1.47376	3.60941	52.4366	2.57121
PY17X_0924300	threonine--tRNA ligase, putative	-2.41766	5.17976	266.12	1.17e-08	3.29e-08	21.0883	18.6922	25.4757	5.36776	5.63785	5.13348	21.752	5.3797
PY17X_0626400	fam-a protein	-3.0645	4.1711	266.075	1.17e-08	3.29e-08	40.0392	28.9163	34.2374	4.75386	5.96675	5.55657	34.3976	5.42572
PY17X_1316000	ubiquitin-protein ligase, putative	-4.18782	4.61699	266.007	1.17e-08	3.3e-08	15.2557	22.8231	17.7408	0.94987	1.75852	1.33141	18.6065	1.3466
PY17X_1306500	male development protein MD1, putative	2.34097	5.54744	265.878	1.17e-08	3.3e-08	6.35053	8.64768	7.52605	49.7877	50.3534	50.8552	7.50809	50.3321
PY17X_1119500	conserved Plasmodium protein, unknown function	2.0099	5.83448	265.489	1.18e-08	3.32e-08	7.32353	7.8553	6.85332	38.0252	42.623	36.8034	7.34405	39.1505
PY17X_0211300	nucleoside transporter 4, putative	-4.72008	2.76363	265.424	1.18e-08	3.33e-08	7.47902	10.357	12.2505	0.466204	0.620351	0.416585	10.0288	0.501047
PY17X_1233900	THO complex subunit 4, putative	2.51825	6.00901	265.205	1.19e-08	3.34e-08	39.7686	31.7404	49.1212	303.144	305.41	304.981	40.2101	304.512
PY17X_1121600	mRNA-binding protein PUF3	-3.43587	2.87066	263.223	1.23e-08	3.46e-08	6.16366	6.11915	7.42021	0.726063	0.792722	0.876791	6.56767	0.798525
PY17X_1237700	CCR4 domain-containing protein 1	2.60126	7.34956	262.878	1.24e-08	3.48e-08	7.89814	6.68542	9.62579	76.0474	60.0164	58.2603	8.06978	64.7747
PY17X_1443600	haloacid dehalogenase-like hydrolase, putative	2.52699	8.30074	262.56	1.25e-08	3.5e-08	98.5119	106.65	118.041	888.925	656.985	916.768	107.734	820.893
PY17X_0310700	conserved protein, unknown function	-2.83905	4.61683	262.407	1.25e-08	3.51e-08	163.621	192.083	188.127	39.8081	33.6191	27.3432	181.277	33.5901
PY17X_1436300	AP-2 complex subunit mu, putative	-3.89358	2.64798	261.78	1.27e-08	3.54e-08	6.1938	6.88369	6.19526	0.645193	0.635763	0.437589	6.42425	0.572849
PY17X_1309800	replication factor A protein 3, putative	3.57061	8.65075	261.749	1.27e-08	3.54e-08	181.208	186.956	200.046	3395.08	1958.04	3571.33	189.403	2974.81
PY17X_1415900	tRNA (adenine(58)-N(1))-methyltransferase catalytic subunit TRM61, putative	-2.76069	3.95492	261.029	1.29e-08	3.59e-08	27.8092	24.93	31.7054	5.97004	5.4899	5.02083	28.1482	5.49359
PY17X_0704900	conserved Plasmodium protein, unknown function	-4.82674	2.28053	260.914	1.29e-08	3.59e-08	3.76849	3.77738	3.02161	0.215033	0.119429	0.156731	3.52249	0.163731
PY17X_0816300	inhibitor of cysteine proteases	2.26087	9.20446	260.82	1.29e-08	3.6e-08	186.542	159.149	224.835	1181.88	1194.77	1235.02	190.175	1203.89
PY17X_0108300	conserved Plasmodium protein, unknown function	2.67674	4.28605	260.353	1.3e-08	3.63e-08	11.7263	10.6236	11.2736	100.713	104.455	79.6662	11.2078	94.9445
PY17X_0814900	selenide water dikinase, putative	2.4525	4.69818	259.601	1.32e-08	3.68e-08	2.72194	2.67592	2.65854	17.9888	18.2119	22.0899	2.68547	19.4302
PY17X_1422600	palmitoyltransferase DHHC4, putative	-3.77705	3.94742	259.355	1.33e-08	3.69e-08	8.15073	11.2402	8.80895	0.678924	0.93697	1.09005	9.39997	0.901981
PY17X_1222800	cg1 protein, putative	2.27053	5.38958	259.134	1.33e-08	3.71e-08	4.96596	5.28943	4.17336	29.5529	32.7599	29.8271	4.80958	30.7133
PY17X_1324200	conserved Plasmodium protein, unknown function	2.98363	7.1128	258.489	1.35e-08	3.75e-08	19.7601	12.1006	12.7776	156.858	157.045	153.189	14.8794	155.698
PY17X_1112400	EKC/KEOPS complex subunit CGI121, putative	-4.05357	2.29903	258.396	1.35e-08	3.75e-08	16.0941	17.0524	17.3456	1.45367	1.0893	1.45541	16.8307	1.33279
PY17X_1022400	14-3-3 protein, putative	-4.23971	4.58676	258.343	1.35e-08	3.76e-08	24.0939	25.9037	34.2483	1.66748	2.78692	1.44131	28.082	1.96523
PY17X_0403100	conserved protein, unknown function	-7.44374	2.4998	258.247	1.36e-08	3.76e-08	7.68476	10.6719	11.3734	0	0.0932804	0.112999	9.91002	0.0687598
PY17X_1224900	conserved protein, unknown function	-5.43948	5.77368	258.208	1.36e-08	3.76e-08	185.407	237.962	190.566	4.53645	10.4647	3.75462	204.645	6.25193
PY17X_0513300	protoporphyrinogen oxidase, putative	-2.85679	3.28898	258.006	1.36e-08	3.77e-08	10.219	9.51651	9.67566	1.94419	1.69969	1.72591	9.80373	1.78993
PY17X_0919100	structural maintenance of chromosomes protein 1, putative	2.26665	8.78416	257.889	1.36e-08	3.78e-08	35.4212	30.8562	29.9183	215.401	226.353	171.25	32.0652	204.335
PY17X_1239600	conserved Plasmodium protein, unknown function	-4.84498	2.56041	257.395	1.38e-08	3.81e-08	37.6452	46.5775	39.4404	1.10147	2.16663	2.31586	41.221	1.86132
PY17X_1042400	DHH phosphoesterase, putative	4.25191	2.72859	257.103	1.39e-08	3.83e-08	0.309485	0.513793	0.489695	10.8071	12.7992	9.61357	0.437658	11.0733
PY17X_1407300	U3 small nucleolar RNA-associated protein 6, putative	-3.52241	2.84653	257.002	1.39e-08	3.83e-08	5.34274	4.75584	4.7195	0.481894	0.669108	0.548313	4.93936	0.566438
PY17X_1120500	conserved Plasmodium protein, unknown function	-5.92319	1.973	254.858	1.45e-08	3.99e-08	7.45391	10.5888	9.7866	0.13819	0.298474	0.154958	9.27644	0.197208
PY17X_1230400	mitogen-activated protein kinase organizer 1, putative	3.17467	5.41647	254.564	1.45e-08	4.01e-08	6.66138	6.17134	10.5258	89.0091	98.4071	91.6587	7.78618	93.025
PY17X_0807800	conserved Plasmodium protein, unknown function	-2.92724	3.65608	254.431	1.46e-08	4.02e-08	5.24928	5.21496	5.02599	0.875558	1.05361	0.765802	5.16341	0.898325
PY17X_1445100	RNA pseudouridylate synthase, putative	-5.25421	3.19605	254.077	1.47e-08	4.04e-08	12.1556	12.2275	8.40234	0.51045	0.193298	0.429291	10.9285	0.37768
PY17X_1008800	zinc finger protein, putative	2.16135	5.14549	253.863	1.47e-08	4.06e-08	7.69422	8.98975	7.91827	49.0212	45.7961	50.7826	8.20075	48.5333
PY17X_1035600	DNA damage-inducible protein 1, putative	-3.4324	3.39021	253.856	1.47e-08	4.06e-08	19.0378	14.2994	16.067	1.65542	2.04315	2.32036	16.4681	2.00631
PY17X_1003000	SET domain protein, putative	-3.51684	4.29302	253.793	1.48e-08	4.06e-08	11.0261	10.7488	10.2384	0.98181	1.05341	1.64203	10.6711	1.22575
PY17X_0208300	pre-rRNA-processing protein TSR2, putative	-3.32684	3.28444	253.498	1.49e-08	4.08e-08	40.4325	38.1813	30.6248	4.7471	5.40273	4.25413	36.4129	4.80132
PY17X_0706600	GTP-binding protein Obg2, putative	-4.8065	4.56494	253.362	1.49e-08	4.09e-08	13.6488	22.815	24.7477	0.958613	1.27654	0.66476	20.4039	0.966639
PY17X_0214400	RNA-binding protein, putative	-2.89021	4.53904	252.898	1.5e-08	4.12e-08	27.5627	26.0687	23.6201	4.87906	5.32756	3.60534	25.7505	4.60399
PY17X_1354700	conserved Plasmodium protein, unknown function	-2.66038	4.43362	252.757	1.51e-08	4.13e-08	15.3253	19.2829	18.5725	3.3292	3.97641	3.80843	17.7269	3.70468
PY17X_0917800	RNA-binding protein, putative	3.19441	3.20595	252.712	1.51e-08	4.13e-08	0.704006	0.64636	0.520805	7.09689	7.93098	7.62885	0.623723	7.55224
PY17X_0205300	rRNA biogenesis protein RRP36, putative	-3.62349	2.64439	252.567	1.51e-08	4.14e-08	20.3038	20.8341	19.3243	2.18764	2.51594	1.78407	20.1541	2.16255
PY17X_0416700	ribosomal protein L27, mitochondrial, putative	-3.36708	3.00415	252.329	1.52e-08	4.16e-08	13.3057	17.2233	17.3157	2.23293	1.91384	1.98224	15.9482	2.043
PY17X_0510300	Eps15-like protein, putative	2.25851	7.73123	251.089	1.56e-08	4.26e-08	32.149	23.39	25.4056	182.563	171.671	158.301	26.9816	170.845
PY17X_1117600	conserved Plasmodium protein, unknown function	-2.0851	4.78224	250.888	1.56e-08	4.27e-08	11.3542	11.1292	11.6288	3.47821	3.51316	3.63628	11.3708	3.54255
PY17X_0403200	pre-mRNA-splicing factor PRP46, putative	-2.72332	3.98301	250.719	1.57e-08	4.28e-08	14.3633	13.5103	16.5671	3.25435	3.06892	2.58297	14.8136	2.96874
PY17X_0936500	protein tyrosine phosphatase, putative	3.80913	9.04354	250.571	1.57e-08	4.29e-08	151.827	85.2002	79.9175	2028.55	1926.71	1924.17	105.648	1959.81
PY17X_0209600	conserved Plasmodium protein, unknown function	2.65735	7.07165	250.435	1.58e-08	4.3e-08	78.3868	76.5957	102.997	737.998	586.3	825.508	85.9931	716.602
PY17X_1407200	exosome complex component RRP40, putative	-2.80666	3.47402	250.336	1.58e-08	4.31e-08	27.9029	23.5571	25.8751	4.51053	5.14945	4.93138	25.7783	4.86379
PY17X_0802600	early transcribed membrane protein	2.04273	8.07167	249.536	1.61e-08	4.37e-08	259.818	234.542	303.612	1363.12	1468.8	1511.52	265.991	1447.81
PY17X_0303000	5'-3' exonuclease, putative	3.25301	3.06021	249.325	1.61e-08	4.39e-08	0.467956	0.422304	0.572826	5.88723	6.86843	5.76174	0.487695	6.17247
PY17X_1422500	conserved Plasmodium protein, unknown function	-2.7418	9.82982	249.323	1.61e-08	4.39e-08	406.996	488.871	411.294	100.678	66.1231	91.9653	435.721	86.2556
PY17X_1333600	potassium channel K2, putative	3.31667	6.23292	249.258	1.61e-08	4.39e-08	2.30928	3.23429	3.80327	37.1615	50.9438	35.131	3.11561	41.0788
PY17X_1109400	pre-mRNA-processing ATP-dependent RNA helicase PRP5, putative	2.43913	10.1434	249.191	1.62e-08	4.39e-08	95.4763	84.6185	74.9577	734.103	554.885	543.761	85.0175	610.916
PY17X_0839200	U2 small nuclear ribonucleoprotein B'', putative	-5.50661	3.12929	248.411	1.64e-08	4.45e-08	25.1154	29.7125	33.153	0.584265	0.48074	1.41951	29.327	0.828172
PY17X_1241000	multidrug resistance protein 1, putative	-2.52385	9.57483	247.89	1.66e-08	4.5e-08	340.282	323.723	249.986	77.4046	60.2322	72.8412	304.664	70.1593
PY17X_1225500	coatomer subunit epsilon, putative	-4.15874	3.67097	247.528	1.67e-08	4.53e-08	21.1707	33.3001	29.9988	1.49998	2.49109	2.22616	28.1565	2.07241
PY17X_1455300	pre-mRNA-splicing factor CWC22, putative	-2.01249	6.81377	247.504	1.67e-08	4.53e-08	72.2182	61.9841	57.7058	21.8862	19.2969	21.7469	63.9694	20.9766
PY17X_0107300	RING zinc finger protein, putative	-3.33782	7.58107	247.191	1.68e-08	4.55e-08	291.968	288.488	311.968	46.7844	25.628	44.3045	297.475	38.9056
PY17X_0301600	conserved Plasmodium protein, unknown function	2.19963	7.8544	246.765	1.7e-08	4.59e-08	66.7002	74.9639	65.8883	408.315	489.436	364.812	69.1842	420.854
PY17X_1420700	conserved protein, unknown function	-3.32837	4.7232	246.789	1.7e-08	4.59e-08	9.05017	12.4435	14.3358	1.64686	1.79295	1.28271	11.9432	1.57417
PY17X_1027500	ookinete surface and oocyst capsule protein OSCP, putative	3.41785	7.92998	246.558	1.7e-08	4.6e-08	3.45885	3.39552	3.10896	65.1472	35.4519	40.5754	3.32111	47.0582
PY17X_1319800	DER1-like protein, putative	-3.31504	4.42737	246.4	1.71e-08	4.61e-08	30.8748	46.2903	32.896	4.63653	5.60236	4.40536	36.687	4.88141
PY17X_1224800	cell division cycle ATPase, putative	3.08746	3.60805	246.302	1.71e-08	4.62e-08	0.654574	0.901884	0.652237	8.09068	8.36682	8.36267	0.736232	8.27339
PY17X_1440800	phospholipid-transporting ATPase, putative	2.00739	7.54963	246.305	1.71e-08	4.62e-08	15.4649	15.8706	14.3263	91.105	82.0357	70.0694	15.2206	81.0701
PY17X_0203700	UMP-CMP kinase, putative	2.358	5.05112	246.188	1.72e-08	4.63e-08	9.24464	8.97642	11.6287	63.302	73.4851	65.6032	9.9499	67.4634
PY17X_1244600	conserved Plasmodium protein, unknown function	-6.90854	3.4956	245.425	1.74e-08	4.69e-08	40.3173	78.1038	37.888	0.264702	0.816751	0.593642	52.1031	0.558365
PY17X_1403400	conserved Plasmodium protein, unknown function	-6.71335	1.79149	245.153	1.75e-08	4.72e-08	5.19403	8.13962	6.50413	0.111206	0.0343132	0.093525	6.61259	0.0796815
PY17X_1442700	rRNA-processing protein FCF1, putative	2.51956	4.09924	244.791	1.76e-08	4.75e-08	6.33354	6.02123	5.38397	42.8701	48.3312	43.3969	5.91291	44.866
PY17X_0520300	conserved Plasmodium protein, unknown function	4.03024	3.33703	244.108	1.79e-08	4.81e-08	0.905953	0.64001	1.32456	20.8302	22.5914	19.1917	0.95684	20.8711
PY17X_1319900	conserved Plasmodium protein, unknown function	-2.66437	7.33497	244.016	1.79e-08	4.81e-08	103.238	147.116	115.613	25.9957	21.7194	28.6798	121.989	25.465
PY17X_0941300	conserved Plasmodium protein, unknown function	-2.05835	5.91454	243.977	1.79e-08	4.82e-08	36.3572	43.537	37.3972	12.4688	13.6264	11.1981	39.0971	12.4311
PY17X_1019900	protein arginine N-methyltransferase 1, putative	-3.99701	4.96155	243.813	1.8e-08	4.83e-08	49.3686	48.2026	51.0907	4.73821	2.38433	5.1616	49.5539	4.09471
PY17X_0518200	conserved protein, unknown function	2.07171	5.29092	243.707	1.8e-08	4.83e-08	43.3875	40.5409	38.4872	210.858	248.93	221.023	40.8052	226.937
PY17X_1015100	PhIL1 interacting protein PIP2, putative	4.70923	6.69706	243.65	1.81e-08	4.84e-08	5.98141	11.8072	7.72599	217.549	395.333	269.189	8.50487	294.024
PY17X_1035400	conserved Plasmodium protein, unknown function	-3.28373	4.09779	243.519	1.81e-08	4.85e-08	9.30054	12.3072	8.43655	1.19326	1.54413	1.34146	10.0148	1.35962
PY17X_1241500	dynein light chain Tctex-type, putative	2.11806	7.50555	243.222	1.82e-08	4.87e-08	179.442	179.687	208.953	1040.55	971.321	1246.02	189.361	1085.96
PY17X_1356800	conserved Plasmodium protein, unknown function	-4.79379	2.75165	243.088	1.83e-08	4.88e-08	13.5797	19.4239	14.5935	0.556855	1.07388	0.624423	15.8657	0.751718
PY17X_0721900	60S ribosomal protein L7ae/L30e, putative	-4.59967	3.69756	243.013	1.83e-08	4.89e-08	34.8416	39.6499	30.0208	1.48025	2.88723	1.33382	34.8374	1.90043
PY17X_0808800	heat shock protein 90, putative	-2.31554	9.40357	242.911	1.83e-08	4.9e-08	588.296	553.179	421.116	137.44	135.994	142.193	520.864	138.542
PY17X_1012600	conserved Plasmodium protein, unknown function	3.3121	6.33794	242.544	1.85e-08	4.93e-08	1.4423	2.23482	2.79841	29.4703	29.1391	26.4925	2.15851	28.3673
PY17X_0619500	actin-related protein ARP6, putative	2.64159	4.19623	242.489	1.85e-08	4.93e-08	2.12883	1.54831	1.98767	15.5004	15.36	15.9236	1.88827	15.5947
PY17X_0408100	spindle and kinetochore-associated protein 2, putative	-3.13307	4.13549	241.997	1.87e-08	4.98e-08	30.4804	33.9532	35.408	4.53439	6.40644	4.1145	33.2805	5.01844
PY17X_1452300	inorganic pyrophosphatase, putative	-2.11453	5.33955	242.016	1.87e-08	4.98e-08	23.1732	19.0799	23.0219	7.32115	6.29368	6.32438	21.7583	6.6464
PY17X_0213100	conserved Plasmodium protein, unknown function	2.02148	5.28993	241.711	1.88e-08	5e-08	5.42995	5.0308	4.86091	25.7656	29.8329	26.6976	5.10722	27.432
PY17X_0507400	methyltransferase, putative	-2.90672	3.35805	241.325	1.89e-08	5.04e-08	22.1254	22.6813	25.143	4.53393	4.33228	3.48505	23.3165	4.11708
PY17X_0402200	fam-b protein	-3.02741	5.4786	241.249	1.9e-08	5.05e-08	98.1276	123.23	82.4267	13.7294	16.5747	18.9346	101.262	16.4129
PY17X_1032600	conserved Plasmodium protein, unknown function	3.01456	4.89406	241.205	1.9e-08	5.05e-08	0.64594	0.962496	0.750906	9.9855	7.59831	7.66959	0.786448	8.4178
PY17X_1114100	purine nucleoside phosphorylase, putative	-2.04074	7.80811	241.196	1.9e-08	5.05e-08	506.953	418.644	549.391	162.011	146.37	165.24	491.663	157.873
PY17X_1318200	Cwf21 domain-containing protein	-2.1595	5.09979	240.914	1.91e-08	5.07e-08	26.6395	22.9345	28.0264	7.9132	8.14421	6.91774	25.8668	7.65838
PY17X_1406400	conserved protein, unknown function	-2.38636	4.56377	240.871	1.91e-08	5.07e-08	24.0613	25.4237	27.7796	7.32704	6.48847	5.75127	25.7549	6.52226
PY17X_0923500	small nuclear ribonucleoprotein F, putative	-3.07371	2.78619	240.171	1.94e-08	5.14e-08	47.2334	45.1614	47.8737	7.77677	7.46529	6.78253	46.7562	7.34153
PY17X_0301200	nucleic acid-binding protein, putative	-2.29667	6.86549	239.294	1.97e-08	5.23e-08	54.1412	58.2264	46.1709	13.575	16.647	12.5204	52.8462	14.2475
PY17X_0704000	ATP-dependent RNA helicase DBP10, putative	-2.5123	4.05937	239.206	1.98e-08	5.24e-08	8.04039	8.97422	7.75616	2.04245	1.96178	1.74542	8.25692	1.91655
PY17X_1114600	ras-related protein Rab-1A, putative	-4.71238	4.5158	239.191	1.98e-08	5.24e-08	69.7258	71.2598	70.3376	4.93941	1.72853	4.00209	70.4411	3.55668
PY17X_1463600	methyltransferase, putative	-4.77413	4.08811	238.761	2e-08	5.28e-08	27.1256	33.7197	26.9617	1.41459	2.08886	0.764793	29.269	1.42275
PY17X_1354500	WD repeat-containing protein, putative	-2.06232	5.02456	238.717	2e-08	5.28e-08	45.3774	45.9941	52.0631	14.8571	14.5132	16.0072	47.8115	15.1258
PY17X_1333100	cytochrome c oxidase subunit 6A, putative	-2.09562	6.64211	238.497	2.01e-08	5.3e-08	208.644	176.76	199.654	53.6903	70.0896	57.1745	195.019	60.3181
PY17X_1411300	protein ISD11, putative	3.25443	4.98615	238.486	2.01e-08	5.3e-08	22.7745	26.3786	19.2352	314.085	215.219	333.596	22.7961	287.634
PY17X_0103500	RNA-binding protein, putative	2.26404	6.30523	238.42	2.01e-08	5.3e-08	17.1732	17.8522	21.3756	133.731	99.4685	125.096	18.8003	119.432
PY17X_0405900	GRIP domain-containing protein, putative	-2.46892	9.25893	238.266	2.02e-08	5.31e-08	346.166	393.781	277.371	90.7141	73.3849	79.4521	339.106	81.1837
PY17X_0511200	conserved protein, unknown function	-2.08604	6.04432	238.086	2.02e-08	5.33e-08	30.2961	29.0852	34.3241	11.0688	9.94103	8.20992	31.2351	9.73991
PY17X_1347700	ribose-phosphate pyrophosphokinase, putative	2.25549	6.22976	238.107	2.02e-08	5.33e-08	18.6605	13.6576	15.706	90.4555	111.164	101.542	16.008	101.054
PY17X_0206300	DnaJ domain-containing protein, putative	-2.84224	3.4677	237.932	2.03e-08	5.34e-08	21.4779	20.4688	21.9779	4.39768	3.3027	4.08227	21.3082	3.92755
PY17X_1223500	prodrug activation and resistance esterase, putative	-2.91011	3.75467	237.656	2.04e-08	5.37e-08	19.6983	18.7457	24.4989	3.85515	3.19941	3.99685	20.981	3.6838
PY17X_1429600	acyl-CoA binding protein, putative	-3.47609	4.92174	237.528	2.05e-08	5.38e-08	227.777	184.846	204.778	23.1095	17.5257	32.431	205.8	24.3554
PY17X_0107800	conserved Plasmodium protein, unknown function	-4.73726	9.44025	237.449	2.05e-08	5.39e-08	144.683	307.114	168.955	12.791	9.75642	8.38471	206.917	10.3107
PY17X_1362700	aminomethyltransferase, putative	4.13059	4.46339	237.273	2.06e-08	5.4e-08	0.601751	0.827456	1.36021	21.9262	20.1329	22.8181	0.929806	21.6257
PY17X_1325000	vacuolar protein sorting-associated protein 4, putative	-2.75024	5.2185	237.2	2.06e-08	5.41e-08	50.3032	39.9553	60.2468	9.04082	11.3557	9.1436	50.1684	9.8467
PY17X_0946500	early transcribed membrane protein	4.35643	2.87132	237.165	2.06e-08	5.41e-08	1.48606	1.49521	2.87053	50.2259	58.7961	51.5862	1.9506	53.5361
PY17X_0415600	zinc finger protein, putative	-5.19644	4.23537	236.88	2.07e-08	5.44e-08	56.0118	75.6125	60.5881	1.64858	3.84561	1.44193	64.0708	2.31204
PY17X_0502100	early transcribed membrane protein	2.20441	8.52683	236.706	2.08e-08	5.46e-08	228.805	254.212	265.381	1339.42	1794.24	1428.14	249.466	1520.6
PY17X_0403500	CDGSH iron-sulfur domain-containing protein, putative	-3.12235	4.55534	236.575	2.09e-08	5.47e-08	70.8781	77.4744	89.5612	9.20226	14.8741	11.9659	79.3046	12.0141
PY17X_0306400	SHS2 domain-containing protein, putative	-2.12967	5.19613	236.395	2.1e-08	5.49e-08	101.681	82.6206	83.1497	26.2945	27.2524	27.2643	89.1506	26.9371
PY17X_1212500	conserved Plasmodium protein, unknown function	4.29771	2.21513	236.208	2.1e-08	5.5e-08	0.40529	0.373803	0.508959	12.8198	9.14382	11.9116	0.429351	11.2917
PY17X_1244000	RAP protein, putative	3.15848	4.19218	236.173	2.11e-08	5.51e-08	1.26583	2.03561	1.82927	18.5845	20.8051	21.1917	1.71024	20.1937
PY17X_1307500	vesicle-associated membrane protein, putative	2.42621	6.66323	235.935	2.12e-08	5.53e-08	39.0056	39.3289	57.2949	309.445	331.699	322.078	45.2098	321.074
PY17X_1332600	conserved Plasmodium protein, unknown function	-2.63422	4.7752	235.919	2.12e-08	5.53e-08	5.06888	6.21982	4.67606	1.29246	1.0429	1.07266	5.32159	1.13601
PY17X_1036200	conserved protein, unknown function	3.33035	8.02437	235.687	2.13e-08	5.55e-08	2.52179	2.5733	2.13781	43.1283	23.299	30.0119	2.41097	32.1464
PY17X_1324400	conserved protein, unknown function	-7.25549	3.06717	235.293	2.14e-08	5.6e-08	39.0757	50.0868	35.7567	0.569511	0.527176	0	41.6397	0.365562
PY17X_1405300	protein AMR3, putative	-4.08786	3.21371	235.077	2.15e-08	5.62e-08	15.1078	14.717	13.7304	1.47588	1.2499	0.686631	14.5184	1.13747
PY17X_1201300	fam-b protein	-11.4355	2.11506	428.044	2.16e-08	5.63e-08	10.733	11.2555	10.455	0	0	0	10.8145	0
PY17X_0943900	centrin-4, putative	3.82497	4.21543	234.746	2.17e-08	5.65e-08	4.8088	6.55046	3.26097	90.2403	85.8104	97.2804	4.87341	91.1104
PY17X_0920900	fam-d protein	-3.41656	5.99811	234.415	2.18e-08	5.69e-08	125.438	171.916	157.307	22.0359	12.6358	21.6483	151.554	18.7733
PY17X_0526000	PIR protein	3.63064	5.67687	234.315	2.19e-08	5.7e-08	8.39612	12.3291	11.8356	215.236	122.888	195.587	10.8536	177.904
PY17X_1247200	apicoplast TIC22 protein, putative	2.35815	4.99683	234.285	2.19e-08	5.7e-08	11.0238	12.6117	14.7186	79.4133	88.3911	92.1613	12.7847	86.6552
PY17X_1432400	ER membrane protein complex subunit 6, putative	-6.13408	2.92046	234.196	2.19e-08	5.71e-08	26.5101	39.8486	50.9492	0.397754	0.552279	1.17079	39.1026	0.706942
PY17X_0717500	cdc2-related protein kinase 3	2.03461	7.93863	234.039	2.2e-08	5.72e-08	23.9679	27.2004	25.0661	158.796	134.302	120.677	25.4115	137.925
PY17X_1140800	polyubiquitin binding protein, putative	2.96806	5.17833	233.927	2.21e-08	5.73e-08	2.72339	4.22793	2.71029	34.1974	32.5559	33.285	3.22054	33.3461
PY17X_0104300	conserved Plasmodium protein, unknown function	4.1575	7.0962	233.805	2.21e-08	5.74e-08	11.8708	18.0939	8.98196	265.768	386.336	268.231	12.9822	306.778
PY17X_1424800	conserved Plasmodium protein, unknown function	-4.648	4.83898	233.539	2.22e-08	5.77e-08	46.2625	61.3012	80.7958	2.70323	4.84568	2.38168	62.7865	3.3102
PY17X_1445300	leucine-rich repeat protein	4.39754	1.7548	233.491	2.23e-08	5.78e-08	0.277431	0.225172	0.217398	6.6226	6.84826	6.77388	0.24	6.74825
PY17X_0606900	targeted glyoxalase II, putative	3.04365	7.11499	233.35	2.23e-08	5.79e-08	20.6678	34.442	35.8844	341.099	347.092	304.779	30.3314	330.99
PY17X_0415800	circumsporozoite- and TRAP-related protein, putative	-2.08374	7.08615	233.248	2.24e-08	5.8e-08	36.3728	26.8447	28.4191	9.78553	9.71961	9.09388	30.5455	9.53301
PY17X_0713700	conserved Plasmodium protein, unknown function	2.88573	8.46873	233.219	2.24e-08	5.8e-08	18.5735	11.8064	13.8453	170.988	136.974	124.749	14.7417	144.237
PY17X_0622900	respiratory chain complex 3 associated protein 1, putative	-2.9128	4.67939	232.981	2.25e-08	5.82e-08	208.184	173.454	182.966	25.0585	36.2433	37.5386	188.201	32.9468
PY17X_0411800	phosphatidylinositol 3- and 4-kinase, putative	2.84281	8.09233	232.244	2.29e-08	5.91e-08	29.7122	17.7439	21.447	237.23	218.747	198.057	22.9677	218.011
PY17X_0509900	RAP protein, putative	-2.74491	4.82876	232.138	2.29e-08	5.92e-08	34.306	39.3305	38.0897	5.78272	8.79024	7.43799	37.2421	7.33698
PY17X_1368200	peptidase, putative	-3.35151	4.11847	231.888	2.3e-08	5.94e-08	39.128	41.0414	49.6568	5.62011	4.15232	6.9814	43.2754	5.58461
PY17X_1028000	conserved Plasmodium protein, unknown function	-9.10831	1.73036	231.832	2.31e-08	5.95e-08	6.08279	9.6758	6.19032	0	0	0.0357191	7.3163	0.0119064
PY17X_0205600	tubulin-specific chaperone a, putative	2.5625	8.29435	231.659	2.31e-08	5.97e-08	160.509	209.706	177.749	1567.51	1142.95	1573.84	182.654	1428.1
PY17X_1373000	PIR protein	3.45928	4.85299	231.312	2.33e-08	6.01e-08	4.0375	6.74209	3.88541	69.5011	76.9901	66.778	4.88834	71.0897
PY17X_1238700	bis(5'-nucleosyl)-tetraphosphatase [asymmetrical], putative	-2.19315	4.6183	231.083	2.34e-08	6.03e-08	88.4477	76.2346	90.1069	24.9792	25.6915	23.0083	84.9297	24.5597
PY17X_1142400	conserved protein, unknown function	-2.95764	4.20684	230.871	2.35e-08	6.06e-08	195.695	202.041	229.889	28.9136	33.9014	43.567	209.208	35.4607
PY17X_1205300	U5 small nuclear ribonucleoprotein component, putative	2.58414	4.96347	230.699	2.36e-08	6.08e-08	2.03541	2.37393	2.99349	21.7651	18.3008	18.6978	2.46761	19.5879
PY17X_1453800	S-adenosyl-methyltransferase, putative	2.41025	4.68523	230.305	2.38e-08	6.12e-08	5.45651	6.10873	4.9336	38.8812	42.7525	34.491	5.49962	38.7082
PY17X_1007800	conserved Plasmodium protein, unknown function	-5.96065	3.83791	230.027	2.4e-08	6.16e-08	30.7828	31.9602	24.1683	0.622571	1.04453	0.196344	28.9704	0.621148
PY17X_1316800	transcription factor IIIb subunit, putative	2.41343	6.4202	229.939	2.4e-08	6.16e-08	10.1096	15.3649	13.2245	96.3856	87.4645	89.084	12.8997	90.978
PY17X_1125500	conserved Plasmodium protein, unknown function	-4.72412	3.02785	229.775	2.41e-08	6.18e-08	12.8205	10.7468	8.06575	0.585716	0.683614	0.321254	10.5444	0.530195
PY17X_1028500	conserved Plasmodium protein, unknown function	-2.95543	4.02197	229.455	2.43e-08	6.22e-08	2.79139	3.76024	3.71041	0.663682	0.50227	0.584559	3.42068	0.583503
PY17X_0502200	early transcribed membrane protein	7.47665	1.61678	229.25	2.44e-08	6.24e-08	0.0690494	0.076422	0	11.9724	12.1133	11.7079	0.0484905	11.9312
PY17X_0840700	PIR protein	-2.86621	4.05166	229.261	2.44e-08	6.24e-08	15.6102	16.1288	14.4492	2.80862	3.35582	2.22805	15.3961	2.7975
PY17X_0806000	RNA helicase, putative	-4.19424	3.24379	229.108	2.44e-08	6.26e-08	5.64118	7.28127	4.55605	0.479529	0.489409	0.29988	5.82617	0.422939
PY17X_0505100	tRNA-specific 2-thiouridylase MnmA, putative	4.03113	6.43308	228.872	2.46e-08	6.28e-08	2.13915	4.22446	4.40683	77.408	92.1066	63.6553	3.59015	77.7233
PY17X_0205050	respiratory chain complex 2 associated protein 3, putative	-2.70984	3.92395	228.306	2.49e-08	6.35e-08	55.7254	42.73	58.7125	10.8787	10.8339	10.0324	52.3893	10.5817
PY17X_0910000	conserved Plasmodium protein, unknown function	2.36539	6.24214	228.314	2.49e-08	6.35e-08	44.4687	42.3181	60.8574	346.917	300.086	358.389	49.2147	335.131
PY17X_0719500	conserved Plasmodium protein, unknown function	2.49729	6.7886	227.58	2.53e-08	6.44e-08	2.74072	2.06204	2.10243	20.7132	16.3101	14.6262	2.30173	17.2165
PY17X_0217551	fam-b protein	-11.9143	2.58474	411.73	2.53e-08	6.45e-08	14.9339	18.6612	12.2777	0	0	0	15.291	0
PY17X_1316200	HSP20-like chaperone, putative	-4.86663	2.02195	227.027	2.56e-08	6.51e-08	8.47179	9.70586	8.66329	0.523871	0.242464	0.440578	8.94698	0.402304
PY17X_0826000	ribosome production factor 1, putative	-3.67262	2.8455	226.704	2.57e-08	6.56e-08	13.4894	15.5733	10.4303	1.35046	1.25007	1.48277	13.1643	1.3611
PY17X_0719000	conserved Plasmodium protein, unknown function	-4.37774	4.85546	226.393	2.59e-08	6.59e-08	9.39499	11.9617	7.84293	0.498246	0.916268	0.446963	9.73321	0.620492
PY17X_0837900	conserved Plasmodium protein, unknown function	3.26185	4.23921	226.418	2.59e-08	6.59e-08	5.68112	4.32012	7.7225	68.755	80.031	76.486	5.90791	75.0907
PY17X_1330100	cytochrome c1, heme protein, mitochondrial, putative	-2.17854	5.77106	226.438	2.59e-08	6.59e-08	75.1634	62.8377	88.7467	22.6478	23.3132	20.2473	75.5826	22.0694
PY17X_1331200	fam-a protein	-2.19964	4.93963	226.383	2.59e-08	6.59e-08	42.9045	38.2455	48.7129	12.4324	13.5109	11.4333	43.2876	12.4589
PY17X_1432300	geranylgeranyl transferase type-2 subunit beta, putative	-4.79672	4.48763	226.373	2.59e-08	6.59e-08	24.1899	30.8063	25.6789	2.10772	0.845452	0.925693	26.8917	1.29296
PY17X_1106800	60S ribosomal subunit protein L24, putative	-3.57266	4.29749	226.203	2.6e-08	6.6e-08	54.4143	60.5178	61.5339	4.46163	8.76912	6.32229	58.822	6.51768
PY17X_1222000	ABC transporter I family member 1, putative	2.8417	5.31448	225.921	2.62e-08	6.64e-08	0.913552	1.13827	1.5559	12.2188	11.2805	10.732	1.20258	11.4104
PY17X_0105900	nucleoside diphosphate kinase, putative	2.26069	9.68054	225.877	2.62e-08	6.64e-08	57.7	57.224	45.5085	373.785	359.252	286.018	53.4775	339.685
PY17X_1039600	conserved Plasmodium protein, unknown function	-3.74657	2.7819	225.631	2.64e-08	6.67e-08	6.05359	6.73508	4.45914	0.614513	0.568833	0.516808	5.74927	0.566718
PY17X_1012300	queuine tRNA-ribosyltransferase, putative	-5.89786	2.80307	225.368	2.65e-08	6.71e-08	11.5645	12.8639	9.59368	0.0628032	0.377875	0.290498	11.3407	0.243725
PY17X_0516200	MORN repeat-containing protein 1, putative	-2.3083	5.06501	225.283	2.66e-08	6.71e-08	49.9284	44.8011	57.8632	15.447	12.0745	13.222	50.8642	13.5811
PY17X_1318300	conserved protein, unknown function	-5.13826	2.62681	225.261	2.66e-08	6.71e-08	8.23381	9.07613	8.07642	0.536584	0.248348	0.180508	8.46212	0.321813
PY17X_1130700	conserved Plasmodium protein, unknown function	-5.55641	2.62784	225.188	2.66e-08	6.72e-08	9.14468	13.6471	7.46816	0.285476	0.17617	0.373468	10.0867	0.278372
PY17X_0206200	secreted ookinete protein, putative	-3.04978	5.02113	225.118	2.66e-08	6.72e-08	19.1401	17.2578	24.146	3.92766	2.43592	3.30318	20.1813	3.22225
PY17X_1026900	conserved Plasmodium protein, unknown function	-4.75363	2.92196	225.038	2.67e-08	6.73e-08	30.2299	26.4139	30.5486	0.981205	0.978133	2.22169	29.0641	1.39368
PY17X_1220000	conserved Plasmodium protein, unknown function	2.7813	8.2301	224.723	2.69e-08	6.77e-08	14.5784	16.7975	12.1591	165.662	112.576	118.669	14.5116	132.302
PY17X_0625200	exonuclease I, putative	-3.34488	3.60777	224.677	2.69e-08	6.78e-08	7.87952	9.31867	7.15542	1.17548	0.793673	1.19793	8.11787	1.05569
PY17X_1007400	conserved protein, unknown function	-3.2731	3.07005	224.459	2.7e-08	6.8e-08	10.3031	9.13892	9.3559	1.67375	1.15093	1.12611	9.59929	1.31693
PY17X_1436100	conserved Plasmodium protein, unknown function	-3.956	2.73837	224.34	2.71e-08	6.82e-08	9.07143	10.4054	8.24923	1.06513	0.622704	0.683618	9.24203	0.790482
PY17X_1031000	zinc finger protein, putative	2.47795	6.7289	224.06	2.73e-08	6.85e-08	13.8668	12.6622	19.8433	116.999	118.371	106.111	15.4574	113.827
PY17X_0710900	RNA-binding protein, putative	-2.30453	4.93488	223.801	2.74e-08	6.89e-08	45.2958	40.6058	55.0022	13.3969	12.8187	11.5004	46.9679	12.572
PY17X_0400055	fam-a protein	5.30317	1.81206	223.746	2.75e-08	6.89e-08	0.118145	0.26152	0.267058	10.8142	10.5395	12.9811	0.215575	11.4449
PY17X_1428900	conserved Plasmodium protein, unknown function	-5.80903	2.34568	223.558	2.76e-08	6.92e-08	24.7166	22.5458	21.5129	0.175234	0.486624	0.884236	22.9251	0.515365
PY17X_0835100	NifU-like protein, putative	2.49298	3.90171	223.402	2.77e-08	6.94e-08	8.17265	7.2989	8.01133	58.2087	65.0568	51.8076	7.82762	58.3577
PY17X_0936800	conserved protein, unknown function	7.30933	2.69561	222.826	2.8e-08	7.02e-08	0.0750537	0.124601	0	15.6767	11.3738	14.1259	0.0665516	13.7254
PY17X_0904400	ribosome assembly protein 4, putative	3.58931	5.89866	222.65	2.81e-08	7.04e-08	5.69658	2.72572	5.15066	65.4119	73.35	77.3036	4.52432	72.0219
PY17X_0408200	conserved Plasmodium protein, unknown function	-3.44285	3.37412	222.238	2.84e-08	7.1e-08	8.85587	11.4839	13.5303	1.5521	1.45754	1.11614	11.29	1.37526
PY17X_1373100	fam-a protein	2.09751	9.83437	222.146	2.84e-08	7.11e-08	412.555	336.028	472.488	2162.66	2449.72	2290.12	407.024	2300.84
PY17X_0911300	WD repeat-containing protein, putative	2.15846	6.02278	222.062	2.85e-08	7.11e-08	5.34997	5.00302	4.0957	31.6272	25.2014	28.5743	4.81623	28.4677
PY17X_1137200	CUGBP Elav-like family member 1, putative	2.08445	8.6482	222.067	2.85e-08	7.11e-08	88.2858	91.0963	120.389	551.996	579.689	548.364	99.9238	560.016
PY17X_1138100	conserved Plasmodium protein, unknown function	-6.40041	2.54366	222.062	2.85e-08	7.11e-08	10.2927	13.1917	12.028	0.391539	0.10873	0.0658572	11.8375	0.188709
PY17X_0624500	ubiquinone biosynthesis O-methyltransferase, putative	2.0549	5.38891	222.003	2.85e-08	7.12e-08	16.3676	14.8216	14.6408	80.5753	95.9192	75.5409	15.2767	84.0118
PY17X_0928800	conserved protein, unknown function	-3.3045	2.77808	221.605	2.88e-08	7.18e-08	6.59609	8.93006	8.31424	1.09055	1.09922	0.998685	7.9468	1.06282
PY17X_0806300	importin-7, putative	-2.27219	4.9178	221.387	2.89e-08	7.21e-08	13.6099	12.4978	14.584	4.24772	3.1682	3.72655	13.5639	3.71416
PY17X_1036600	conserved Plasmodium protein, unknown function	-4.2093	3.09975	221.017	2.92e-08	7.26e-08	53.0255	64.1072	58.174	2.45137	4.41223	5.49764	58.4356	4.12041
PY17X_0305800	C2 domain-containing protein 5, putative	2.59495	3.96405	220.957	2.92e-08	7.27e-08	0.945589	1.09156	0.864164	7.29779	8.51623	7.37876	0.967106	7.73093
PY17X_1450250	dolichyl-diphosphooligosaccharide--protein glycosyltransferase subunit OST4, putative	4.17702	2.65549	220.659	2.94e-08	7.3e-08	9.71008	5.10475	5.7067	173.843	147.873	171.887	6.84051	164.534
PY17X_0611500	conserved Plasmodium protein, unknown function	-4.27012	3.05484	220.45	2.95e-08	7.33e-08	7.24194	12.6564	11.291	0.623966	0.877926	0.62971	10.3965	0.710534
PY17X_1236600	cyclin, putative	-2.03284	6.6768	220.406	2.96e-08	7.34e-08	230.665	291.647	228.284	77.235	79.967	85.5482	250.199	80.9167
PY17X_0709000	ribosomal protein L4, mitochondrial, putative	-2.21992	4.78144	219.839	2.99e-08	7.42e-08	27.3805	25.5938	21.604	7.31906	6.98551	6.88566	24.8594	7.06341
PY17X_1415400	heptatricopeptide repeat-containing protein, putative	3.08784	3.85887	219.635	3.01e-08	7.45e-08	0.883427	0.986181	1.1224	8.75818	12.2232	12.6549	0.997337	11.2121
PY17X_1310400	conserved Plasmodium protein, unknown function	-3.56433	3.39251	219.485	3.02e-08	7.47e-08	3.26259	3.80805	2.30581	0.354486	0.328135	0.364945	3.12548	0.349188
PY17X_1465000	protein CutA, putative	-4.36049	2.49137	219.399	3.02e-08	7.48e-08	17.4585	18.1936	17.7719	0.759348	1.6401	1.01114	17.808	1.13686
PY17X_1130400	alpha/beta hydrolase, putative	2.44655	7.46433	219.09	3.04e-08	7.53e-08	25.6245	26.1553	37.3301	222.557	188.616	230.466	29.7033	213.879
PY17X_0908000	coproporphyrinogen-III oxidase, putative	-3.30024	5.36223	218.627	3.08e-08	7.6e-08	52.4506	57.012	45.9023	5.87308	9.61656	5.40029	51.7883	6.96331
PY17X_1450300	conserved protein, unknown function	-2.64049	4.89019	218.541	3.08e-08	7.61e-08	125.872	105.141	93.9914	21.3077	27.4064	20.2689	108.335	22.9943
PY17X_1121500	pyridoxine biosynthesis protein PDX1, putative	-3.31182	3.51819	218.436	3.09e-08	7.62e-08	21.5055	20.5705	27.411	3.27946	2.33514	3.60667	23.1623	3.07376
PY17X_1142300	ribosomal protein S17, mitochondrial, putative	-2.44846	4.02228	217.923	3.13e-08	7.71e-08	79.0869	68.8539	88.1587	18.6858	20.3962	18.0767	78.6998	19.0529
PY17X_1211900	succinate dehydrogenase subunit 4, putative	2.38643	6.93878	217.189	3.18e-08	7.82e-08	88.2794	131.002	114.818	704.079	763.395	842.793	111.367	770.089
PY17X_1135500	U3 small nucleolar RNA-associated protein 21, putative	-4.19767	3.39976	216.828	3.2e-08	7.88e-08	5.58154	6.06718	4.28064	0.502375	0.418528	0.2366	5.30979	0.385834
PY17X_1332700	serine/threonine protein phosphatase UIS2, putative	3.61624	4.90706	216.764	3.21e-08	7.89e-08	1.44347	1.19338	0.744295	20.5891	15.3023	18.9511	1.12705	18.2808
PY17X_1413500	peptidyl-prolyl cis-trans isomerase, putative	-4.91156	2.57518	216.778	3.21e-08	7.89e-08	16.1494	17.9114	15.8648	1.09906	0.356075	0.739449	16.6419	0.731526
PY17X_1025900	thioredoxin-like protein, putative	2.3208	5.20956	216.541	3.22e-08	7.92e-08	5.77853	6.21318	8.16941	48.0526	44.0643	41.186	6.72037	44.4343
PY17X_1338600	conserved Plasmodium protein, unknown function	-4.3343	2.88636	216.447	3.23e-08	7.94e-08	6.67921	8.96489	8.20024	0.364097	0.436159	0.738501	7.94811	0.512919
PY17X_1146400	conserved Plasmodium protein, unknown function	-3.15341	3.93246	216.396	3.24e-08	7.94e-08	3.86004	4.48866	4.63793	0.732112	0.743806	0.460531	4.32888	0.645483
PY17X_1036800	plasmepsin IV	2.02958	9.10076	216.245	3.25e-08	7.96e-08	168.21	132.298	179.733	827.985	844.767	916.919	160.081	863.224
PY17X_1423300	4-nitrophenylphosphatase, putative	3.17393	6.65509	216.26	3.25e-08	7.96e-08	19.3841	27.3629	15.5042	217.497	287.72	238.668	20.7504	247.962
PY17X_1406000	conserved Plasmodium protein, unknown function	-7.60819	1.92708	216.056	3.26e-08	7.99e-08	9.19265	9.4007	7.04793	0.130061	0.040131	0	8.54709	0.0567308
PY17X_1426800	U1 small nuclear ribonucleoprotein C, putative	2.61935	5.19461	216.019	3.26e-08	7.99e-08	14.1133	16.9396	19.7496	149.048	112.074	151.745	16.9341	137.623
PY17X_1218500	conserved Plasmodium protein, unknown function	2.72563	4.13788	215.69	3.29e-08	8.04e-08	3.41297	3.16749	4.00202	30.7067	36.3329	25.7039	3.52749	30.9145
PY17X_1351800	Qa-SNARE protein, putative	-3.1	4.25731	215.359	3.31e-08	8.1e-08	38.4271	36.1887	46.5502	8.04182	5.88119	4.82018	40.3887	6.24773
PY17X_1356000	protein kinase 6	-3.09847	3.36837	215.006	3.34e-08	8.16e-08	18.1083	23.6288	19.0708	3.73388	2.99547	2.68662	20.2693	3.13866
PY17X_0608100	conserved Plasmodium protein, unknown function	3.56452	10.6847	214.877	3.35e-08	8.18e-08	44.7145	39.5738	27.4126	782.638	469.12	501.838	37.2337	584.532
PY17X_1349900	conserved Plasmodium protein, unknown function	-6.01319	1.95369	214.806	3.35e-08	8.19e-08	10.2635	18.175	10.3353	0.259673	0.24037	0.272983	12.9246	0.257676
PY17X_1237800	zinc finger protein, putative	4.15781	4.19469	214.502	3.38e-08	8.24e-08	0.88984	0.612204	1.48953	25.2136	25.1167	20.8622	0.997192	23.7309
PY17X_1326600	GTP-binding protein, putative	-5.0596	3.62634	213.959	3.42e-08	8.33e-08	9.01917	9.9925	9.64905	0.150592	0.390313	0.569918	9.55357	0.370274
PY17X_0814700	conserved Plasmodium protein, unknown function	2.81853	7.77857	213.914	3.42e-08	8.34e-08	5.94815	8.41843	7.48775	86.952	59.5825	57.8383	7.28478	68.1242
PY17X_0101900	lysophospholipase, putative	-4.04236	2.95173	213.847	3.43e-08	8.35e-08	12.2095	9.63544	11.0714	0.913293	0.554795	1.15213	10.9721	0.873405
PY17X_0308500	conserved Plasmodium protein, unknown function	-3.73772	2.58588	213.208	3.48e-08	8.46e-08	2.56825	3.75361	3.67086	0.295073	0.346675	0.343603	3.33091	0.32845
PY17X_0933000	MFS domain-containing protein P115, putative	-3.21695	3.74007	212.782	3.51e-08	8.53e-08	6.39114	8.05132	10.1756	1.0655	1.10512	1.31714	8.20603	1.16259
PY17X_1144900	alanine--tRNA ligase, putative	-3.29279	4.92804	212.724	3.52e-08	8.54e-08	17.5881	14.1551	13.5057	2.64152	1.42714	2.04865	15.083	2.0391
PY17X_0515800	calmodulin, putative	-5.01169	3.47711	212.595	3.53e-08	8.56e-08	25.7641	32.3838	31.2844	0.991898	0.628218	1.97571	29.8108	1.19861
PY17X_1106700	conserved Plasmodium protein, unknown function	-3.05482	3.22101	212.337	3.55e-08	8.6e-08	18.4491	23.6777	24.4977	3.99117	3.03976	3.56903	22.2082	3.53332
PY17X_0902600	peroxisome assembly protein 22, putative	2.13048	6.20632	212.123	3.57e-08	8.64e-08	50.5993	38.9647	36.5035	229.09	246.481	254.487	42.0225	243.352
PY17X_1229300	conserved Plasmodium protein, unknown function	2.9389	8.45852	212.027	3.58e-08	8.66e-08	5.19289	5.99907	4.13935	66.6056	46.1461	43.2473	5.11044	51.9997
PY17X_1039800	cysteine-rich small secreted protein CSS, putative	-5.40108	3.81153	211.353	3.63e-08	8.78e-08	26.5974	35.3359	26.367	0.364929	0.863271	1.46633	29.4335	0.898178
PY17X_1429500	ribosomal protein L33, apicoplast, putative	-5.18501	3.53332	211.254	3.64e-08	8.8e-08	69.0803	68.7798	62.0839	2.4611	0.931971	3.76327	66.648	2.38545
PY17X_0920100	Brr1 domain-containing protein	-3.58062	2.75014	211.032	3.66e-08	8.84e-08	11.1927	15.8391	16.9927	1.52686	1.57964	1.73731	14.6748	1.6146
PY17X_1316100	SNARE protein, putative	-3.36617	2.61976	210.456	3.71e-08	8.95e-08	13.9135	18.5323	16.7631	2.33879	1.9072	2.0606	16.403	2.1022
PY17X_0926600	ribosomal protein L37, mitochondrial, putative	-3.56935	3.5922	209.875	3.76e-08	9.06e-08	56.7746	48.6421	42.9903	7.23164	3.8919	5.44537	49.469	5.52297
PY17X_0702200	GPI-anchored micronemal antigen, putative	3.57949	3.20532	209.564	3.79e-08	9.12e-08	0.571729	0.674042	1.02264	12.7297	10.503	12.8132	0.756137	12.0153
PY17X_1028100	inner membrane complex protein 1l, putative	-5.47888	3.69987	209.552	3.79e-08	9.12e-08	16.3048	15.4038	34.2402	0.619936	0.513447	0.795774	21.9829	0.643052
PY17X_0622000	conserved Plasmodium protein, unknown function	-2.49775	3.41823	209.477	3.79e-08	9.13e-08	57.1138	57.644	57.1924	14.6771	13.5861	12.0425	57.3167	13.4352
PY17X_1411400	meiosis-specific nuclear structural protein 1, putative	10.7598	11.6674	330.544	3.81e-08	9.15e-08	3.55569	3.45672	0.767531	6202.72	6076.99	5487.29	2.59331	5922.33
PY17X_1348100	BRCA2 protein, putative	-2.96609	5.43616	209.036	3.83e-08	9.21e-08	7.39989	10.0758	12.6029	1.97288	1.47188	1.64682	10.0262	1.69719
PY17X_1328500	conserved Plasmodium protein, unknown function	-3.14038	2.45819	208.627	3.87e-08	9.28e-08	8.32434	8.28963	8.29902	1.15359	1.27547	1.29356	8.30433	1.24087
PY17X_1004200	protein transport protein Sec24B, putative	2.28175	8.23185	208.34	3.9e-08	9.34e-08	22.4103	21.0647	31.4401	169.304	160.579	151.488	24.9717	160.457
PY17X_1218400	conserved protein, unknown function	2.64891	4.37794	208.169	3.91e-08	9.38e-08	3.65778	5.30038	4.92677	37.9222	35.6662	41.5859	4.62831	38.3915
PY17X_1430700	SND2 domain-containing protein, putative	-2.64567	3.13403	208.062	3.92e-08	9.4e-08	30.8678	32.1274	35.8575	6.59434	7.40127	6.86301	32.9509	6.95287
PY17X_1356700	calcium-dependent protein kinase 5	-3.18403	3.72055	207.838	3.94e-08	9.44e-08	17.6085	12.7747	11.3669	1.8816	1.92615	2.25264	13.9167	2.02013
PY17X_1205600	WD repeat-containing protein, putative	2.89314	4.53953	207.705	3.96e-08	9.47e-08	0.679783	0.83786	0.678895	9.05554	5.88197	6.68107	0.732179	7.20619
PY17X_1018900	selenoprotein 4, putative	-3.24005	3.24751	207.624	3.96e-08	9.48e-08	42.2674	48.0447	35.0149	4.79059	6.82227	5.88841	41.7757	5.83376
PY17X_0202700	fam-c protein	-2.32701	4.04254	207.52	3.97e-08	9.5e-08	83.6561	75.1728	75.2789	18.6332	20.9158	22.065	78.0359	20.538
PY17X_1022300	nucleolar GTP-binding protein 2, putative	-2.5392	4.92326	207.472	3.98e-08	9.5e-08	33.1985	28.1771	33.029	7.56784	8.42327	5.51854	31.4682	7.16988
[truncated: 850 more rows]
