# Supplementary material for: An axonemal intron splicing program sustains Plasmodium male development
Source: Nat Commun. 2024 Jun 1;15:4697. doi: 10.1038/s41467-024-49002-9 (PMC11144265; doi:10.1038/s41467-024-49002-9)
Supplement: Supplementary file 5 — Supplementary Data 2 [file 41467_2024_49002_MOESM5_ESM.xlsx]

## Sheet: Mutant vs male DEGs
Supplementary Table 2. List of differentially expressed genes in male gametocytes between DFsc7 (Parental) and DFsc7;ΔRbpm1 (Mutant) lines of the P.yoelii
Gene ID	Product Description	logFC (Mutant/Male)	logCPM	F	p value	FDR	Male 1 TPM	Male 2 TPM	Male 3 TPM	Mutant 1 TPM	Mutant 2 TPM	Mutant 3 TPM	Male TPM mean	Mutant TPM mean
PY17X_0716700	male development protein MD5, putative	-11.3425	10.4847	3872.2	2e-18	9.01e-15	3556.43	4057.29	3661.81	1.79511	1.14068	1.36217	3758.51	1.43266
PY17X_0938400	transcription elongation regulator 1-like protein, putative	-4.07098	8.00033	1257.37	4.79e-15	1.08e-11	363.593	371.318	372.702	23.7612	21.4501	20.1242	369.204	21.7785
PY17X_0804100	conserved protein, unknown function	-3.54112	8.38255	1082.78	1.34e-14	2.01e-11	1354.54	1423.67	1392.19	112.324	115.527	127.379	1390.13	118.41
PY17X_0836600	peptide chain release factor 1, putative	-3.50534	7.79483	977.765	2.7e-14	3.04e-11	458.086	475.768	405.378	38.6136	37.4094	40.8353	446.411	38.9528
PY17X_1220800	histone H2A.Z, putative	3.5394	7.00054	872.597	5.9e-14	4.42e-11	56.1019	61.8998	57.6818	635.699	741.373	648.464	58.5612	675.178
PY17X_1354000	MSP7-like protein	3.42568	7.42769	885.884	5.32e-14	4.42e-11	35.4565	32.1043	31.2577	321.858	354.147	376.175	32.9395	350.727
PY17X_0304200	26S proteasome regulatory subunit RPN1, putative	3.99329	6.82379	772.478	1.36e-13	4.58e-11	6.67074	5.54245	6.21495	106.232	80.1795	104.569	6.14271	96.9936
PY17X_0832250	conserved Plasmodium protein, unknown function	3.02668	9.16598	745.646	1.73e-13	4.58e-11	676.183	685.219	799.425	5962.53	5810.84	5698.85	720.276	5824.08
PY17X_0938800	conserved Plasmodium protein, unknown function	-3.09703	7.84609	772.647	1.36e-13	4.58e-11	879.088	1035.07	895.042	106.659	109.086	109.749	936.401	108.498
PY17X_1023200	ribosomal protein L21, mitochondrial, putative	-4.8087	6.48381	754.452	1.6e-13	4.58e-11	217.978	216.706	193.281	9.63571	6.01456	6.55454	209.322	7.40161
PY17X_1109100	CFA20 domain-containing protein, putative	-2.8538	9.8487	816.901	9.27e-14	4.58e-11	1856.29	1963.74	1887.82	252.447	269.101	261.259	1902.62	260.936
PY17X_1113600	conserved Plasmodium protein, unknown function	-3.56626	6.38079	748.52	1.69e-13	4.58e-11	51.4842	58.3643	47.47	4.70049	4.28969	4.16967	52.4395	4.38662
PY17X_1308200	allantoicase, putative	-3.9891	7.57288	842.551	7.5e-14	4.58e-11	371.28	310.109	348.886	18.2814	24.6012	21.3995	343.425	21.4273
PY17X_1318600	elongation factor 2, putative	3.6001	9.08383	793.202	1.13e-13	4.58e-11	45.0064	43.9378	47.7617	639.651	475.196	529.386	45.5687	548.077
PY17X_1337700	mediator of RNA polymerase II transcription subunit 22, putative	-3.35092	8.28928	779.116	1.28e-13	4.58e-11	1492.06	1847.61	1565.04	168.771	158.166	149.693	1634.9	158.877
PY17X_1365800	nucleoside transporter 1	4.02121	6.23637	746.89	1.71e-13	4.58e-11	10.1945	8.20933	10.612	166.251	137.755	163.586	9.67195	155.864
PY17X_1402200	cytoadherence linked asexual protein, putative	4.00697	10.1561	749.326	1.67e-13	4.58e-11	47.0994	50.1172	45.2042	636.014	698.106	936.54	47.4736	756.887
PY17X_0833600	CH domain-containing protein, putative	-2.96081	8.17864	737.434	1.87e-13	4.66e-11	1085.02	1253.63	1094.98	139.408	148.605	149.216	1144.54	145.743
PY17X_0836700	palmitoyltransferase DHHC6, putative	-3.23527	6.56656	715.406	2.3e-13	5e-11	146.921	136.256	150.397	14.6293	16.5481	14.4606	144.524	15.2127
PY17X_1036100	conserved Plasmodium protein, unknown function	-2.76064	8.31421	713.743	2.33e-13	5e-11	790.817	825.226	856.008	115.305	121.076	125.382	824.017	120.588
PY17X_1124600	CPW-WPC family protein	-4.36548	7.04544	720.667	2.18e-13	5e-11	639.791	661.853	636.46	39.6337	28.4913	25.0927	646.035	31.0726
PY17X_0215900	IMP1-like protein, putative	-3.96149	5.43495	700.723	2.65e-13	5.18e-11	211.745	266.422	224.609	14.4889	15.1466	15.0714	234.259	14.9023
PY17X_1214000	hypoxanthine-guanine phosphoribosyltransferase, putative	3.27308	9.59844	704.097	2.56e-13	5.18e-11	284.743	261.981	316.025	3020.82	2418.35	2835.15	287.583	2758.11
PY17X_1407700	conserved Plasmodium protein, unknown function	-5.83624	4.63206	679.055	3.28e-13	6.15e-11	252.142	247.62	251.739	6.02993	2.89408	4.08813	250.5	4.33738
PY17X_0704200	receptor for activated c kinase, putative	3.762	7.86144	673.437	3.47e-13	6.25e-11	44.2657	42.9595	48.8795	742.974	529.3	559.729	45.3682	610.668
PY17X_0831500	conserved Plasmodium protein, unknown function	-2.63784	8.50504	665.778	3.75e-13	6.49e-11	331.278	348.763	315.976	52.1156	55.5893	50.8952	332.005	52.8667
PY17X_0626100	conserved rodent malaria protein, unknown function	-3.40271	6.42108	652.704	4.3e-13	6.9e-11	867.553	1105.5	899.895	90.4039	87.4031	91.5045	957.649	89.7705
PY17X_0820600	conserved Plasmodium protein, unknown function	-2.7731	7.40166	654.757	4.21e-13	6.9e-11	478.687	501.272	471.168	66.3818	75.2481	68.7807	483.709	70.1369
PY17X_1115000	conserved Plasmodium protein, unknown function	-2.95492	7.16464	646.605	4.58e-13	7.05e-11	172.906	163.268	139.164	20.0337	19.6238	21.0581	158.446	20.2385
PY17X_1349000	conserved Plasmodium protein, unknown function	-2.47102	9.95908	644.176	4.7e-13	7.05e-11	2542.45	2685.2	2543.69	465.045	469.144	455.36	2590.45	463.183
PY17X_0305600	serine repeat antigen 2	3.03583	7.52208	636.436	5.1e-13	7.17e-11	16.0123	16.7325	15.2971	112.322	139.822	138.415	16.014	130.186
PY17X_1461900	actin I, putative	2.48496	9.64472	637.653	5.04e-13	7.17e-11	294.749	288.456	303.44	1601.73	1701.21	1618.44	295.548	1640.46
PY17X_1021700	calcium-dependent protein kinase, putative	-3.92382	8.74194	602.54	7.41e-13	9.29e-11	1348.05	1104.16	1429.74	103.337	81.0677	69.2029	1293.98	84.5359
PY17X_1217700	conserved Plasmodium protein, unknown function	-5.17975	4.26501	602.254	7.44e-13	9.29e-11	63.1412	84.9876	62.1205	1.71664	2.11125	1.90252	70.0831	1.91014
PY17X_1245500	Hsc70-interacting protein, putative	3.27705	9.20426	605.272	7.19e-13	9.29e-11	105.927	111.35	121.781	1262.6	1081.92	915.574	113.02	1086.7
PY17X_1445800	merozoite surface protein 9, putative	3.47303	6.67694	603.623	7.32e-13	9.29e-11	12.2927	10.575	11.4449	105.12	126.871	145.733	11.4376	125.908
PY17X_0318100	lysophospholipase, putative	-6.67626	4.36472	593.771	8.19e-13	9.69e-11	39.8397	41.055	40.9872	0.171103	0.392813	0.601349	40.6273	0.388421
PY17X_1131100	ATP-dependent RNA helicase HAS1, putative	-3.31981	9.66998	595.248	8.05e-13	9.69e-11	1122.8	822.553	1051.63	111.25	91.6067	94.6041	998.995	99.1536
PY17X_0110100	ribosomal protein L19, mitochondrial, putative	-2.72819	7.19982	588.432	8.71e-13	9.86e-11	362.757	391.975	355.14	50.4168	58.218	57.3886	369.958	55.3411
PY17X_1031200	DnaJ protein, putative	-3.09847	6.29249	587.88	8.77e-13	9.86e-11	164.06	156.538	184.852	21.0047	18.61	18.918	168.483	19.5109
PY17X_0520500	conserved Plasmodium protein, unknown function	3.96513	7.68048	583.98	9.17e-13	1.01e-10	18.2263	18.2673	14.5676	200.363	296.865	292.459	17.0204	263.229
PY17X_1427000	RNA-binding protein, putative	4.21444	4.7208	580.811	9.52e-13	1.02e-10	1.4255	1.37676	1.389	24.9511	21.9446	30.3522	1.39709	25.7493
PY17X_0406300	DNA-(apurinic or apyrimidinic site) endonuclease, putative	-3.0233	9.34459	576.379	1e-12	1.03e-10	937.574	1047.32	889.868	100.423	133.59	116.398	958.254	116.804
PY17X_0525600	early transcribed membrane protein	-2.34068	10.2466	574.268	1.03e-12	1.03e-10	5684.09	5948.7	6056.43	1133.64	1156.71	1172.76	5896.4	1154.37
PY17X_0702200	GPI-anchored micronemal antigen, putative	3.26249	6.37717	574.284	1.03e-12	1.03e-10	12.4577	9.5771	12.5364	108.841	113.827	106.333	11.5237	109.667
PY17X_0311200	conserved protein, unknown function	-2.78798	7.15236	568.266	1.1e-12	1.06e-10	160.767	183.493	151.834	24.7749	24.1895	22.2197	165.365	23.728
PY17X_1114100	purine nucleoside phosphorylase, putative	3.53649	9.07409	568.038	1.11e-12	1.06e-10	164.621	148.954	167.364	2279.37	1502.02	1752.54	160.313	1844.64
PY17X_0212200	conserved Plasmodium protein, unknown function	-3.37981	5.56469	554.995	1.3e-12	1.22e-10	238.563	247.111	205.272	24.5045	20.9652	20.2784	230.315	21.916
PY17X_0505900	conserved Plasmodium protein, unknown function	-3.10036	9.7559	549.276	1.39e-12	1.25e-10	472.336	435.79	370.822	41.2903	54.7381	51.6503	426.316	49.2262
PY17X_0819600	heptatricopeptide repeat-containing protein, putative	-2.72812	6.62518	550.221	1.38e-12	1.25e-10	116.74	101.603	115.212	15.9735	17.3898	16.5335	111.185	16.6323
PY17X_0304000	RNA-binding protein, putative	-2.53487	7.05022	547.274	1.43e-12	1.26e-10	516.792	457.311	501.332	86.7248	83.8638	81.7592	491.812	84.1159
PY17X_0520200	merozoite surface protein, putative	3.29908	7.04936	532.827	1.71e-12	1.33e-10	32.1594	40.2648	33.7201	304.4	404.601	326.956	35.3814	345.319
PY17X_0818400	conserved Plasmodium protein, unknown function	-2.745	6.69276	538.197	1.6e-12	1.33e-10	76.949	80.9427	69.1867	11.4592	11.7936	10.3059	75.6928	11.1862
PY17X_0944800	radial spoke head protein, putative	-2.86547	8.19147	532.435	1.72e-12	1.33e-10	381.401	462.5	366.834	50.0752	60.2104	54.3674	403.578	54.8844
PY17X_1105300	2-oxoisovalerate dehydrogenase subunit beta, mitochondrial, putative	3.55039	5.88651	536.124	1.64e-12	1.33e-10	11.8182	10.462	12.1547	119.599	120.72	160.067	11.4783	133.462
PY17X_1135600	T-complex protein 1 subunit delta, putative	3.28571	6.26637	537.035	1.62e-12	1.33e-10	11.7333	11.4946	13.9364	135.981	116.029	107.827	12.3881	119.946
PY17X_1216400	EF hand domain-containing protein, putative	-2.58292	8.63749	534.533	1.67e-12	1.33e-10	413.55	396.992	359.66	58.4952	71.5213	63.4651	390.067	64.4938
PY17X_1324300	V-type H(+)-translocating pyrophosphatase, putative	3.82031	6.67839	540.548	1.55e-12	1.33e-10	9.91726	8.11726	8.02069	151.669	103.335	109.435	8.68507	121.479
PY17X_1007200	conserved Plasmodium protein, unknown function	-2.70081	8.25596	521.39	1.98e-12	1.47e-10	503.074	533.539	493.724	66.1877	84.7237	82.406	510.112	77.7725
PY17X_1249360	28S ribosomal RNA	10.0289	3.91564	520.753	2e-12	1.47e-10	0.0205535	0.00953985	0	8.97255	15.1843	9.03538	0.0100311	11.0641
PY17X_1415000	ubiquitin-like protein, putative	-3.31815	7.88726	521.831	1.97e-12	1.47e-10	951.536	1313.27	1101.06	126.06	110.786	97.8756	1121.95	111.574
PY17X_1025900	thioredoxin-like protein, putative	-3.17177	5.05808	514.175	2.18e-12	1.58e-10	48.4988	44.5002	41.5365	5.01795	4.87414	4.89163	44.8452	4.92791
PY17X_1421800	conserved Plasmodium protein, unknown function	-2.7358	7.99713	506.871	2.4e-12	1.71e-10	221.085	185.032	204.835	26.3747	33.4433	31.0653	203.651	30.2944
PY17X_0816000	conserved Plasmodium protein, unknown function	-3.05919	5.92335	504.995	2.46e-12	1.73e-10	119.178	124.576	126.123	12.5047	16.0743	15.4105	123.292	14.6632
PY17X_0515351	conserved Plasmodium protein, unknown function	2.76816	7.47646	499.618	2.65e-12	1.83e-10	25.6869	20.357	19.9541	159.723	146.003	139.392	21.9993	148.373
PY17X_1315400	calponin homology domain-containing protein, putative	-2.84847	7.01614	498.096	2.7e-12	1.84e-10	61.3739	65.2847	54.8779	7.10241	8.76494	9.10609	60.5122	8.32448
PY17X_0916200	FHA domain-containing protein, putative	3.68134	5.22959	496.838	2.75e-12	1.85e-10	3.20655	3.68609	2.85698	46.8453	34.9083	42.2191	3.24987	41.3242
PY17X_0714100	adenylate kinase 2, putative	-2.84754	7.58642	494.451	2.84e-12	1.86e-10	596.894	522.718	529.574	62.8475	82.3868	81.7736	549.729	75.6693
PY17X_1004500	pre-mRNA-processing-splicing factor 8, putative	3.39375	6.1147	493.995	2.86e-12	1.86e-10	2.18774	1.70305	1.72315	18.2473	17.2832	22.9005	1.87131	19.477
PY17X_1438500	heterochromatin protein 1	-2.43255	6.75513	492.696	2.91e-12	1.87e-10	320.925	300.177	285.331	53.9169	53.9787	58.474	302.144	55.4565
PY17X_0407000	FAD-dependent glycerol-3-phosphate dehydrogenase, putative	2.87296	5.52312	487.021	3.15e-12	1.98e-10	7.93902	7.87998	8.46946	56.8739	56.699	62.9922	8.09615	58.855
PY17X_1224300	conserved protein, unknown function	-3.32874	5.04283	486.537	3.17e-12	1.98e-10	111.932	111.341	112.957	12.0743	11.6696	9.42255	112.077	11.0555
PY17X_1110100	RNA polymerase I, putative	3.16898	5.39876	485.474	3.22e-12	1.98e-10	1.63034	1.39491	1.45819	14.9506	12.0647	12.9476	1.49448	13.321
PY17X_1031800	conserved Plasmodium protein, unknown function	-2.12675	10.4363	478.164	3.57e-12	2.17e-10	2983.28	2998.23	2921.51	635.641	700.281	684.871	2967.68	673.598
PY17X_0301900	tRNA Glutamine	-4.62247	3.57826	477.181	3.62e-12	2.17e-10	375.923	452.968	476.564	18.5433	17.1715	16.7284	435.152	17.4811
PY17X_0604200	AATF domain-containing protein, putative	-3.04779	6.78737	466.378	4.22e-12	2.5e-10	203.481	195.43	223.127	29.2409	24.6939	20.6612	207.346	24.8653
PY17X_0819500	ribonuclease H2 subunit C, putative	-2.59021	7.71686	463.823	4.38e-12	2.56e-10	562.019	430.511	523.188	78.9752	85.164	85.2997	505.24	83.1463
PY17X_0619400	NIMA related kinase 4	-2.69626	9.16682	459.126	4.69e-12	2.71e-10	1441.61	1264.26	1702.17	219.573	240.47	214.659	1469.35	224.901
PY17X_0314800	conserved Plasmodium protein, unknown function	-2.77887	5.74067	457.008	4.84e-12	2.76e-10	29.6653	33.5399	31.1797	4.47541	4.89578	4.26206	31.4616	4.54442
PY17X_1024000	conserved Plasmodium protein, unknown function	-2.53469	6.95018	454.133	5.05e-12	2.84e-10	92.3073	102.302	98.9272	18.4892	16.7722	14.9693	97.8456	16.7436
PY17X_0606900	targeted glyoxalase II, putative	-2.28763	7.18613	450.035	5.37e-12	2.91e-10	346.691	353.628	308.953	71.5949	65.3299	67.9022	336.424	68.2757
PY17X_1412900	2-oxoisovalerate dehydrogenase subunit alpha, mitochondrial, putative	3.60244	5.8849	450.117	5.37e-12	2.91e-10	9.17388	9.72093	9.74902	93.1406	106.934	145.299	9.54795	115.125
PY17X_1462900	GPI mannosyltransferase 2, putative	-3.27499	4.98264	451.099	5.29e-12	2.91e-10	45.7901	44.1937	48.5911	5.43854	4.58008	4.17475	46.1916	4.73112
PY17X_1235500	serine/arginine-rich splicing factor 1, putative	2.94178	7.40185	448.98	5.46e-12	2.92e-10	56.7686	62.6196	53.7568	528.093	373.813	416.862	57.715	439.589
PY17X_0824600	conserved Plasmodium protein, unknown function	-3.30388	5.97494	448.124	5.53e-12	2.93e-10	33.4284	39.4788	32.0964	2.88543	3.50141	4.14858	35.0012	3.51181
PY17X_0505100	tRNA-specific 2-thiouridylase MnmA, putative	-3.2106	6.45123	444.224	5.87e-12	2.99e-10	77.9038	92.9107	64.1357	9.30108	8.31688	7.51967	78.3168	8.37921
PY17X_1321200	HSP90 co-chaperone p23, putative	3.64343	7.96457	461.507	5.81e-12	2.99e-10	65.1918	72.6664	59.1419	1054.83	672.574	712.137	65.6667	813.181
PY17X_1355200	conserved Plasmodium protein, unknown function	-2.85352	8.04982	443.654	5.92e-12	2.99e-10	532.212	708.848	535.293	72.8073	86.9398	83.897	592.117	81.2147
PY17X_1447100	dynein regulatory complex subunit 7, putative	-2.29275	8.00034	443.78	5.91e-12	2.99e-10	283.656	263.713	306.327	56.1927	54.7249	61.8903	284.565	57.6026
PY17X_1423200	tRNA Serine	-12.7309	3.52025	698.862	5.99e-12	2.99e-10	356.653	337.138	450.905	0	0	0	381.565	0
PY17X_1037000	conserved Plasmodium protein, unknown function	-3.13543	4.96405	441.334	6.13e-12	3.03e-10	13.8529	11.2729	13.4178	1.38231	1.43741	1.5259	12.8479	1.44854
PY17X_1203900	transformer-2 protein homolog beta, putative	3.40479	4.65153	440.198	6.24e-12	3.05e-10	7.16482	8.26634	8.49991	92.309	75.4099	84.1964	7.97702	83.9718
PY17X_0510900	cytochrome c oxidase copper chaperone, putative	2.79426	5.88486	438.684	6.39e-12	3.09e-10	88.8216	106.112	110.722	709.561	673.726	722.444	101.885	701.91
PY17X_0934400	yoelipain-2	3.94329	6.12445	435.789	6.68e-12	3.2e-10	7.2741	8.5782	8.90397	165.07	103.873	109.416	8.25209	126.12
PY17X_0108900	T-complex protein 1 subunit zeta, putative	3.70034	5.15255	434.083	6.86e-12	3.25e-10	4.12278	5.19712	3.55654	63.4979	48.0108	54.3367	4.29215	55.2818
PY17X_0908600	EELM2 domain-containing protein, putative	-2.01522	8.88085	433.253	6.95e-12	3.26e-10	905.279	848.124	883.043	209.794	224.904	211.763	878.816	215.487
PY17X_0615100	PP-loop family protein, putative	-4.41901	3.61262	431.913	7.1e-12	3.29e-10	10.9436	11.087	11.3825	0.438138	0.646626	0.459332	11.1377	0.514699
PY17X_0929500	conserved Plasmodium protein, unknown function	-3.45247	6.98327	427.551	7.6e-12	3.49e-10	1299.64	1277.28	1462	88.3118	139.22	138.327	1346.3	121.953
PY17X_0703000	rhomboid protease ROM3, putative	-2.30464	7.05083	423.758	8.07e-12	3.67e-10	355.09	392.763	389.058	70.9865	81.5647	75.6539	378.97	76.0684
PY17X_0514700	adenosine deaminase	2.99666	8.02652	418.031	8.85e-12	3.98e-10	73.8682	61.097	84.6333	608.296	485.673	645.722	73.1995	579.897
PY17X_1209600	flap endonuclease, putative	-2.96651	5.27074	416.739	9.03e-12	4.02e-10	75.4485	80.3251	84.7488	8.87131	10.4083	11.2307	80.1741	10.1701
PY17X_0839100	conserved Plasmodium protein, unknown function	-4.00221	4.17285	410.849	9.94e-12	4.38e-10	30.1551	38.0632	32.0448	1.74901	2.49801	1.94684	33.421	2.06462
PY17X_0921400	spermidine synthase	3.64688	4.41536	406.534	1.07e-11	4.66e-10	4.749	4.18805	4.54793	63.1298	45.2752	59.2249	4.49499	55.8766
PY17X_1011600	mitochondrial acidic protein MAM33, putative	3.60435	5.23916	404.025	1.11e-11	4.81e-10	9.92253	10.9878	10.309	154.951	98.1933	123.728	10.4065	125.624
PY17X_1364700	protein transport protein SEC61 subunit alpha, putative	2.48864	6.49241	402.624	1.14e-11	4.88e-10	25.0822	27.4352	26.7571	158.899	128.187	154.322	26.4248	147.136
PY17X_0937600	conserved protein, unknown function	-2.46751	7.07335	399.316	1.2e-11	5.11e-10	1249.18	1524.7	1525.05	269.498	264.806	236.833	1432.98	257.046
PY17X_0710400	conserved protein, unknown function	-2.20129	6.646	397.006	1.25e-11	5.27e-10	175.155	155.862	166.894	34.7228	37.3622	35.2124	165.97	35.7658
PY17X_1426300	NPL domain-containing protein, putative	2.25341	6.94932	395.967	1.28e-11	5.31e-10	67.8463	68.8146	66.9002	353.819	288.126	320.407	67.8537	320.784
PY17X_0701400	CRA domain-containing protein, putative	-2.36607	6.80179	392.86	1.34e-11	5.55e-10	469.179	586.667	503.109	98.6066	102.171	99.078	519.652	99.9517
PY17X_0940300	conserved Plasmodium protein, unknown function	-3.08138	8.98242	393.384	1.38e-11	5.62e-10	914.213	1285.66	811.947	123.274	120.045	109.25	1003.94	117.523
PY17X_0110800	transcription elongation factor SPT5, putative	3.43834	4.89578	389.119	1.43e-11	5.75e-10	2.08485	2.05386	1.65068	22.3219	16.6949	23.1343	1.9298	20.717
PY17X_0932800	conserved Plasmodium protein, unknown function	-2.46085	7.3063	388.428	1.45e-11	5.75e-10	85.4787	77.3768	75.7509	11.964	15.5343	15.4416	79.5355	14.3133
PY17X_1115600	inositol polyphosphate multikinase, putative	-2.11185	7.38837	388.21	1.46e-11	5.75e-10	134.147	129.805	124.934	27.8489	32.3836	28.919	129.628	29.7172
PY17X_1120400	ATP synthase-associated protein, putative	-4.99407	5.04109	402.186	1.45e-11	5.75e-10	244.095	182.393	253.228	9.84239	4.39272	6.90534	226.572	7.04682
PY17X_1425300	DNA/RNA-binding protein Alba 1, putative	2.3272	9.83473	385.647	1.52e-11	5.96e-10	582.235	603.74	542.327	3277.7	2453.22	2866.21	576.101	2865.71
PY17X_1227300	kinesin-like protein, putative	-2.18865	8.57087	381.066	1.65e-11	6.4e-10	427.684	411.287	383.826	76.5998	94.6938	94.499	407.599	88.5975
PY17X_0926900	eukaryotic peptide chain release factor GTP-binding subunit, putative	2.5922	5.51252	380.281	1.67e-11	6.44e-10	11.6536	10.5102	11.0867	66.3227	59.9168	72.5728	11.0835	66.2708
PY17X_1348000	proteasome subunit beta type-7, putative	2.58072	7.35696	378.918	1.71e-11	6.54e-10	78.4808	84.3337	75.9294	566.852	414.968	434.029	79.5813	471.95
PY17X_0945600	CCR4-NOT transcription complex subunit NOT1-G	3.87538	5.76995	376.292	1.8e-11	6.79e-10	1.42757	0.849691	0.894589	17.9283	13.1163	14.9357	1.05728	15.3268
PY17X_0833000	guanylate kinase, putative	-3.6213	7.12055	387.175	1.87e-11	7.02e-10	726.167	429.545	626.639	40.9125	47.6963	54.8508	594.117	47.8199
PY17X_0405100	conserved Plasmodium protein, unknown function	-2.3905	6.31404	371.73	1.95e-11	7.25e-10	52.0319	45.8187	50.6253	9.79326	8.26354	10.0148	49.492	9.35719
PY17X_0928900	WD repeat-containing protein, putative	-2.64036	7.15696	369.876	2.02e-11	7.44e-10	194.942	214.616	201.726	28.4469	39.4031	29.3276	203.762	32.3925
PY17X_0808800	heat shock protein 90, putative	2.15184	9.23379	368.382	2.07e-11	7.58e-10	139.698	138.365	143.98	711.558	571.369	576.714	140.681	619.88
PY17X_0516000	ookinete surface protein P25	2.23301	9.53889	367.143	2.12e-11	7.6e-10	509.492	584.525	554.666	2771.64	2202.66	2714.38	549.561	2562.9
PY17X_0705800	ankyrin-repeat protein, putative	-2.27739	8.4058	366.914	2.13e-11	7.6e-10	1419.83	1321.08	1423.63	239.69	293.439	318.582	1388.18	283.904
PY17X_1354400	DNA replication complex GINS protein, putative	-2.07515	7.81413	367.178	2.12e-11	7.6e-10	350.071	322.603	319.916	84.9383	77.7819	70.6818	330.863	77.8007
PY17X_1030100	uracil-DNA glycosylase, putative	-3.24824	6.75476	363.76	2.26e-11	7.99e-10	296.239	302.38	232.591	21.4116	31.1631	34.0377	277.07	28.8708
PY17X_1216600	FAD synthetase, putative	-2.51249	5.83586	362.802	2.3e-11	8.07e-10	132.506	143.618	124.367	21.0057	22.5183	26.0317	133.497	23.1853
PY17X_0709600	conserved Plasmodium protein, unknown function	-2.12279	6.72289	362.058	2.33e-11	8.12e-10	634.241	670.267	699.242	142.208	156.29	157.786	667.917	152.095
PY17X_1329600	conserved Plasmodium protein, unknown function	-2.49466	5.70658	360.561	2.39e-11	8.28e-10	32.1304	30.3708	35.9243	5.51465	6.16387	5.64028	32.8085	5.77293
PY17X_1232900	F-box protein FBXO6, putative	-3.33835	5.45844	357.001	2.56e-11	8.79e-10	69.1485	80.6678	66.4038	5.22032	7.86888	8.08486	72.0733	7.05802
PY17X_0305500	serine repeat antigen 3	2.05882	8.9063	354.165	2.7e-11	9.2e-10	80.5658	65.3999	66.2523	291.078	275.029	309.802	70.7393	291.97
PY17X_0922700	conserved Plasmodium protein, unknown function	-2.28454	6.68757	353.592	2.73e-11	9.23e-10	161.379	152.819	165.346	28.3914	36.0655	33.1162	159.848	32.5243
PY17X_1144400	CLAMP domain-containing protein, putative	-2.11695	7.05312	352.654	2.78e-11	9.33e-10	246.269	262.249	253.473	51.9547	63.0063	59.1929	253.997	58.0513
PY17X_0515900	ookinete surface protein P28	2.37632	8.17321	351.566	2.84e-11	9.38e-10	172.256	179.309	211.254	962.413	846.714	1091.92	187.606	967.014
PY17X_1020500	conserved Plasmodium protein, unknown function	-2.22962	8.08203	351.85	2.82e-11	9.38e-10	1174.63	1306.42	1160.07	219.499	282.873	267.185	1213.71	256.519
PY17X_1448400	conserved Plasmodium protein, unknown function	-2.12594	7.63389	345.035	3.22e-11	1.05e-09	407.027	357.903	431.364	82.8993	93.474	95.4128	398.765	90.5954
PY17X_1360400	GPI mannosyltransferase 3, putative	-3.70176	3.58806	342.739	3.36e-11	1.08e-09	12.8086	14.6235	11.787	0.873745	1.14073	0.966341	13.073	0.993604
PY17X_0414600	vesicle transport v-SNARE protein, putative	-3.47842	5.65417	341.442	3.45e-11	1.09e-09	216.183	222.907	203.042	19.7663	24.0011	13.3067	214.044	19.0247
PY17X_1219700	peptidyl-prolyl cis-trans isomerase, putative	2.61762	7.99653	341.412	3.45e-11	1.09e-09	185.111	198.817	192.532	1427.51	1134.53	945.523	192.153	1169.19
PY17X_1034700	CTP synthase, putative	-2.03882	8.26131	339.421	3.59e-11	1.13e-09	324.167	273.077	301.178	68.3517	79.4325	68.8639	299.474	72.216
PY17X_0821400	N-glycosylase/DNA lyase, putative	-2.58356	6.16655	338.191	3.68e-11	1.15e-09	96.698	100.043	88.1552	12.8034	16.45	17.839	94.9654	15.6975
PY17X_0915300	DNA-directed RNA polymerase I subunit RPA2, putative	2.89847	4.22007	333.516	4.04e-11	1.24e-09	1.41205	1.2706	1.4388	10.5534	9.76185	10.1838	1.37382	10.1663
PY17X_0929800	tRNA nucleotidyltransferase, putative	2.61249	8.36344	330.333	4.31e-11	1.32e-09	69.1064	50.2559	45.9653	364.182	330.58	305.478	55.1092	333.413
PY17X_0918600	conserved Plasmodium protein, unknown function	-2.02176	7.98674	328.18	4.5e-11	1.37e-09	473.717	490.891	451.622	100.352	120.071	125.273	472.077	115.232
PY17X_0507200	PHAX domain-containing protein, putative	3.07279	5.37814	325.364	4.77e-11	1.41e-09	2.4669	2.26192	2.49459	16.5249	18.492	25.2938	2.4078	20.1036
PY17X_0822400	cytochrome b5, putative	2.55478	5.70185	325.605	4.74e-11	1.41e-09	43.5319	48.0322	48.2811	309.577	232.594	273.325	46.6151	271.832
PY17X_1367300	E1-E2 ATPase, putative	-2.05177	10.2739	325.41	4.76e-11	1.41e-09	549.444	549.66	522.924	109.935	142.949	134.864	540.676	129.249
PY17X_0624700	conserved Plasmodium protein, unknown function	-2.01551	9.74622	323.213	4.98e-11	1.46e-09	2015.49	2340.93	1947.58	463.738	546.979	534.782	2101.33	515.166
PY17X_0301500	repetitive organellar protein, putative	2.57947	11.7483	318.347	5.52e-11	1.58e-09	289.233	216.477	181.637	1427.86	1351.56	1284.92	229.115	1354.78
PY17X_1147700	membrane associated histidine-rich protein 1b, putative	2.7143	7.9848	318.347	5.52e-11	1.58e-09	119.467	109.596	110.39	872.705	783.23	550.977	113.151	735.637
PY17X_1120100	WD repeat-containing protein, putative	-2.04872	6.18396	317.482	5.62e-11	1.59e-09	23.8164	24.4468	21.9277	5.87511	5.37124	5.56583	23.397	5.60406
PY17X_1458200	conserved Plasmodium protein, unknown function	-4.43845	4.00085	317.633	5.6e-11	1.59e-09	73.3592	76.6674	76.5006	4.52821	1.9492	3.86562	75.5091	3.44768
PY17X_1117300	HROB domain-containing protein	-2.1422	6.66755	316.787	5.7e-11	1.6e-09	136.872	124.602	117.866	30.049	30.1001	24.9676	126.447	28.3722
PY17X_1308800	conserved Plasmodium protein, unknown function	2.4385	12.6925	316.489	5.74e-11	1.6e-09	3994.11	4398.84	3649.53	26467.7	19386.7	18833.7	4014.16	21562.7
PY17X_0837100	conserved Plasmodium protein, unknown function, pseudogene	-2.3521	6.50475	316.079	5.79e-11	1.61e-09	288.403	267.487	280.444	64.295	47.548	50.5366	278.778	54.1265
PY17X_0940900	endoplasmic reticulum-resident calcium binding protein, putative	2.26334	7.89032	315.74	5.83e-11	1.61e-09	108.93	92.842	126.526	519.415	485.183	559.61	109.433	521.403
PY17X_0944000	40S ribosomal protein S4, putative	2.1978	6.86719	315.029	5.92e-11	1.62e-09	73.1515	71.6086	74.9066	389.084	306.335	303.889	73.2222	333.103
PY17X_0616900	conserved Plasmodium protein, unknown function	-2.85607	4.80067	314.594	5.97e-11	1.63e-09	40.5269	55.0799	45.3342	6.64073	6.45282	6.20741	46.9804	6.43365
PY17X_0301100	Plasmodium exported protein, unknown function	2.09641	8.15137	313.532	6.11e-11	1.64e-09	65.5493	57.5443	55.087	275.395	261.634	217.605	59.3935	251.545
PY17X_0803500	cytosolic iron-sulfur assembly component 2, putative	-2.35243	5.50799	311.479	6.38e-11	1.71e-09	196.015	196.847	195.17	36.1061	42.977	35.031	196.011	38.038
PY17X_0832300	conserved Plasmodium protein, unknown function	-3.09339	5.27243	310.949	6.45e-11	1.72e-09	49.3925	55.985	47.8005	7.50373	5.55793	4.7276	51.0593	5.92975
PY17X_1452800	ATP synthase subunit beta, mitochondrial, putative	2.44183	6.47511	310.013	6.59e-11	1.73e-09	27.2045	23.0386	21.1984	145.846	109.348	129.175	23.8138	128.123
PY17X_0411600	pre-mRNA splicing factor, putative	3.65061	4.10726	309.075	6.72e-11	1.74e-09	2.43832	3.39523	2.14273	38.314	30.5098	30.4656	2.65876	33.0964
PY17X_1230700	peptidyl-prolyl cis-trans isomerase, putative	-2.3511	5.07243	309.249	6.7e-11	1.74e-09	42.6547	42.0686	39.6466	8.2282	7.47458	8.45162	41.4566	8.05147
PY17X_0711000	Snf2-related CBP activator, putative	2.68532	5.37195	308.425	6.82e-11	1.75e-09	3.13345	2.83103	2.4528	19.7918	14.9804	18.8401	2.80576	17.8708
PY17X_0905500	ras-related protein Rab-6, putative	2.83268	4.39137	307.183	7e-11	1.78e-09	11.0277	11.9432	11.2032	74.6975	74.7952	92.1069	11.3914	80.5332
PY17X_0702500	translation initiation factor eIF-2B subunit alpha, putative	-2.76196	5.30162	302.602	7.74e-11	1.93e-09	78.688	93.8421	102.655	12.2117	12.5032	15.5457	91.7282	13.4202
PY17X_1134800	elongation factor 1-alpha, putative	2.1898	6.62611	302.703	7.72e-11	1.93e-09	36.3926	39.3248	34.4994	181.689	141.404	175.451	36.7389	166.181
PY17X_1313800	M17 leucyl aminopeptidase, putative	2.73296	5.56034	299.982	8.2e-11	2.03e-09	9.64668	7.7573	9.07424	68.974	48.5256	57.0252	8.82607	58.1749
PY17X_1465800	vacuolar protein sorting-associated protein 26, putative	-2.45092	5.37912	300.074	8.19e-11	2.03e-09	118.109	99.6767	107.036	22.3573	18.1079	18.3985	108.274	19.6212
PY17X_0904700	bicoid-interacting protein BIN3, putative	-2.46028	6.09997	299.279	8.33e-11	2.05e-09	133.787	144.456	124.286	21.5299	28.9364	21.9956	134.176	24.1539
PY17X_1124200	ribonuclease H2 subunit A, putative	-2.00413	8.98653	298.146	8.55e-11	2.08e-09	1209.8	1346.63	1313.23	272.25	332.483	352.035	1289.89	318.923
PY17X_1218400	conserved protein, unknown function	-3.52124	4.19005	298.341	8.51e-11	2.08e-09	37.8583	32.1864	41.6156	4.03483	2.53197	3.07568	37.2201	3.21416
PY17X_1205900	apicomplexan kinetochore protein 2, putative	-3.18717	4.44133	297.037	8.76e-11	2.11e-09	93.8301	96.8129	76.899	7.55406	11.0205	10.4865	89.1807	9.68703
PY17X_0713500	histidine triad nucleotide-binding protein 1, putative	3.44466	4.41026	296.027	8.96e-11	2.13e-09	10.4262	9.5521	6.4593	104.995	80.0267	99.3642	8.81253	94.7953
PY17X_0839600	conserved Plasmodium protein, unknown function	2.34816	5.4172	295.892	8.99e-11	2.13e-09	7.57333	7.25481	8.07719	40.3861	41.1414	34.1564	7.63511	38.5613
PY17X_1103900	4-diphosphocytidyl-2-C-methyl-D-erythritol kinase, putative	-3.15178	5.10639	294.76	9.22e-11	2.17e-09	53.5455	57.6149	50.9828	6.2081	4.36647	7.5039	54.0477	6.02616
PY17X_1032700	nuclear transport factor 2, putative	2.33983	5.40269	293.077	9.58e-11	2.24e-09	48.5453	47.2238	56.5853	269.475	238.357	257.897	50.7848	255.243
PY17X_1225800	AP-3 complex subunit delta, putative	-2.13242	6.56982	291.188	1e-10	2.32e-09	48.2235	53.0142	46.9897	10.6209	12.7711	10.1104	49.4092	11.1675
PY17X_1145300	26S proteasome regulatory subunit RPN11, putative	3.21977	4.64714	290.916	1.01e-10	2.32e-09	6.73916	8.15168	6.54376	75.9771	50.4414	71.699	7.14487	66.0392
PY17X_1306700	copper transporter, putative	3.72233	3.3939	290.09	1.03e-10	2.35e-09	2.78614	2.45916	2.06889	28.4307	28.4346	38.7182	2.43806	31.8612
PY17X_1103800	50S ribosomal protein L28, apicoplast, putative	-2.48891	4.98782	289.245	1.05e-10	2.38e-09	86.1952	101.281	89.6779	16.9132	17.4609	14.5669	92.3847	16.3137
PY17X_1357200	elongation factor 1-gamma, putative	3.06962	5.53362	287.41	1.09e-10	2.47e-09	13.0263	9.6972	10.8476	108.108	69.7355	101.393	11.1904	93.079
PY17X_1219100	conserved Plasmodium protein, unknown function	-2.04107	8.04692	286.126	1.12e-10	2.52e-09	169.455	150.98	136.853	31.7797	40.5833	37.6781	152.429	36.6804
PY17X_0811900	conserved Plasmodium protein, unknown function	-2.00793	5.9936	285.721	1.13e-10	2.52e-09	35.8613	36.3351	34.7788	9.36094	8.91598	8.08392	35.6584	8.78695
PY17X_1232500	Plasmodium exported protein (PHIST), unknown function	2.14881	7.11445	285.399	1.14e-10	2.52e-09	26.0931	24.3568	22.3302	116.233	114.495	88.9153	24.26	106.547
PY17X_1422300	histone H2B variant, putative	2.22607	5.84722	283.56	1.19e-10	2.62e-09	72.5537	80.2302	72.4113	304.961	350.424	389.442	75.065	348.276
PY17X_1369500	phosphatidylinositol transfer protein, putative	-2.29954	6.63231	282.792	1.22e-10	2.65e-09	51.6185	46.6246	51.2227	8.59986	9.38556	12.1168	49.8219	10.0341
PY17X_0104600	ribosomal protein L41, mitochondrial, putative	-2.53513	4.90969	281.996	1.24e-10	2.68e-09	228.699	249.676	270.302	47.066	43.1572	37.9059	249.559	42.7097
PY17X_0112800	nucleolar GTP-binding protein 1, putative	-2.64891	5.5436	282.197	1.23e-10	2.68e-09	59.3504	49.5594	52.4803	9.42587	9.36799	6.69381	53.7967	8.49589
PY17X_1037500	rRNA 2'-O-methyltransferase fibrillarin, putative	2.66595	5.17145	279.093	1.33e-10	2.85e-09	14.3261	13.0785	14.5401	107.073	79.2317	77.7327	13.9816	88.0123
PY17X_1323500	AP2 domain transcription factor AP2-HC, putative	-2.47677	6.0873	278.373	1.35e-10	2.88e-09	71.7686	68.3993	74.4489	10.4148	15.4404	12.3596	71.5389	12.7383
PY17X_1217200	heat shock protein 60, putative	2.98941	5.93902	277.574	1.38e-10	2.92e-09	8.96414	12.0334	11.5371	105.527	66.969	84.1902	10.8449	85.5622
PY17X_1446400	PhIL1-interacting candidate PIC1, putative	-2.66368	7.23937	276.67	1.41e-10	2.97e-09	172.733	154.184	160.934	19.2167	32.118	24.9394	162.617	25.4247
PY17X_1218700	translation machinery-associated protein 7, putative	-5.06283	4.87061	312.16	1.5e-10	3.13e-09	470.57	487.157	460.805	19.2771	6.08809	16.6524	472.844	14.0059
PY17X_1463300	dipeptidyl aminopeptidase 2, putative	-2.55082	5.90251	273.582	1.51e-10	3.15e-09	81.0165	86.7631	82.395	12.6003	11.9849	17.7479	83.3915	14.111
PY17X_0418800	high molecular weight rhoptry protein 3, putative	2.18828	8.20616	273.081	1.53e-10	3.17e-09	54.162	57.5395	54.1243	220.592	221.489	307.534	55.2753	249.872
PY17X_1352500	ATP-dependent RNA helicase DBP8, putative	2.95899	3.72469	272.964	1.54e-10	3.17e-09	2.8433	3.14331	2.4284	22.5413	20.8462	21.4535	2.805	21.6136
PY17X_0308600	ras-related protein Rab-5A, putative	-2.81212	4.54707	271.747	1.58e-10	3.24e-09	74.1773	97.0116	74.1248	11.6604	12.5412	10.4096	81.7712	11.5371
PY17X_0512000	40S ribosomal protein S2, putative	2.31956	7.60124	271.325	1.6e-10	3.26e-09	106.289	117.398	114.424	688.729	467.485	517.869	112.704	558.027
PY17X_0617100	conserved Plasmodium protein, unknown function	-2.65937	4.91645	268.028	1.74e-10	3.48e-09	22.2207	24.7073	22.0891	2.98861	4.3177	3.51732	23.0057	3.60788
PY17X_0904400	ribosome assembly protein 4, putative	-2.26243	6.02459	268.015	1.74e-10	3.48e-09	66.0756	75.4103	77.9922	16.2696	12.7642	16.3567	73.1594	15.1302
PY17X_1352600	eukaryotic translation initiation factor 6, putative	3.48723	3.36642	267.929	1.74e-10	3.48e-09	3.1344	2.62346	3.57746	40.5348	30.7945	32.8835	3.11177	34.7376
PY17X_0524800	conserved Plasmodium protein, unknown function	-3.30613	4.73611	266.324	1.81e-10	3.6e-09	76.8434	124.464	85.0535	10.5505	9.77001	8.38224	95.4536	9.56758
PY17X_0520300	conserved Plasmodium protein, unknown function	2.36956	5.83918	265.807	1.83e-10	3.63e-09	21.1859	22.925	19.3627	94.8086	128.723	101.46	21.1579	108.33
PY17X_0705500	ATP synthase-associated protein, putative	-2.54375	4.96887	263.97	1.92e-10	3.79e-09	181.642	210.021	210.018	36.6931	37.1581	28.4863	200.56	34.1125
PY17X_1010700	ataxin-2 like protein, putative	3.2813	4.43461	263.223	1.96e-10	3.84e-09	2.34089	2.02913	2.37973	19.5704	17.3595	28.2369	2.24992	21.7223
PY17X_1012800	signal peptidase complex subunit SPC1, putative	-2.22207	5.2671	259.334	2.16e-10	4.19e-09	317.687	261.194	293.421	66.494	56.7948	61.9788	290.767	61.7559
PY17X_0407200	ATP synthase-associated protein, putative	-3.43257	3.78114	258.448	2.21e-10	4.26e-09	136.026	136.313	128.271	9.74093	16.3229	10.6498	133.537	12.2379
PY17X_1423400	C-Myc-binding protein, putative	-2.2012	8.7069	258.023	2.23e-10	4.29e-09	3367.06	2547.96	3356.44	561.431	701.507	735.928	3090.49	666.289
PY17X_1032000	conserved Plasmodium protein, unknown function	-2.23907	7.99527	257.438	2.27e-10	4.31e-09	441.661	636.567	456.104	103.884	113.318	105.017	511.444	107.407
PY17X_0403200	pre-mRNA-splicing factor PRP46, putative	2.75532	3.97246	255.386	2.39e-10	4.5e-09	3.30991	3.13019	2.62026	19.3153	18.9835	22.2819	3.02012	20.1936
PY17X_0408800	T-complex protein 1 subunit eta, putative	2.5122	4.4093	255.241	2.4e-10	4.5e-09	4.76688	5.52039	5.83952	31.0751	28.7623	31.5749	5.3756	30.4708
PY17X_1235900	eukaryotic translation initiation factor 3 subunit B, putative	3.09862	4.12806	255.35	2.39e-10	4.5e-09	2.84366	1.76534	2.41515	21.6513	19.291	18.6708	2.34138	19.871
PY17X_1362600	U4/U6 small nuclear ribonucleoprotein PRP4, putative	2.11783	5.46511	254.497	2.45e-10	4.55e-09	11.3455	12.6117	12.7582	47.6495	55.5443	54.9408	12.2385	52.7115
PY17X_0722200	lysophospholipase, putative	2.73934	5.12634	253.561	2.51e-10	4.62e-09	7.69513	6.40046	6.11062	54.8868	36.9354	41.7807	6.7354	44.5343
PY17X_0703200	SET domain protein, putative	2.21448	6.1207	253.4	2.52e-10	4.62e-09	6.22228	4.71181	5.00904	27.3257	21.8527	24.0991	5.31438	24.4258
PY17X_1136700	GTP-binding protein, putative	4.01978	3.78623	252.352	2.59e-10	4.73e-09	1.93917	2.76448	1.30711	37.383	27.1921	31.8431	2.00359	32.1394
PY17X_0508200	cytochrome c oxidase subunit ApiCOX13, putative	2.54514	4.53298	251.13	2.67e-10	4.79e-09	28.8059	24.3547	25.2411	174.122	139.501	139.802	26.1339	151.141
PY17X_1023600	conserved Plasmodium protein, unknown function	-3.25588	4.32621	251.166	2.67e-10	4.79e-09	23.4928	25.9417	23.3945	2.02847	2.10878	3.41172	24.2764	2.51632
PY17X_1446500	macrophage migration inhibitory factor	2.744	5.50706	251.187	2.67e-10	4.79e-09	44.1109	40.4425	54.2687	345.246	240.842	338	46.274	308.029
PY17X_1306600	thioredoxin peroxidase, putative	2.83926	6.05864	250.673	2.7e-10	4.83e-09	42.7155	31.2031	40.9574	297.583	202.247	315.578	38.292	271.803
PY17X_1145100	conserved Plasmodium protein, unknown function	-2.43403	4.44938	250.205	2.74e-10	4.86e-09	72.0265	58.8198	69.2057	12.4168	12.0642	12.1992	66.684	12.2267
PY17X_1336700	splicing factor U2AF large subunit, putative	2.24742	4.96471	249.961	2.76e-10	4.86e-09	7.14685	7.29619	6.48832	32.6777	29.4318	36.4107	6.97712	32.84
PY17X_1360100	60S ribosomal protein L18-2, putative	2.48051	7.86928	250.006	2.83e-10	4.96e-09	166.813	177.19	176.601	1250.38	794.297	836.733	173.534	960.471
PY17X_1425500	60S ribosomal protein L13-2, putative	2.21414	6.26715	245.168	3.13e-10	5.48e-09	51.9165	66.7595	55.4259	306.691	235.631	259	58.034	267.108
PY17X_1335700	COX domain-containing protein, putative	-2.37768	4.56143	242.771	3.34e-10	5.78e-09	196.42	205.315	222.755	40.4717	42.7808	35.9084	208.163	39.7203
PY17X_0211000	conserved Plasmodium protein, unknown function	-2.70929	4.34899	240.519	3.55e-10	6.08e-09	10.1174	11.2629	9.194	1.83103	1.30653	1.49417	10.1914	1.54391
PY17X_0617200	eukaryotic translation initiation factor 3 subunit I, putative	2.78433	5.45666	240.254	3.58e-10	6.1e-09	14.7634	17.3474	14.6326	137.319	85.8707	96.163	15.5811	106.451
PY17X_1111700	translationally-controlled tumor protein homolog, putative	2.06145	5.97915	239.622	3.64e-10	6.18e-09	58.6036	70.0136	66.4973	297.25	236.982	273.977	65.0382	269.403
PY17X_1247500	tRNA Arginine	-3.89731	2.55572	237.787	3.83e-10	6.46e-09	195.337	210.013	208.661	17.2134	13.2315	10.312	204.67	13.5856
PY17X_1203700	Plasmodium exported protein, unknown function	2.24902	6.39399	236.934	3.92e-10	6.56e-09	8.07437	5.35715	6.1653	28.8119	30.5383	32.8716	6.53227	30.7406
PY17X_0407700	40S ribosomal protein S12, putative	2.03839	7.28988	236.407	3.98e-10	6.63e-09	177.335	179.178	232.922	876.347	741.017	786.909	196.478	801.424
PY17X_0409500	splicing factor 3B subunit 1, putative	2.89049	4.16748	235.591	4.07e-10	6.74e-09	1.72042	1.66206	1.24177	11.6407	9.43153	12.8615	1.54142	11.3112
PY17X_0521700	enhancer of rudimentary homolog, putative	4.73503	2.98592	235.288	4.11e-10	6.77e-09	1.56284	4.12914	1.71432	68.7809	63.0568	64.7438	2.46876	65.5272
PY17X_1020400	vacuolar ER assembly factor VMA12, putative	-2.61969	5.69892	235.01	4.14e-10	6.8e-09	108.909	115.515	111.332	23.1031	17.2419	13.8147	111.918	18.0532
PY17X_1364900	DNA/RNA-binding protein Alba 2, putative	2.22412	5.8431	234.619	4.19e-10	6.85e-09	44.8835	45.1033	47.2856	254.824	201.11	180.16	45.7575	212.031
PY17X_0918800	RNA-binding protein s1, putative	-4.83694	2.23745	233.226	4.35e-10	7.07e-09	28.2107	33.775	23.0741	0.992987	0.621728	1.2979	28.3533	0.97087
PY17X_1305600	conserved Plasmodium protein, unknown function	-2.04139	6.82481	231.436	4.58e-10	7.41e-09	21.625	20.1406	16.8854	3.95398	5.26321	4.89035	19.5504	4.70251
PY17X_0605600	conserved Plasmodium protein, unknown function	-2.16677	5.32517	230.796	4.67e-10	7.52e-09	52.1489	64.6296	56.5504	13.1145	11.3679	13.801	57.7763	12.7611
PY17X_1224000	conserved Plasmodium protein, unknown function	2.33419	5.43183	230.485	4.71e-10	7.56e-09	4.07242	3.066	2.78664	16.3568	15.3805	17.7745	3.30835	16.5039
PY17X_1330100	cytochrome c1, heme protein, mitochondrial, putative	2.13419	5.69924	230.352	4.73e-10	7.56e-09	22.9699	23.7487	20.5397	103.29	81.1844	108.184	22.4194	97.5529
PY17X_0719800	conserved Plasmodium protein, unknown function	-2.13468	6.19664	229.814	4.8e-10	7.58e-09	131.298	116.608	130.139	23.6511	33.5733	28.0922	126.015	28.4389
PY17X_0807600	rhoptry-associated membrane antigen, putative	2.33923	5.82816	229.913	4.79e-10	7.58e-09	14.4966	12.4351	14.3835	64.5463	84.2778	58.3956	13.7717	69.0733
PY17X_1103300	merozoite surface protein 8	3.09354	3.9653	229.791	4.8e-10	7.58e-09	4.32024	3.9239	2.78964	36.3629	26.8253	29.897	3.67793	31.0284
PY17X_0407400	T-complex protein 1 subunit beta, putative	2.12318	6.6806	229.544	4.84e-10	7.61e-09	30.7124	32.0103	35.9913	170.358	121.141	135.308	32.9047	142.269
PY17X_0505200	autophagy-related protein 8, putative	-2.61998	4.44224	228.884	4.93e-10	7.69e-09	111.834	147.915	150.163	24.0844	21.0179	21.0778	136.637	22.0601
PY17X_0835100	NifU-like protein, putative	-3.70946	3.74885	228.795	4.94e-10	7.69e-09	59.2025	66.3556	52.5556	4.36312	6.17102	2.94055	59.3713	4.49156
PY17X_1130000	SET domain protein, putative	2.52362	5.38557	228.278	5.02e-10	7.73e-09	1.10443	0.696859	0.954031	5.10181	4.87626	5.72036	0.918441	5.23281
PY17X_1131200	tetratricopeptide repeat protein, putative	2.30578	6.06621	227.993	5.06e-10	7.74e-09	30.7015	43.5289	36.1762	156.141	199.871	185.695	36.8022	180.569
PY17X_1330700	DNA polymerase alpha subunit B, putative	-2.09737	7.41241	227.686	5.1e-10	7.78e-09	205.583	282.706	213.352	47.6723	56.3857	58.5187	233.88	54.1922
PY17X_0713600	phosphatase, putative	-2.95816	5.24067	227.17	5.18e-10	7.84e-09	52.6977	63.6098	49.9541	9.47443	6.18361	5.54847	55.4205	7.06884
PY17X_0721400	conserved Plasmodium protein, unknown function	-2.04493	5.60828	227.255	5.17e-10	7.84e-09	123.306	104.417	118.576	24.3328	28.3578	30.4811	115.433	27.7239
PY17X_1017800	proliferation-associated protein 2g4, putative	2.50421	4.74896	226.303	5.31e-10	8.02e-09	9.91133	9.04418	10.3782	66.1048	46.3018	52.741	9.77791	55.0492
PY17X_0418700	conserved protein, unknown function	-2.17214	5.73165	225.242	5.48e-10	8.19e-09	160.338	190.868	153.754	32.8063	35.1038	43.1445	168.32	37.0182
PY17X_0915900	heat shock protein 70, putative	2.13403	5.99166	224.217	5.64e-10	8.38e-09	14.7199	18.7596	15.4866	81.6706	63.6562	67.8522	16.322	71.0596
PY17X_1248700	CPW-WPC family protein	2.75107	4.38153	220.94	6.22e-10	8.99e-09	9.79851	10.1799	9.58203	59.2411	54.7984	83.4256	9.85348	65.8217
PY17X_0303800	DNA-directed RNA polymerase II 16 kDa subunit, putative	3.29078	3.58261	220.085	6.38e-10	9.2e-09	7.51275	6.53266	8.69501	86.1554	55.4551	79.8658	7.58014	73.8254
PY17X_0941200	D-tyrosyl-tRNA(Tyr) deacylase, putative	-2.43986	4.64875	219.717	6.45e-10	9.27e-09	118.527	106.251	125.502	24.8383	21.2575	17.9125	116.76	21.3361
PY17X_1329700	conserved protein, unknown function	-2.50783	4.21629	219.183	6.55e-10	9.39e-09	196.141	199.502	190.385	40.3294	29.064	32.7222	195.342	34.0385
PY17X_1451900	splicing factor 3B subunit 3, putative	2.28145	5.97805	219.028	6.58e-10	9.4e-09	8.40796	7.03529	8.94589	46.3303	32.2072	39.1065	8.12971	39.2147
PY17X_1035800	aldo-keto reductase, putative	4.25948	3.61011	217.906	6.81e-10	9.66e-09	0.279047	0.723149	0.507156	9.99617	7.66138	11.2642	0.503117	9.64059
PY17X_1129300	DnaJ protein, putative	2.68613	4.30604	215.679	7.28e-10	1.02e-08	5.29846	7.44008	6.49796	42.3682	34.7723	45.8931	6.41217	41.0112
PY17X_0811200	cdc2-related protein kinase 4, putative	3.13217	3.57732	213.337	7.83e-10	1.09e-08	0.866496	0.795622	0.821645	5.33056	7.71005	8.56822	0.827921	7.20294
PY17X_1143600	rhoptry protein RHOP148, putative	2.47641	3.89161	210.593	8.52e-10	1.18e-08	2.0846	2.03352	1.63995	11.2022	10.3315	10.1924	1.91936	10.5754
PY17X_1359800	tRNA Arginine	-6.70761	2.08189	210.34	8.59e-10	1.18e-08	126.733	165.288	171.321	0	2.6463	1.54681	154.447	1.3977
PY17X_1358500	conserved Plasmodium protein, unknown function	2.19365	4.13379	207.99	9.24e-10	1.24e-08	1.78312	1.75515	1.68914	8.06836	7.65883	7.98334	1.74247	7.90351
PY17X_1142000	DNA-directed RNA polymerases I, II, and III subunit RPABC1, putative	2.85292	3.58642	206.636	9.65e-10	1.28e-08	6.43343	6.89092	6.17488	54.9626	37.3231	47.5055	6.49974	46.5971
PY17X_1011800	methionine aminopeptidase 2, putative	3.21712	4.14712	206.299	9.75e-10	1.29e-08	2.78478	3.49506	2.01826	30.8699	20.4662	25.0268	2.76603	25.4543
PY17X_1352300	SAM-dependent RNA methyltransferase, putative	2.88756	5.66158	211.646	9.88e-10	1.3e-08	18.2472	34.5997	24.9417	171.821	199.528	200.506	25.9295	190.618
PY17X_1336100	MORC family protein, putative	2.06773	8.09755	205.348	1e-09	1.32e-08	23.9433	15.0694	17.3137	75.6398	79.3145	78.7579	18.7755	77.9041
PY17X_0934600	conserved protein, unknown function	2.38872	4.28049	204.011	1.05e-09	1.36e-08	8.59421	9.58929	10.2631	46.5303	44.6688	56.8128	9.48221	49.3373
PY17X_0624500	ubiquinone biosynthesis O-methyltransferase, putative	-2.11816	5.34308	203.239	1.08e-09	1.38e-08	81.7356	97.4677	76.451	18.2514	17.7036	22.4067	85.2181	19.4539
PY17X_1430200	asparagine-rich antigen, putative	-2.99509	4.90821	202.603	1.1e-09	1.4e-08	23.8838	28.1335	21.755	3.8715	3.25205	2.04477	24.5908	3.05611
PY17X_0806200	ATP synthase subunit C, putative	2.73209	5.07808	201.722	1.13e-09	1.43e-08	22.2621	23.16	27.7535	164.563	118.08	200.666	24.3919	161.103
PY17X_1364300	isocitrate dehydrogenase [NADP], mitochondrial, putative	2.41398	3.66746	201.675	1.13e-09	1.43e-08	3.7416	3.87602	4.11651	21.7506	20.2496	20.1008	3.91138	20.7004
PY17X_0806300	importin-7, putative	2.22825	4.8447	201.132	1.15e-09	1.44e-08	4.30988	3.23145	3.78036	19.7405	15.8208	17.0038	3.77389	17.5217
PY17X_1018000	WW domain-binding protein 11, putative	-2.7536	4.33442	201.153	1.15e-09	1.44e-08	29.8119	29.8883	28.7532	4.99558	4.93878	3.06176	29.4845	4.33204
PY17X_0407500	40S ribosomal protein S23, putative	2.20307	7.71871	200.195	1.19e-09	1.47e-08	218.466	259.761	230.918	1387.74	943.052	907.117	236.382	1079.3
PY17X_1143200	conserved Plasmodium protein, unknown function	4.50579	1.80232	199.073	1.23e-09	1.52e-08	1.7438	1.2452	1.23771	26.8677	38.6359	30.1112	1.4089	31.8716
PY17X_1316700	conserved Plasmodium protein, unknown function	-3.1137	3.78226	197.79	1.28e-09	1.57e-08	109.507	130.384	130.738	16.3977	16.4167	9.65102	123.543	14.1551
PY17X_1449300	60 kDa chaperonin, putative	2.26298	4.58458	196.836	1.33e-09	1.61e-08	5.92287	5.18162	4.9532	25.5335	21.5853	29.2453	5.35256	25.4547
PY17X_1450500	pentatricopeptide repeat domain-containing protein 2, putative	2.37935	4.41058	196.279	1.35e-09	1.64e-08	2.79804	2.84062	2.1361	15.1992	12.3385	12.5051	2.59159	13.3476
PY17X_0934000	rhoptry neck protein 4	2.10047	5.1875	195.647	1.38e-09	1.66e-08	7.20569	6.96231	6.71461	27.5755	35.3348	25.8242	6.96087	29.5782
PY17X_1107300	histone deacetylase, putative	-2.65702	3.86657	195.313	1.39e-09	1.67e-08	23.4614	26.4157	23.1903	4.49254	3.98365	3.00368	24.3558	3.82662
PY17X_0718600	histone acetyltransferase, putative	2.17379	5.30672	195.002	1.41e-09	1.68e-08	6.7369	6.55274	5.94195	33.0478	22.716	30.238	6.41053	28.6673
PY17X_1322200	6-phosphogluconate dehydrogenase, decarboxylating, putative	2.36144	3.93093	194.778	1.42e-09	1.68e-08	4.33752	5.40202	4.70057	26.3448	23.3613	23.9521	4.81337	24.5527
PY17X_1030900	conserved Plasmodium protein, unknown function	-2.22969	4.81985	194.447	1.44e-09	1.69e-08	70.2385	75.187	71.3827	12.69	14.7122	18.4155	72.2694	15.2726
PY17X_1219800	cyclic amine resistance locus protein, putative	2.28235	4.11135	194.392	1.44e-09	1.69e-08	2.46782	2.11855	2.36318	11.4406	9.91005	12.1808	2.31652	11.1771
PY17X_1435600	anaphase-promoting complex subunit 10, putative	-2.37916	5.47096	194.291	1.44e-09	1.69e-08	162.712	117.261	166.781	23.3208	29.9189	31.8863	148.918	28.3753
PY17X_1002200	pre-mRNA splicing factor, putative	3.38196	2.73621	193.626	1.48e-09	1.73e-08	1.10346	1.42085	1.91093	15.7219	14.7493	15.8406	1.47841	15.4373
PY17X_0615500	tRNA Glutamic acid	-5.28955	2.27939	193.417	1.49e-09	1.73e-08	204.421	163.64	166.129	1.09078	5.90271	6.27316	178.064	4.42222
PY17X_0932700	conserved protein, unknown function	-4.38605	2.39692	193.313	1.49e-09	1.73e-08	29.8328	42.6409	32.9793	1.92789	0.89851	2.13968	35.151	1.65536
PY17X_0943200	conserved Plasmodium protein, unknown function	-2.64584	3.53195	192.91	1.51e-09	1.75e-08	13.4149	14.0403	16.0681	2.65551	2.05729	2.18458	14.5078	2.29913
PY17X_1348400	conserved Plasmodium protein, unknown function	-2.3162	4.32931	192.487	1.53e-09	1.77e-08	37.4682	42.9546	38.8701	8.2616	8.86452	6.61534	39.7643	7.91382
PY17X_0612100	HSP20-like chaperone, putative	-2.3666	4.49201	192.214	1.55e-09	1.78e-08	77.7658	60.2593	83.0018	12.8097	15.4654	14.2084	73.6756	14.1612
PY17X_1215400	conserved Plasmodium protein, unknown function	2.50166	3.37739	192.171	1.55e-09	1.78e-08	3.03533	2.93914	2.83145	17.9811	15.8669	15.6121	2.93531	16.4867
PY17X_1326500	ATP-dependent RNA helicase DBP5, putative	3.06639	3.91812	191.986	1.56e-09	1.79e-08	1.82561	2.80215	1.66783	16.7098	15.0342	20.5546	2.09853	17.4329
PY17X_1365000	VPS13 domain-containing protein, putative	2.86519	4.90289	191.646	1.58e-09	1.8e-08	0.872529	0.489899	0.476129	4.37035	4.54415	4.3045	0.612852	4.40633
PY17X_1320900	gamma-tubulin complex component, putative	-2.0498	7.26392	190.861	1.62e-09	1.84e-08	65.3505	56.4976	57.5266	10.7358	15.946	16.2403	59.7915	14.3073
PY17X_1039300	conserved Plasmodium protein, unknown function	-3.55046	3.09242	190.677	1.63e-09	1.85e-08	7.88664	8.34867	7.04495	0.824303	0.391533	0.749238	7.76008	0.655025
PY17X_0409200	pre-mRNA-processing factor 19, putative	3.25607	3.22263	190.036	1.67e-09	1.88e-08	1.40175	1.86905	1.58201	16.6759	11.2302	18.2173	1.6176	15.3744
PY17X_0413700	conserved protein, unknown function	-2.48724	3.61426	189.748	1.68e-09	1.9e-08	39.3571	42.4498	43.9396	8.45596	6.95219	6.82831	41.9155	7.41215
PY17X_0814000	subpellicular microtubule protein 1, putative	2.15318	5.47803	189.527	1.7e-09	1.91e-08	19.9556	19.6356	17.6346	74.9815	72.7284	104.606	19.0753	84.1052
PY17X_0415800	circumsporozoite- and TRAP-related protein, putative	2.90475	7.7453	236.387	1.71e-09	1.92e-08	9.89424	9.90874	9.20293	96.0614	67.6424	51.512	9.66864	71.7386
PY17X_0825300	conserved Plasmodium protein, unknown function	-2.90957	2.79622	188.855	1.74e-09	1.94e-08	25.2197	22.3225	22.3178	3.28603	3.28702	2.62475	23.2866	3.06594
PY17X_0625850	28S ribosomal RNA	6.85293	1.42438	187.113	1.84e-09	2.03e-08	0.00984027	0.0274041	0.00825427	1.77894	2.49617	1.30792	0.0151662	1.86101
PY17X_1009100	tRNA Serine	-6.52704	1.90366	186.879	1.86e-09	2.04e-08	125.411	115.553	123.187	0.957759	0	2.75407	121.384	1.23728
PY17X_1217800	Rab3 GTPase-activating protein non-catalytic subunit, putative	-2.0893	5.52418	186.554	1.88e-09	2.05e-08	59.7719	62.5522	48.3952	10.8897	14.0572	14.78	56.9065	13.2423
PY17X_0939000	ribosomal protein L11, mitochondrial, putative	2.66442	3.54297	185.668	1.94e-09	2.1e-08	8.32932	8.12859	7.94232	62.3756	46.9819	44.0874	8.13341	51.1483
PY17X_1242600	50S ribosomal protein L12, apicoplast, putative	-2.35297	3.83154	185.143	1.98e-09	2.13e-08	47.2852	42.3845	49.0797	9.5803	7.83679	9.50317	46.2498	8.97342
PY17X_0703600	conserved protein, unknown function	-3.70891	2.39486	184.482	2.02e-09	2.17e-08	20.9607	20.7291	20.1798	0.978644	1.92578	1.75883	20.6232	1.55442
PY17X_1209500	PHD finger protein PHD1, putative	2.22612	6.63652	184.249	2.04e-09	2.18e-08	5.62939	3.52608	4.12888	22.144	17.2234	22.1594	4.42812	20.509
PY17X_1121500	pyridoxine biosynthesis protein PDX1, putative	3.09063	3.26434	182.532	2.17e-09	2.3e-08	3.24993	2.38176	3.65875	31.8449	22.5592	24.3348	3.09681	26.2463
PY17X_0511000	conserved protein, unknown function	-2.07484	4.99065	182.163	2.19e-09	2.32e-08	116.737	119.661	118.442	33.7429	25.1101	24.6513	118.28	27.8348
PY17X_1365200	respiratory chain complex 2 associated protein 4, putative	3.78092	2.40007	182.07	2.2e-09	2.32e-08	1.82836	1.49154	0.975978	21.1137	15.6224	21.547	1.43196	19.4277
PY17X_0607700	DNA-directed RNA polymerase III subunit RPC2, putative	2.20251	4.5883	181.084	2.28e-09	2.38e-08	2.88184	2.89256	2.58356	14.1069	10.2574	13.7699	2.78599	12.7114
PY17X_1008400	chaperone protein DnaJ, putative	3.26972	3.90978	180.549	2.33e-09	2.41e-08	1.65681	3.03805	1.5442	19.5185	18.0466	22.1121	2.07969	19.8924
PY17X_1454800	conserved protein, unknown function	2.50469	3.49059	180.635	2.32e-09	2.41e-08	7.36807	6.33519	8.20694	43.7346	37.7204	42.0986	7.3034	41.1845
PY17X_1433000	thioredoxin peroxidase 2, putative	4.139	2.19369	180.253	2.35e-09	2.43e-08	1.06193	1.36915	0.692824	14.4225	18.0659	22.0722	1.0413	18.1869
PY17X_1223400	lysophospholipase, putative	2.82493	5.61328	184.46	2.4e-09	2.47e-08	9.6968	9.04134	9.33963	87.3947	65.8459	43.9333	9.35926	65.7246
PY17X_1241700	conserved Plasmodium protein, unknown function	-2.38464	3.99206	179.758	2.39e-09	2.47e-08	9.51827	10.7045	7.87761	1.62613	1.71847	1.98201	9.3668	1.77554
PY17X_0412700	tetratricopeptide repeat protein, putative	-2.27814	5.14169	178.317	2.52e-09	2.59e-08	27.5133	23.9457	26.5936	4.57049	6.79533	4.57558	26.0175	5.3138
PY17X_0214800	60S ribosomal export protein NMD3, putative	2.15148	4.18475	178.005	2.55e-09	2.61e-08	3.62345	3.17467	3.00529	15.5567	12.8238	14.7643	3.2678	14.3816
PY17X_1011700	mitochondrial import inner membrane translocase subunit TIM17, putative	2.9793	3.08936	176.653	2.68e-09	2.71e-08	4.84709	5.08012	6.16437	48.9848	32.8682	44.5664	5.36386	42.1398
PY17X_0804700	basal complex protein BLEB, putative	2.75037	4.01905	176.17	2.73e-09	2.73e-08	0.881563	1.08361	0.790477	4.58378	7.04147	6.75203	0.91855	6.12576
PY17X_1351800	Qa-SNARE protein, putative	2.8215	3.96341	175.183	2.83e-09	2.8e-08	8.17911	5.91471	4.85187	51.2435	36.5352	44.4905	6.31523	44.0897
PY17X_1411600	ATP synthase subunit gamma, mitochondrial, putative	3.56968	3.2946	175.023	2.84e-09	2.8e-08	1.88936	1.49267	3.16969	24.0729	22.9947	30.8711	2.18391	25.9795
PY17X_0305000	merozoite surface protein 4/5	2.63265	3.12131	174.576	2.89e-09	2.84e-08	5.657	4.97499	4.89509	31.6224	27.5025	36.3492	5.17569	31.8247
PY17X_1015000	large subunit GTPase 1, putative	2.32648	5.63743	174.438	2.91e-09	2.85e-08	9.54068	11.4888	8.81446	63.5451	42.8333	41.9744	9.94797	49.4509
PY17X_0907200	DnaJ protein, putative	-2.48864	3.94613	173.67	2.99e-09	2.91e-08	40.3334	30.1079	41.2253	5.95342	6.17854	7.58251	37.2222	6.57149
PY17X_0519800	methionine--tRNA ligase, putative	2.09818	4.37156	173.035	3.06e-09	2.96e-08	4.11069	3.55277	4.32803	18.5057	15.1421	17.3053	3.99716	16.9843
PY17X_1130900	bifunctional methylenetetrahydrofolate dehydrogenase/cyclohydrolase, putative	-3.33059	2.19342	173.11	3.05e-09	2.96e-08	4.96312	5.99476	5.93135	0.610181	0.48416	0.566	5.62974	0.553447
PY17X_0503400	conserved Plasmodium protein, unknown function	-2.32354	4.83783	172.753	3.1e-09	2.99e-08	103.255	69.5738	86.2748	15.3658	20.107	15.7697	86.3678	17.0808
PY17X_1330800	DNA-directed RNA polymerase III subunit RPC4, putative	-2.49168	3.95766	171.803	3.21e-09	3.09e-08	41.0779	29.3648	35.9663	7.19915	5.26509	6.27316	35.4697	6.2458
PY17X_0939300	G-patch domain-containing protein, putative	-2.8421	2.97605	171.336	3.27e-09	3.13e-08	29.2597	32.5596	29.5253	4.51138	4.87638	3.22794	30.4482	4.20523
PY17X_1009400	exosome complex component RRP4, putative	3.15685	2.48009	170.062	3.43e-09	3.23e-08	1.63673	1.3385	1.73251	15.5311	11.382	14.8868	1.56925	13.9333
PY17X_1338900	RNA 3'-terminal phosphate cyclase-like protein, putative	2.40002	3.56521	168.869	3.59e-09	3.35e-08	2.89826	3.54455	2.91351	17.0115	17.5512	14.426	3.11877	16.3296
PY17X_0825000	inosine-5'-monophosphate dehydrogenase, putative	2.76029	4.45547	167.574	3.77e-09	3.5e-08	5.14241	3.8888	6.2284	42.9785	31.8163	27.9576	5.08654	34.2508
PY17X_0610900	50S ribosomal protein L1, apicoplast, putative	-3.96264	3.62016	166.118	4.69e-09	4.28e-08	30.008	33.9966	28.6824	3.03243	0.906415	1.95002	30.8957	1.96295
PY17X_1106400	conserved Plasmodium protein, unknown function	-2.03393	4.766	160.874	4.9e-09	4.47e-08	43.5861	49.8563	39.5409	10.1066	12.5652	9.49302	44.3277	10.7216
PY17X_1334100	conserved protein, unknown function	2.89761	2.9341	160.681	4.94e-09	4.5e-08	3.17561	1.92748	2.83454	17.3549	20.1615	21.1644	2.64587	19.5603
PY17X_1009800	cGMP-dependent protein kinase, putative	2.96961	3.70646	160.333	5.01e-09	4.54e-08	1.99951	1.2051	1.56459	10.821	10.2547	15.9253	1.58973	12.3336
PY17X_1350000	conserved Plasmodium protein, unknown function	-2.7462	3.2071	159.993	5.08e-09	4.59e-08	28.7678	38.7375	26.7003	4.77509	5.1404	3.98467	31.4019	4.63339
PY17X_1453800	S-adenosyl-methyltransferase, putative	-2.38613	4.60001	159.927	5.09e-09	4.59e-08	36.9654	42.7918	33.4527	6.96863	8.96812	5.51124	37.7367	7.14933
PY17X_1431800	proline--tRNA ligase, putative	2.2656	4.48353	159.728	5.13e-09	4.62e-08	5.07366	4.69421	4.27006	25.5901	16.9671	24.3293	4.67931	22.2955
PY17X_1312000	1-acyl-sn-glycerol-3-phosphate acyltransferase	2.20388	4.08234	158.866	5.32e-09	4.74e-08	8.14868	10.3407	9.74397	43.8984	37.1028	48.2223	9.41111	43.0745
PY17X_0406900	glutaredoxin 1, putative	2.07605	4.45616	158.729	5.35e-09	4.75e-08	38.577	32.4771	34.3029	148.743	122.464	169.147	35.119	146.785
PY17X_1144900	alanine--tRNA ligase, putative	2.61844	4.29325	158.548	5.39e-09	4.78e-08	2.68662	1.45563	2.06946	12.6491	11.1354	13.977	2.07057	12.5872
PY17X_1031700	30S ribosomal protein S9, putative	-2.62372	2.65934	158.05	5.5e-09	4.83e-08	8.51667	7.68912	8.42672	1.22167	1.39519	1.33827	8.21084	1.31838
PY17X_1339500	apical polar ring protein APR2	2.03458	5.09427	158.121	5.48e-09	4.83e-08	5.08812	3.82442	4.32935	15.4727	16.9038	21.3782	4.41396	17.9182
PY17X_1139200	glideosome-associated connector, putative	2.21104	5.92646	157.636	5.59e-09	4.89e-08	4.47917	3.06857	3.8803	14.3149	16.17	21.9537	3.80935	17.4795
PY17X_1234700	major facilitator superfamily domain-containing protein, putative	2.48295	3.69358	155.86	6.01e-09	5.21e-08	3.82582	3.6049	4.72934	18.4374	22.8792	26.2821	4.05336	22.5329
PY17X_1206800	conserved Plasmodium protein, unknown function	-3.47688	2.70248	155.139	6.19e-09	5.32e-08	15.1097	25.0953	17.7137	2.1504	1.74782	1.25463	19.3062	1.71761
PY17X_1028200	prefoldin subunit 2, putative	4.02268	2.27018	154.833	6.27e-09	5.37e-08	0.987841	2.20082	2.65161	35.7167	26.556	33.7486	1.94676	32.0071
PY17X_0519300	flavoprotein subunit of succinate dehydrogenase, putative	2.61816	4.15856	154.391	6.39e-09	5.44e-08	3.58905	2.86377	4.4144	21.3945	17.7081	27.2565	3.62241	22.1197
PY17X_0206200	secreted ookinete protein, putative	2.28701	4.24416	154.164	6.45e-09	5.47e-08	3.71509	2.4351	3.12748	15.2641	13.0132	16.5842	3.09256	14.9538
PY17X_1406300	conserved Plasmodium protein, unknown function	2.80268	3.25041	153.503	6.63e-09	5.58e-08	5.73441	7.85811	9.69671	59.4631	47.0071	55.7415	7.76308	54.0706
PY17X_0937500	protein kinase, putative	2.02387	8.70515	156.749	6.78e-09	5.66e-08	41.2146	28.4462	25.8437	150.813	114.589	118.785	31.8348	128.062
PY17X_1447600	ATP-dependent protease subunit ClpQ, putative	2.79196	4.18513	152.336	6.96e-09	5.8e-08	7.41308	11.5451	11.306	83.3818	51.205	74.1319	10.088	69.5729
PY17X_0701900	coiled-coil domain-containing protein 124, putative	2.68183	3.22931	152.228	6.99e-09	5.8e-08	6.16604	5.56037	4.33482	38.6046	26.8849	36.4826	5.35374	33.9907
PY17X_1017100	ribosomal protein L15, apicoplast, putative	2.74318	3.26023	150.83	7.42e-09	6.1e-08	1.77568	2.42406	1.4194	12.5744	10.9574	13.7393	1.87305	12.4237
PY17X_0804600	RNA cytosine C(5)-methyltransferase, putative	2.99581	3.10845	148.952	8.04e-09	6.55e-08	0.955736	0.836217	0.497605	6.64624	5.08484	6.28398	0.763186	6.00502
PY17X_1211600	ribosomal protein L43, mitochondrial, putative	-3.21394	2.7825	148.945	8.04e-09	6.55e-08	24.8313	29.2419	24.8751	4.03691	2.04614	2.34511	26.3161	2.80939
PY17X_1405000	NLI interacting factor-like phosphatase, putative	2.23688	3.37665	148.852	8.07e-09	6.57e-08	1.30259	1.49039	1.16888	6.30613	6.3883	5.81585	1.32062	6.17009
PY17X_1212300	dolichyl-phosphate-mannose--protein mannosyltransferase, putative	2.26762	4.08521	148.199	8.3e-09	6.71e-08	10.2058	11.6724	13.5744	65.7364	46.8988	57.1246	11.8175	56.5866
PY17X_0313600	vacuolar protein sorting-associated protein 45, putative	-2.56554	3.48589	147.497	8.56e-09	6.89e-08	12.3811	12.1151	12.7239	2.73315	1.64642	1.85343	12.4067	2.07767
PY17X_1035600	DNA damage-inducible protein 1, putative	2.81583	2.79734	147.273	8.64e-09	6.92e-08	1.68368	2.08394	2.35386	12.1738	13.5126	17.2918	2.04049	14.3261
PY17X_0717200	ATPase GET3, putative	2.94561	2.74932	146.917	8.78e-09	6.95e-08	1.73922	2.11129	1.71141	12.1274	12.0336	18.4079	1.85397	14.1896
PY17X_MIT01700	ribosomal RNA fragment	2.56	3.52775	146.979	8.75e-09	6.95e-08	29.7097	26.5655	22.7224	187.589	153.881	119.584	26.3325	153.685
PY17X_MIT02600	ribosomal RNA fragment	4.0813	2.45332	146.72	8.85e-09	7e-08	10.1331	5.13083	14.6817	217.63	144.768	147.382	9.98187	169.927
PY17X_1350800	protein kinase, putative	-2.57719	2.76007	146.152	9.08e-09	7.12e-08	9.23017	10.2308	8.99441	1.43865	1.85638	1.42418	9.48514	1.57307
PY17X_1233000	endonuclease III-like protein 1, putative	-2.46881	3.44882	145.922	9.17e-09	7.18e-08	17.6709	23.8628	20.694	3.73982	4.31403	3.09023	20.7426	3.71469
PY17X_MIT02400	ribosomal RNA fragment	2.96176	2.16992	144.811	9.63e-09	7.47e-08	49.1521	46.8952	53.8282	420.73	408.437	333.374	49.9585	387.514
PY17X_1023300	cytochrome c oxidase assembly protein COX14, putative	-2.3181	2.88172	144.638	9.7e-09	7.5e-08	60.8688	60.7831	56.403	11.4184	11.6456	12.2794	59.3516	11.7811
PY17X_1366800	elongation factor Tu, putative	2.63921	2.90345	144.166	9.91e-09	7.64e-08	0.787444	0.713153	0.644418	5.39554	3.64911	4.19787	0.715005	4.41417
PY17X_0923100	tRNA (guanine-N(7)-)-methyltransferase, putative	2.78652	2.59774	143.248	1.03e-08	7.92e-08	1.90983	1.95629	1.57439	14.7467	10.1498	12.3194	1.8135	12.4053
PY17X_0821000	RNA-binding protein musashi, putative	2.01226	5.3062	142.719	1.06e-08	8.04e-08	24.4151	15.2239	23.1136	80.8885	84.9991	85.0605	20.9176	83.6493
PY17X_1433200	peptidyl-prolyl cis-trans isomerase, putative	3.10396	2.34427	142.721	1.06e-08	8.04e-08	1.82681	1.36493	1.86876	14.1878	11.5728	17.5473	1.68683	14.436
PY17X_MIT02200	ribosomal RNA fragment	2.61647	2.78821	142.421	1.07e-08	8.13e-08	51.8365	45.1122	38.5901	309.486	282.239	230.937	45.1796	274.221
PY17X_0216100	tRNA Threonine	-6.78059	0.873616	141.437	1.12e-08	8.49e-08	63.1848	74.4267	61.4634	1.09078	0.53661	0	66.3583	0.542464
PY17X_0908200	vacuolar protein sorting-associated protein IST1-like, putative	3.17561	2.37566	141.331	1.12e-08	8.51e-08	1.74265	1.66825	2.6038	15.7184	16.7863	21.8756	2.0049	18.1268
PY17X_0515600	tRNA N6-adenosine threonylcarbamoyltransferase, putative	2.61354	3.07809	141.211	1.13e-08	8.55e-08	1.62994	2.22047	1.56255	11.1542	9.09207	12.6297	1.80432	10.9587
PY17X_0707800	RWD domain-containing protein, putative	2.1293	4.25927	140.61	1.16e-08	8.74e-08	14.8021	16.1686	11.9029	73.7349	54.5515	57.472	14.2912	61.9195
PY17X_MIT02300	ribosomal RNA fragment	2.87853	2.4086	140.349	1.18e-08	8.83e-08	39.1619	46.7406	41.4536	362.991	318.511	249.702	42.452	310.401
PY17X_1012400	CCR4-associated factor 16, putative	3.13907	3.03902	139.543	1.22e-08	9.07e-08	1.82751	3.20953	3.81168	30.2375	21.714	26.1139	2.94957	26.0218
PY17X_0812500	ribosomal protein L35, apicoplast, putative	-2.63771	3.0886	138.816	1.26e-08	9.34e-08	35.9889	32.0434	41.7	6.54468	4.31647	6.61784	36.5774	5.82633
PY17X_0937700	Josephin domain-containing protein, putative	-4.35415	2.45261	138.628	1.27e-08	9.41e-08	18.22	22.5514	19.3772	1.61528	0.328816	0.960995	20.0495	0.968365
PY17X_1334200	protein phosphatase containing kelch-like domains, putative	2.66828	3.39698	137.204	1.36e-08	9.93e-08	1.89269	1.1132	1.46644	10.1213	7.49064	10.5406	1.49078	9.38417
PY17X_1105400	centrosomal protein CEP120, putative	2.51859	2.86495	135.895	1.44e-08	1.05e-07	2.0108	2.00156	1.64607	11.9944	8.61841	11.5207	1.88614	10.7112
PY17X_1141900	aldehyde reductase, putative	4.34598	1.32161	135.899	1.44e-08	1.05e-07	0.122236	0.127656	0.128169	1.93045	2.40896	3.39984	0.12602	2.57975
PY17X_0931900	heat shock protein 90, putative	2.14372	3.96111	133.946	1.58e-08	1.14e-07	3.07748	3.1203	3.07019	16.8489	11.2632	12.5169	3.08932	13.543
PY17X_0926500	structural maintenance of chromosomes protein 5, putative	3.58168	2.31403	133.853	1.59e-08	1.14e-07	0.28868	0.382829	0.181614	2.58399	3.23008	4.29377	0.284374	3.36928
PY17X_1457700	ATP-dependent RNA helicase DBP9, putative	2.11423	3.78184	133.261	1.63e-08	1.17e-07	3.30323	2.63027	2.26593	11.9433	10.6531	12.5174	2.73315	11.7046
PY17X_1146800	nuclear cap-binding protein subunit 1, putative	3.25486	2.27895	132.871	1.66e-08	1.19e-07	0.540982	0.290156	0.363032	3.19825	3.5234	4.55692	0.398057	3.75952
PY17X_0705200	crystalloid-specific PH domain-containing protein	3.15516	2.18577	132.594	1.69e-08	1.2e-07	1.23892	1.35545	1.74443	10.6351	11.8501	16.1621	1.44627	12.8825
PY17X_0920700	26S proteasome regulatory subunit RPN7, putative	2.26538	3.92347	132.589	1.69e-08	1.2e-07	4.94848	7.32583	5.94151	27.8066	24.9401	34.2636	6.07194	29.0034
PY17X_0514600	conserved Plasmodium protein, unknown function	-2.70538	3.75098	132.221	1.72e-08	1.22e-07	89.4358	99.1935	104.343	10.4475	12.9968	21.064	97.6575	14.8361
PY17X_1348800	DNA-directed RNA polymerase III subunit RPC1, putative	2.69727	3.82552	130.424	1.87e-08	1.32e-07	1.17767	0.653559	0.794583	6.85039	4.37266	5.61465	0.87527	5.61257
PY17X_1445000	elongator complex protein 3, putative	2.30337	2.90244	129.619	1.95e-08	1.35e-07	1.14665	1.18514	0.88251	5.31831	4.92208	5.4701	1.07143	5.23683
PY17X_0102600	MYND-type zinc finger protein, putative	2.77775	2.44332	129.161	1.99e-08	1.38e-07	1.98657	2.51881	2.68248	19.5096	13.7111	15.9334	2.39596	16.3847
PY17X_1010500	conserved Plasmodium protein, unknown function	2.97185	2.79576	129.162	1.99e-08	1.38e-07	1.45636	3.11696	2.23966	17.868	16.3129	19.1182	2.27099	17.7664
PY17X_0208000	asparagine and aspartate rich protein 2, putative	2.06493	4.30437	128.524	2.05e-08	1.42e-07	3.56598	2.46324	2.62173	13.9081	10.7057	11.2039	2.88365	11.9393
PY17X_MIT01800	ribosomal RNA fragment	2.4703	3.18449	127.431	2.17e-08	1.49e-07	53.1482	50.6357	36.3696	309.356	238.412	220.326	46.7178	256.031
PY17X_0613100	peripheral plastid protein 1, putative	-2.14488	6.7137	134.51	2.22e-08	1.52e-07	194.711	108.535	171.351	30.5243	38.921	36.8564	158.199	35.4339
PY17X_0309600	ribosomal protein L12, mitochondrial, putative	-2.15957	3.70172	126.779	2.24e-08	1.53e-07	40.5946	37.6839	32.1488	6.39594	9.12237	8.9345	36.8091	8.15094
PY17X_1467900	conserved rodent malaria protein, unknown function	-2.44626	3.77518	125.675	2.37e-08	1.6e-07	9.06356	5.64115	5.16426	1.16986	1.21542	1.21543	6.62299	1.20024
PY17X_0215600	tRNA pseudouridine synthase D, putative	2.83728	2.7353	124.834	2.47e-08	1.65e-07	0.930156	1.02176	0.78024	6.16251	4.74724	8.4558	0.910719	6.45518
PY17X_1338800	proteasome subunit beta type-2, putative	2.87011	4.20996	127.514	2.49e-08	1.66e-07	12.6781	5.97506	12.5981	83.0106	61.0421	82.7673	10.4171	75.6067
PY17X_0920500	RNA cytosine C(5)-methyltransferase, putative	2.66379	2.55097	124.564	2.5e-08	1.67e-07	0.943937	1.47868	0.956757	6.86788	7.25417	7.14444	1.12646	7.08883
PY17X_0823800	dolichyl-diphosphooligosaccharide--protein glycosyltransferase subunit WBP1, putative	-5.53631	1.61062	123.976	2.58e-08	1.71e-07	5.06301	5.90336	4.41112	0	0.173034	0.144487	5.12583	0.10584
PY17X_1105000	conserved Plasmodium protein, unknown function	-2.04645	3.19463	123.399	2.66e-08	1.76e-07	30.3918	27.1658	31.5003	7.5872	6.8952	6.88382	29.686	7.12208
PY17X_1002800	pre-mRNA-splicing factor CLF1, putative	2.2485	4.08988	122.705	2.75e-08	1.81e-07	3.13148	4.70488	3.71999	19.0577	14.269	21.2254	3.85212	18.184
PY17X_0935900	glyoxalase I, putative	3.90291	1.43357	122.439	2.79e-08	1.83e-07	0.647956	0.267331	0.392544	6.65561	6.25742	6.48581	0.435944	6.46628
PY17X_0203600	conserved Plasmodium protein, unknown function	-3.23184	2.61733	121.607	2.91e-08	1.9e-07	16.0469	21.0739	18.6073	2.56939	2.24184	1.06876	18.576	1.96
PY17X_0933500	folate transporter 2, putative	2.74081	2.25798	121.266	2.96e-08	1.92e-07	1.4315	1.22463	1.1066	6.94832	7.99951	9.97626	1.25424	8.30803
PY17X_0512700	conserved Plasmodium protein, unknown function	-4.44591	1.31163	121.209	2.97e-08	1.92e-07	28.8491	32.6952	26.2778	2.18156	1.07322	0.697018	29.274	1.31727
PY17X_0617700	transcription initiation factor IIE subunit alpha, putative	-2.10722	3.86189	120.668	3.06e-08	1.97e-07	24.7948	30.0473	28.6429	5.00575	7.65397	6.54873	27.8283	6.40282
PY17X_1220300	pseudo protein kinase 1	-2.38491	4.0187	120.309	3.12e-08	2e-07	42.4108	32.7157	41.421	5.7266	9.98095	6.39078	38.8492	7.36611
PY17X_0207500	CCR4 domain-containing protein 3, putative	2.54997	2.30342	120.093	3.15e-08	2.02e-07	1.76675	1.98902	2.04957	12.0855	9.68748	12.0652	1.93511	11.2794
PY17X_0915200	coatomer subunit delta, putative	2.5505	3.04662	119.992	3.17e-08	2.03e-07	2.08524	2.41368	2.18105	14.4909	9.08009	15.3091	2.22666	12.96
PY17X_1218500	conserved Plasmodium protein, unknown function	-2.70187	4.07286	119.956	3.17e-08	2.03e-07	30.6769	35.9484	24.9743	6.29009	2.88812	4.76588	30.5332	4.64803
PY17X_0807200	tRNA Histidine	-3.7917	1.22765	118.938	3.35e-08	2.11e-07	79.6446	78.8628	83.2873	6.54468	6.43932	4.18211	80.5983	5.72204
PY17X_0513100	palmitoyltransferase DHHC10, putative	2.3617	3.07769	118.036	3.51e-08	2.19e-07	4.53803	4.42539	4.61408	22.0824	18.0672	29.1544	4.52583	23.1013
PY17X_0101900	lysophospholipase, putative	3.27288	2.19571	117.64	3.59e-08	2.21e-07	0.928885	0.565872	1.16876	7.00684	8.1555	10.5744	0.887839	8.5789
PY17X_0214900	ribosome biogenesis protein BRX1, putative	2.44445	3.88981	117.626	3.59e-08	2.21e-07	4.95401	6.39952	3.50468	30.3784	28.2606	21.3611	4.95274	26.6667
PY17X_0920300	phosphatidylinositol-4-phosphate 5-kinase, putative	-2.49831	4.4812	117.867	3.61e-08	2.22e-07	17.0446	15.132	18.4671	4.22731	1.99193	2.67281	16.8812	2.96401
PY17X_1125000	N-acetylglucosaminyl-phosphatidylinositol de-N-acetylase, putative	2.87172	1.93994	117.419	3.63e-08	2.23e-07	1.70253	1.48466	1.90416	13.4603	10.3238	13.359	1.69712	12.381
PY17X_1013600	HP12 protein homolog, putative	-2.36396	2.93066	116.675	3.78e-08	2.32e-07	8.25835	9.9954	8.71715	1.35967	2.11649	1.71175	8.9903	1.7293
PY17X_1327100	pyridoxal 5'-phosphate synthase, putative	2.24562	2.8643	116.582	3.8e-08	2.33e-07	5.15266	5.96614	4.04334	24.0161	23.5175	23.6744	5.05405	23.736
PY17X_1018600	DNA mismatch repair protein MSH2, putative	2.0331	3.88464	116.352	3.84e-08	2.35e-07	3.27995	2.56401	3.96241	14.0404	12.3711	13.4734	3.26879	13.295
PY17X_0817500	elongation factor 1-beta, putative	3.11314	2.85394	116.173	3.88e-08	2.36e-07	1.33358	3.16368	3.39737	22.323	23.6608	22.5153	2.63155	22.833
PY17X_MIT01900	ribosomal RNA fragment	2.35207	2.97009	115.906	3.94e-08	2.39e-07	71.0933	66.6183	48.3831	363.747	307.054	268.756	62.0316	313.185
PY17X_0807700	ATPase family AAA domain-containing protein 3A, putative	2.74858	2.36434	115.8	3.96e-08	2.4e-07	1.09787	1.01915	0.707137	7.53142	5.3694	5.86782	0.941386	6.25622
PY17X_1241800	food vacuole resident transporter 1, putative	2.11975	3.72421	115.557	4.01e-08	2.42e-07	2.9801	2.88522	3.86471	11.6997	16.3893	13.9504	3.24334	14.0131
PY17X_1402800	ATP-dependent RNA helicase DHR1, putative	2.16322	2.79192	115.574	4.01e-08	2.42e-07	0.711588	0.842789	0.672368	3.14212	3.25686	3.49493	0.742248	3.29797
PY17X_MIT02100	ribosomal RNA fragment	2.39455	2.86461	115.438	4.04e-08	2.43e-07	55.0954	49.5792	36.7837	279.497	248.861	207.014	47.1527	245.124
PY17X_0905300	coatomer subunit gamma, putative	2.65754	2.7542	115.049	4.12e-08	2.47e-07	1.11139	0.820673	0.593261	4.98148	4.65878	6.08043	0.841776	5.24023
PY17X_0520400	conserved Plasmodium protein, unknown function	2.02291	4.33834	114.452	4.26e-08	2.54e-07	7.16518	7.51442	4.9262	21.7768	27.9801	29.0664	6.53527	26.2744
PY17X_1459300	vacuolar-sorting protein SNF7, putative	2.52993	2.06245	114.066	4.35e-08	2.59e-07	2.50411	2.47953	2.38058	14.3469	13.2723	14.6282	2.45474	14.0825
PY17X_1450250	dolichyl-diphosphooligosaccharide--protein glycosyltransferase subunit OST4, putative	-2.10946	2.85474	113.741	4.43e-08	2.62e-07	176.015	149.716	174.369	41.3133	37.0261	36.4628	166.7	38.2674
PY17X_1124500	SURP domain-containing protein, putative	-2.50224	3.82315	113.072	4.6e-08	2.69e-07	54.8838	47.2591	60.8548	13.0894	8.98955	6.45949	54.3326	9.5128
PY17X_1432600	adrenodoxin-type ferredoxin, putative	2.83769	2.12151	112.151	4.84e-08	2.81e-07	3.28597	3.71994	2.21853	20.4984	19.6825	25.0927	3.07481	21.7579
PY17X_0607200	shewanella-like protein phosphatase 2, putative	2.14777	3.8034	111.823	4.92e-08	2.85e-07	7.40196	6.16847	9.70149	28.9003	36.7658	36.8937	7.75731	34.1866
PY17X_1228500	zinc finger protein, putative	-2.70621	2.3663	111.107	5.13e-08	2.94e-07	3.68947	3.81066	4.45739	0.504432	0.801734	0.5083	3.98584	0.604822
PY17X_1418300	ferredoxin, putative	3.71047	1.30856	111.006	5.16e-08	2.95e-07	0.663705	0.677727	1.11347	11.9986	8.92114	11.5661	0.8183	10.8286
PY17X_1109600	protein AAP6, putative	2.40475	6.21175	131.925	5.22e-08	2.98e-07	5.74847	3.14001	3.08103	23.0508	18.9202	20.6322	3.98984	20.8678
PY17X_1328700	U3 small nucleolar ribonucleoprotein protein IMP3, putative	3.03658	2.54085	110.448	5.32e-08	3.02e-07	2.07769	3.02164	4.24086	30.447	26.8772	19.5014	3.1134	25.6085
PY17X_1116800	conserved Plasmodium protein, unknown function	-2.13545	4.00211	110.364	5.34e-08	3.03e-07	60.1805	97.1539	73.3078	15.2006	19.775	17.0792	76.8807	17.3516
PY17X_0916700	conserved Plasmodium protein, unknown function	3.09016	3.12417	109.127	5.73e-08	3.21e-07	0.836089	0.722611	0.354697	4.25454	4.76879	7.02064	0.637799	5.34799
PY17X_0618800	prefoldin subunit 3, putative	2.21631	3.01817	108.691	5.88e-08	3.28e-07	7.10933	5.60341	7.98883	34.5146	26.774	34.3373	6.90052	31.8753
PY17X_0620700	conserved Plasmodium protein, unknown function	-3.02668	3.38233	108.963	5.89e-08	3.29e-07	63.5283	59.8429	63.1925	12.2232	5.77645	4.70487	62.1879	7.56816
PY17X_0210800	L-seryl-tRNA(Sec) kinase, putative	-2.2948	2.72745	107.554	6.27e-08	3.46e-07	8.60663	10.0333	7.51794	1.53052	1.64073	2.102	8.7193	1.75775
PY17X_1402700	deoxyhypusine hydroxylase, putative	2.23179	2.9843	107.501	6.29e-08	3.47e-07	3.21349	4.45746	3.37719	14.2276	18.7394	18.5467	3.68271	17.1712
PY17X_1407400	DnaJ protein, putative	3.92993	1.08939	107.325	6.36e-08	3.49e-07	0.500486	0.285907	0.290645	5.73401	4.51336	6.06469	0.359013	5.43735
PY17X_0610700	ATP synthase mitochondrial F1 complex assembly factor 1, putative	-2.42018	2.50009	107.128	6.43e-08	3.52e-07	23.6182	24.0924	20.1473	3.97478	3.37137	5.18932	22.6193	4.17849
PY17X_1315600	U3 small nucleolar RNA-associated protein 12, putative	2.39683	3.16803	105.866	6.92e-08	3.75e-07	1.06555	1.20111	1.09447	7.80671	4.37346	5.39535	1.12038	5.85851
PY17X_1421000	conserved Plasmodium protein, unknown function	2.91506	2.34856	105.554	7.05e-08	3.81e-07	0.669685	0.923618	0.850649	4.55966	5.43378	8.38306	0.814651	6.1255
PY17X_1314800	conserved protein, unknown function	2.10884	3.27605	105.489	7.08e-08	3.82e-07	3.69885	2.85767	2.84247	14.0944	10.7322	15.3187	3.133	13.3818
PY17X_0610100	U6 snRNA-associated Sm-like protein LSm7, putative	2.43012	2.61832	105.236	7.18e-08	3.86e-07	7.13148	8.57361	8.43375	54.2788	34.7369	40.4015	8.04628	43.1391
PY17X_0814300	small nuclear ribonucleoprotein Sm D3, putative	2.0851	3.0992	105.24	7.18e-08	3.86e-07	15.0304	12.8405	10.5979	53.4762	47.2217	60.8014	12.8229	53.8331
PY17X_1351100	signal peptidase complex catalytic subunit SEC11, putative	3.24131	2.0742	104.709	7.41e-08	3.95e-07	2.61751	2.17406	1.21338	17.8298	14.4798	23.6685	2.00165	18.6594
PY17X_0616500	protein SDA1, putative	2.07053	4.942	104.287	7.6e-08	4.03e-07	5.41875	6.20954	4.93686	31.4251	19.8355	17.6899	5.52172	22.9835
PY17X_1462700	conserved protein, unknown function	-4.46315	3.02613	123.089	7.77e-08	4.11e-07	27.3067	32.009	29.8222	0.439979	2.54326	1.0016	29.7126	1.32828
PY17X_1249340	18S ribosomal RNA	7.99572	0.620954	103.335	8.04e-08	4.21e-07	0	0.0172524	0	1.03086	2.94888	2.03108	0.00575081	2.0036
PY17X_0601600	conserved Plasmodium protein, unknown function	2.43075	3.18073	102.836	8.29e-08	4.32e-07	1.98417	1.41318	1.83655	11.8946	6.70727	9.39711	1.74463	9.33301
PY17X_1121100	tRNA Alanine	-6.04259	0.823344	102.492	8.46e-08	4.39e-07	50.9726	71.4694	67.6988	2.18156	0	0.522764	63.3803	0.901442
PY17X_1306800	DEAD/DEAH box helicase, putative	2.70619	2.43175	102.52	8.44e-08	4.39e-07	0.340755	0.246028	0.249538	1.74451	1.32832	2.33247	0.278773	1.80176
PY17X_0316400	conserved Plasmodium protein, unknown function	-2.16932	3.46659	102.049	8.69e-08	4.48e-07	61.4079	54.6761	78.36	17.4181	11.5604	13.9294	64.8147	14.3026
PY17X_1435700	conserved Plasmodium protein, unknown function	2.34872	2.51521	102.055	8.68e-08	4.48e-07	1.82045	1.92391	1.90293	9.8386	7.38753	11.3606	1.88243	9.52892
PY17X_0925300	conserved protein, unknown function	2.16044	2.9995	101.638	8.91e-08	4.56e-07	4.43443	5.71972	4.54197	18.6512	20.0963	26.4714	4.8987	21.7396
PY17X_0908800	dolichol-phosphate mannosyltransferase, putative	-2.33646	3.08096	101.341	9.07e-08	4.62e-07	21.5195	31.7599	21.7113	4.88941	5.86304	3.95429	24.9969	4.90225
PY17X_0718500	DNA helicase MCM9, putative	2.45825	3.00678	101.12	9.19e-08	4.67e-07	0.870263	0.807863	1.07762	6.16158	3.48666	5.42654	0.918582	5.02493
PY17X_0943400	RuvB-like helicase 2, putative	2.62585	3.34197	100.833	9.36e-08	4.74e-07	3.58736	2.08754	2.51513	21.5865	11.58	16.8427	2.73001	16.6697
PY17X_1311100	WD repeat-containing protein, putative	3.00107	2.6274	100.809	9.37e-08	4.74e-07	0.518805	0.96321	0.897573	5.59546	4.73528	8.71539	0.793196	6.34871
PY17X_1327900	ubiquitin carboxyl-terminal hydrolase isozyme L3, putative	2.71373	2.52279	100.536	9.53e-08	4.8e-07	2.44846	4.13255	2.52062	24.2353	19.2336	15.8336	3.03388	19.7675
PY17X_1117100	conserved Plasmodium protein, unknown function	-2.10512	3.12301	100.449	9.58e-08	4.82e-07	4.72375	6.0445	4.36451	1.02581	1.07995	1.37656	5.04425	1.16077
PY17X_0207800	2-C-methyl-D-erythritol 4-phosphate cytidylyltransferase, putative	-2.12714	3.1566	99.6921	1e-07	5.02e-07	8.97277	10.1299	9.07753	2.58808	2.21667	1.58837	9.39339	2.13104
PY17X_1006900	AAA family ATPase, putative	2.96065	1.67973	99.2626	1.03e-07	5.12e-07	0.488555	0.585802	0.512266	4.43282	3.04479	4.83013	0.528874	4.10258
PY17X_0718800	prohibitin-like protein PHBL, putative	2.70422	5.55396	123.925	1.04e-07	5.15e-07	20.5549	12.3966	25.8812	158.014	111.1	111.886	19.6109	127
PY17X_0701151	28S ribosomal RNA	6.96134	0.379423	98.5703	1.08e-07	5.31e-07	0	0.019049	0	0.674492	1.09914	1.01017	0.00634966	0.927936
PY17X_1411200	ribosomal protein S15, mitochondrial, putative	2.80218	2.34678	98.3709	1.09e-07	5.37e-07	2.20147	1.72922	1.88217	16.1769	8.60003	15.4641	1.93762	13.4137
PY17X_0819100	GINS complex subunit Psf3, putative	-2.12713	2.73589	97.8111	1.13e-07	5.53e-07	22.5456	22.692	25.644	4.27922	6.00591	5.79061	23.6272	5.35858
PY17X_1132900	conserved Plasmodium protein, unknown function	2.53056	1.97598	97.6979	1.14e-07	5.56e-07	0.894256	0.850888	1.03142	4.52387	5.3774	6.07506	0.925522	5.32544
PY17X_1445900	conserved Plasmodium protein, unknown function	3.05476	2.36324	97.6183	1.14e-07	5.58e-07	0.668087	0.275637	0.529275	3.21516	3.92611	4.99417	0.491	4.04515
PY17X_1135700	pyrroline-5-carboxylate reductase, putative	2.17477	2.8683	96.8155	1.2e-07	5.83e-07	4.58948	5.75608	3.60405	22.9691	18.4545	20.9586	4.64987	20.7941
PY17X_1210900	zinc finger protein, putative	2.15391	2.9021	96.8082	1.2e-07	5.83e-07	4.06859	3.74123	3.54163	20.5014	12.9562	16.6277	3.78382	16.6951
PY17X_MIT02500	ribosomal RNA fragment	4.72224	4.05677	139.806	1.22e-07	5.91e-07	6.66564	3.45783	15.1294	269.037	178.122	226.992	8.41764	224.717
PY17X_0216000	tRNA Valine	-6.39318	0.869421	96.1159	1.26e-07	6.06e-07	64.9377	57.3646	72.4821	2.15168	0	0	64.9281	0.717226
PY17X_0614000	conserved Plasmodium protein, unknown function	-2.64085	2.42983	95.8525	1.28e-07	6.14e-07	19.7549	15.2254	25.1633	2.94354	2.58805	4.02203	20.0479	3.18454
PY17X_0720700	regulator of chromosome condensation, putative	2.69138	3.21338	95.7637	1.28e-07	6.16e-07	0.872473	0.786551	0.59815	6.93676	3.28961	4.19587	0.752391	4.80741
PY17X_1031500	conserved Plasmodium protein, unknown function	-3.80117	0.892427	95.7228	1.29e-07	6.16e-07	10.4728	7.75031	8.10911	0.752263	0.518106	0.576843	8.77741	0.615737
PY17X_1006200	peptidyl-tRNA hydrolase 2, putative	2.29165	2.39173	94.7032	1.38e-07	6.54e-07	3.55467	4.98081	4.27571	23.6986	18.0979	20.6024	4.2704	20.7996
PY17X_1206400	methionine--tRNA ligase, putative	-2.12424	2.6488	94.6155	1.38e-07	6.56e-07	5.69127	7.10073	5.28897	1.2953	1.25768	1.55195	6.02699	1.36831
PY17X_0935400	GTPase-activating protein, putative	2.18082	2.97084	94.2434	1.42e-07	6.7e-07	3.62138	3.86914	2.95173	14.9493	12.2917	19.6772	3.48075	15.6394
PY17X_1429600	acyl-CoA binding protein, putative	2.15361	3.72538	93.4015	1.5e-07	7.01e-07	23.504	17.8756	32.5429	102.97	97.4484	126.997	24.6408	109.138
PY17X_MIT02000	ribosomal RNA fragment	2.28542	2.50872	93.1997	1.52e-07	7.09e-07	83.5011	74.7121	52.3212	384.414	310.104	319.931	70.1782	338.15
PY17X_1310000	tRNA import protein tRIP, putative	2.07198	3.78118	92.9981	1.54e-07	7.16e-07	6.43466	6.09039	5.47693	32.9826	18.2979	23.7262	6.00066	25.0022
PY17X_1432700	conserved protein, unknown function	3.68651	0.864455	92.9458	1.54e-07	7.17e-07	0.822138	0.915826	0.551705	8.78254	10.7184	9.87517	0.763223	9.79202
PY17X_1033100	conserved Plasmodium protein, unknown function	2.77177	1.68414	92.6297	1.57e-07	7.29e-07	0.581637	0.957152	0.776193	5.43127	5.53087	4.8155	0.771661	5.25921
PY17X_1035100	CUGBP Elav-like family member 2, putative	2.99543	5.31397	124.279	1.66e-07	7.61e-07	9.68278	4.70382	9.63719	77.2994	47.3062	65.4977	8.00793	63.3678
PY17X_MIT02700	ribosomal RNA fragment	3.57622	1.44966	90.8629	1.77e-07	8.1e-07	10.1945	4.25859	8.55143	116.234	66.4538	90.8354	7.66818	91.1743
PY17X_MIT01600	ribosomal RNA fragment	2.77639	2.07897	90.3986	1.83e-07	8.32e-07	59.8928	48.5006	39.5503	431.949	330.981	239.635	49.3146	334.188
PY17X_0716600	conserved Plasmodium protein, unknown function	-3.06714	1.54063	90.2625	1.84e-07	8.37e-07	7.66228	6.23802	8.45519	0.715496	0.703977	1.21026	7.45183	0.876577
PY17X_1370000	small nucleolar RNA snoR21	-5.48065	0.519818	90.26	1.84e-07	8.37e-07	25.3175	31.7279	15.9277	0.260054	0.255867	0.997059	24.3244	0.504327
PY17X_0607400	conserved Plasmodium protein, unknown function	2.03834	3.60068	90.2065	1.85e-07	8.39e-07	1.15936	0.688605	0.679927	3.32028	3.63422	3.29861	0.842631	3.4177
PY17X_0518700	plasmepsin VII, putative	2.1397	2.99052	89.9322	1.89e-07	8.51e-07	2.80188	2.57596	3.14125	10.5158	10.5643	16.2333	2.8397	12.4378
PY17X_0938100	acylphosphatase, putative	-2.08725	2.86826	89.5662	1.93e-07	8.69e-07	38.4255	49.8655	35.6858	10.9749	10.0057	7.91384	41.3256	9.63149
PY17X_0838600	AP2 domain transcription factor, putative	2.22555	3.39213	89.213	1.98e-07	8.87e-07	5.40982	8.20247	10.2355	38.2185	31.4069	41.6633	7.94926	37.0962
PY17X_0514400	conserved protein, unknown function	-2.57934	2.41697	87.9787	2.15e-07	9.54e-07	5.98877	6.44379	4.18152	0.803886	1.238	0.703532	5.53803	0.91514
PY17X_0523600	conserved Plasmodium protein, unknown function	-2.76568	1.59638	87.8193	2.18e-07	9.63e-07	18.9023	21.7858	18.2609	2.39972	3.64895	2.50927	19.6497	2.85264
PY17X_0509600	ATP synthase-associated protein, putative	2.10329	2.72117	87.4609	2.23e-07	9.83e-07	9.26774	8.69283	7.93598	27.6662	40.9775	41.631	8.63218	36.7582
PY17X_1438200	conserved Plasmodium protein, unknown function	3.7286	0.792538	87.261	2.26e-07	9.93e-07	0.230298	0.356308	0.38636	5.08593	3.56878	4.42145	0.324322	4.35872
PY17X_1417800	conserved Plasmodium protein, unknown function	3.20928	1.49722	86.3036	2.42e-07	1.06e-06	0.352823	0.50092	0.365594	4.19968	2.4331	4.61803	0.406446	3.75027
PY17X_0510000	conserved protein, unknown function	2.05205	2.96385	84.9308	2.67e-07	1.15e-06	2.7851	3.56102	2.24806	13.6291	9.98427	11.6927	2.86473	11.7687
PY17X_0810500	conserved protein, unknown function	3.47894	2.08903	84.9335	2.67e-07	1.15e-06	0.270309	0.412237	0.745011	4.42262	3.98067	7.69888	0.475852	5.36739
PY17X_1417200	U4/U6.U5 tri-snRNP-associated protein 2, putative	2.05695	4.12093	84.7605	2.7e-07	1.17e-06	4.71158	4.81666	4.93608	27.8328	14.1846	17.7136	4.82144	19.9103
PY17X_0611100	zinc finger protein, putative	2.09493	2.71733	84.5608	2.74e-07	1.18e-06	1.16812	1.13365	1.25822	3.88591	4.93681	6.28623	1.18666	5.03632
PY17X_1019900	protein arginine N-methyltransferase 1, putative	2.37405	3.46699	84.035	2.84e-07	1.22e-06	4.81911	2.43194	5.20899	24.717	17.6836	21.7809	4.15334	21.3938
PY17X_0928600	protein GCN20, putative	2.31574	2.16638	83.747	2.9e-07	1.24e-06	0.839664	0.871159	0.93911	4.46459	3.36109	5.30058	0.883311	4.37542
PY17X_0205150	phosphatidate cytidylyltransferase, putative	-2.3089	2.16621	83.5853	2.94e-07	1.25e-06	5.63933	5.31614	6.36223	1.45936	0.949883	1.05449	5.77257	1.15458
PY17X_0914400	conserved Plasmodium protein, unknown function	2.3489	3.00181	82.2507	3.24e-07	1.37e-06	10.3236	22.1614	13.1248	69.589	79.8802	81.4717	15.2033	76.9803
PY17X_1244100	conserved Plasmodium protein, unknown function	-2.03011	2.74799	81.7979	3.35e-07	1.41e-06	15.4462	13.0026	12.1027	4.00253	3.26401	2.55765	13.5172	3.27473
PY17X_1003000	SET domain protein, putative	2.23637	3.12968	81.6938	3.37e-07	1.41e-06	0.998572	1.06391	1.66574	5.34997	4.82806	7.35128	1.24274	5.8431
PY17X_1344700	dihydrofolate synthase/folylpolyglutamate synthase, putative	2.20011	3.05883	81.691	3.37e-07	1.41e-06	2.58635	2.60097	3.43503	17.1296	9.50242	12.8116	2.87412	13.1479
PY17X_0519900	U2 snRNA/tRNA pseudouridine synthase, putative	2.80356	1.65462	81.3677	3.45e-07	1.44e-06	0.404922	0.386944	0.21978	2.16525	2.02207	2.79068	0.337215	2.326
PY17X_1420900	RNA-binding protein, putative	2.7931	2.27705	81.2879	3.47e-07	1.44e-06	4.48001	2.77252	5.76219	31.5986	21.0284	37.4429	4.33824	30.0233
PY17X_1456400	conserved protein, unknown function	-2.86277	1.98587	80.8699	3.58e-07	1.48e-06	15.8947	13.5466	20.9188	2.81492	2.70036	1.34907	16.7867	2.28812
PY17X_0812100	prefoldin-like protein, putative	2.6729	1.50597	80.1307	3.79e-07	1.56e-06	1.39016	1.50556	0.932883	7.66323	8.75748	7.75591	1.2762	8.05887
PY17X_1410900	ras-related protein Rab-5B, putative	2.55528	2.79701	79.9058	3.85e-07	1.58e-06	2.79569	6.15613	5.12649	32.5231	20.5664	29.5095	4.69277	27.533
PY17X_0817100	tRNA (adenine(58)-N(1))-methyltransferase non-catalytic subunit TRM6, putative	-2.19024	2.57507	79.6533	3.92e-07	1.6e-06	6.88041	10.1043	6.10551	1.52255	1.60983	1.87324	7.69674	1.66854
PY17X_1210400	adenylate kinase, putative	2.63074	2.56264	78.3078	4.34e-07	1.75e-06	4.87701	2.04459	2.41939	21.8156	16.4825	18.6904	3.11366	18.9962
PY17X_0306500	protein P22, putative	2.51791	2.33667	78.2173	4.37e-07	1.76e-06	4.24771	2.05259	3.12381	21.2777	17.9948	14.1504	3.14137	17.8076
PY17X_1410000	vacuolar protein sorting-associated protein 18, putative	2.07556	2.72807	77.6664	4.56e-07	1.82e-06	0.708913	0.698208	0.949997	2.88605	4.1327	2.86846	0.785706	3.29574
PY17X_1037200	conserved Plasmodium protein, unknown function	-2.05508	4.80604	77.9927	4.94e-07	1.95e-06	75.596	151.195	95.5911	20.5203	26.8976	29.5361	107.461	25.6513
PY17X_1335300	1-deoxy-D-xylulose 5-phosphate reductoisomerase, putative	3.33861	0.907929	76.2497	5.09e-07	2e-06	0.30955	0.239462	0.36785	3.44457	2.32024	3.55564	0.305621	3.10682
PY17X_1306000	tRNA Methionine	-3.85959	0.891686	75.8711	5.24e-07	2.05e-06	55.3837	59.1471	61.2578	2.01375	6.93465	2.89531	58.5962	3.9479
PY17X_1132700	conserved Plasmodium protein, unknown function	-2.34473	1.70496	75.7864	5.28e-07	2.06e-06	6.68493	7.3045	6.04558	1.50206	1.26675	1.13123	6.67834	1.30001
PY17X_0516400	OTU-like cysteine protease, putative	-2.50999	2.49815	75.6659	5.33e-07	2.08e-06	13.8617	14.1286	12.9344	2.54402	3.27013	1.2979	13.6415	2.37068
PY17X_1205400	dynein attachment factor-domain containing protein, putative	-3.1236	1.18769	74.2269	5.97e-07	2.3e-06	6.27355	7.87111	6.74247	0.604125	0.594399	1.15812	6.96238	0.785549
PY17X_1139000	Fe-S assembly protein IscX, putative	3.01819	3.88425	89.2889	6.22e-07	2.38e-06	7.55149	18.4889	7.04701	102.582	78.7028	84.4786	11.0291	88.5878
PY17X_1106900	TATA-box-binding protein, putative	2.01806	2.95861	73.4041	6.38e-07	2.42e-06	3.56452	6.16288	5.00827	22.5174	16.1659	20.7058	4.91189	19.7964
PY17X_1449400	dihydrolipoyl dehydrogenase, mitochondrial, putative	2.12074	2.67949	73.0317	6.58e-07	2.48e-06	2.07045	1.51014	2.74985	8.3296	8.36987	10.7263	2.11015	9.14191
PY17X_0812600	peptide deformylase, putative	3.05262	1.40339	72.4358	6.9e-07	2.58e-06	0.591454	1.04818	1.57859	8.28441	8.58576	10.1112	1.07274	8.99378
PY17X_1363300	conserved Plasmodium protein, unknown function	2.54141	1.9589	72.007	7.15e-07	2.67e-06	0.392097	0.535862	0.40199	2.06969	2.05838	3.57088	0.443316	2.56632
PY17X_1428100	histone-arginine methyltransferase CARM1, putative	3.03627	1.37958	71.6502	7.36e-07	2.74e-06	0.327129	0.414099	0.162148	2.30629	2.14895	2.8694	0.301125	2.44155
PY17X_1033500	plastid replication-repair enzyme, putative	2.75997	1.93282	71.3609	7.54e-07	2.8e-06	0.351244	0.149987	0.241599	1.5586	1.29212	2.13025	0.24761	1.66032
PY17X_0810600	26S proteasome non-ATPase regulatory subunit 9, putative	2.92254	1.00094	71.2283	7.62e-07	2.83e-06	0.914306	0.901794	1.00661	8.56972	6.41045	6.41382	0.940905	7.13133
PY17X_0112100	leucine-rich repeat protein	3.45498	7.68258	141.78	7.68e-07	2.85e-06	7.06044	3.0023	3.56207	46.5354	46.9348	54.0496	4.54161	49.1733
PY17X_1242300	alpha- and gamma-adaptin-binding protein p34, putative	-2.78518	2.10479	70.7293	7.94e-07	2.93e-06	6.10747	11.431	8.69543	1.39032	1.63485	0.747579	8.74464	1.25758
PY17X_0406700	conserved Plasmodium protein, unknown function	2.4178	2.47208	70.6971	7.97e-07	2.93e-06	1.54566	3.09287	1.81516	12.5954	8.57419	13.1212	2.15123	11.4303
PY17X_0934700	conserved protein, unknown function	2.55283	1.47932	70.0466	8.41e-07	3.09e-06	3.09968	2.07814	2.3112	15.3004	11.5734	16.7002	2.49634	14.5247
PY17X_1121400	tetratricopeptide repeat protein, putative	2.08474	2.4282	69.7568	8.62e-07	3.16e-06	0.706862	0.674404	0.782344	2.18828	3.13532	3.79869	0.721203	3.04077
PY17X_1221800	conserved protein, unknown function	-2.01688	2.36255	69.7307	8.64e-07	3.16e-06	13.8315	12.4188	13.5803	2.84146	2.65823	4.24164	13.2769	3.24711
PY17X_MIT00600	ribosomal RNA fragment	3.17736	1.27416	69.4061	8.88e-07	3.24e-06	12.2712	8.3244	3.95899	79.021	64.3932	74.8133	8.18486	72.7425
PY17X_1338200	conserved Plasmodium protein, unknown function	3.34175	1.44801	69.1257	9.09e-07	3.31e-06	1.00604	3.21677	1.59402	22.3897	14.0084	22.6714	1.93894	19.6898
PY17X_1432500	conserved Plasmodium protein, unknown function	2.5532	2.49599	69.0038	9.18e-07	3.34e-06	3.13468	4.80768	4.0585	18.4791	16.5976	35.0895	4.00028	23.3887
PY17X_1457300	female development protein FD1, putative	-2.0275	5.09736	75.2585	9.32e-07	3.38e-06	15.7922	11.3281	13.4591	2.1207	4.6084	3.12312	13.5265	3.28407
PY17X_1411100	tetratricopeptide repeat protein, putative	2.05166	2.60428	68.222	9.82e-07	3.53e-06	1.16574	0.80631	0.939507	5.22401	3.26875	3.46571	0.970519	3.98616
PY17X_1129400	RAP protein, putative	2.46435	1.41101	67.8436	1.01e-06	3.62e-06	0.247728	0.33115	0.282609	1.85246	1.40203	1.48292	0.287163	1.57914
PY17X_1358600	mitotic-spindle organizing protein 1, putative	2.64789	4.934	88.3222	1.01e-06	3.62e-06	26.8102	73.2809	49.837	315.165	331.667	288.077	49.9761	311.636
PY17X_1042300	pseudouridine synthase, putative	2.98346	1.51355	67.7349	1.02e-06	3.65e-06	0.536221	0.219606	0.330733	3.06175	2.0083	3.43161	0.362187	2.83389
PY17X_0503200	26S proteasome regulatory subunit p55, putative	2.49792	1.97206	67.6888	1.03e-06	3.66e-06	1.36145	0.758296	1.32474	7.27187	4.6231	7.45273	1.14816	6.44924
PY17X_1204600	respiratory chain complex 4 associated protein 3, putative	-2.24561	1.71004	67.5554	1.04e-06	3.7e-06	25.6204	24.655	26.2169	4.8224	6.64267	4.49026	25.4974	5.31844
PY17X_1318300	conserved protein, unknown function	3.56977	1.10313	67.2651	1.07e-06	3.79e-06	0.545745	0.253307	0.183114	3.98006	2.61985	4.86271	0.327389	3.82088
PY17X_1227900	AAA family ATPase, putative	-2.06648	2.21618	67.065	1.09e-06	3.86e-06	2.38489	3.833	3.2247	0.73125	0.791425	0.712594	3.14753	0.74509
PY17X_1248000	SNARE protein, putative	2.02422	1.93781	65.9693	1.19e-06	4.2e-06	3.49591	2.77416	2.88516	13.9581	11.9099	11.0474	3.05174	12.3052
PY17X_1438300	conserved Plasmodium protein, unknown function	-5.18453	0.261047	65.8985	1.2e-06	4.22e-06	0.971935	1.50374	1.73625	0.0739512	0.0363804	0	1.40398	0.0367772
PY17X_0102800	elongation factor G, putative	2.29206	2.07053	65.8073	1.21e-06	4.24e-06	0.483218	0.781792	0.833834	4.05586	2.69293	3.52058	0.699615	3.42313
PY17X_0824400	CS domain protein, putative	2.12037	2.76032	65.2943	1.27e-06	4.42e-06	1.5707	0.900202	1.26026	4.04045	5.03827	6.99259	1.24372	5.3571
PY17X_1340700	HSP20-like chaperone, putative	2.28812	1.79421	65.1797	1.28e-06	4.46e-06	1.50125	1.19915	1.69857	8.60671	5.46901	7.32155	1.46632	7.13243
PY17X_0614500	ATP-dependent Clp protease proteolytic subunit, putative	5.33243	-0.0290444	64.9855	1.3e-06	4.53e-06	0.158628	0.0981694	0	3.15014	2.67192	4.68535	0.0855993	3.50247
PY17X_1467500	tRNA Glutamine	-5.80137	0.31226	64.7745	1.33e-06	4.6e-06	48.3178	30.5593	52.1103	2.18156	0	0	43.6624	0.727187
PY17X_1457800	tetratricopeptide repeat protein, putative	2.54281	2.65384	64.7542	1.33e-06	4.61e-06	2.89759	1.18583	2.11695	11.9693	8.18691	15.6139	2.06679	11.9234
PY17X_1421400	palmitoyltransferase DHHC8, putative	3.16845	1.30135	64.5005	1.36e-06	4.7e-06	0.557781	1.19489	0.503872	6.30229	5.03004	8.87114	0.752181	6.73449
PY17X_0907400	alpha/beta hydrolase, putative	-2.96352	0.997002	64.0772	1.41e-06	4.86e-06	3.29564	5.64277	4.48458	0.564197	0.629129	0.504737	4.47433	0.566021
PY17X_1323700	conserved Plasmodium protein, unknown function	2.88541	0.711916	63.7361	1.46e-06	4.99e-06	0.16972	0.196938	0.213548	1.4237	1.3579	1.51781	0.193402	1.43314
PY17X_0708100	U5 small nuclear ribonucleoprotein 40 kDa protein, putative	2.09469	1.93962	62.7166	1.6e-06	5.41e-06	2.55649	1.716	1.88052	8.60505	7.3138	10.1068	2.051	8.6752
PY17X_1404800	cyclin, putative	3.07479	1.66263	62.017	1.71e-06	5.73e-06	1.1081	0.514322	1.66536	9.43762	6.43932	11.9554	1.09593	9.27744
PY17X_0839800	Plasmodium exported protein, unknown function	3.89694	1.02653	60.9338	1.89e-06	6.25e-06	1.92753	0.596441	0.44913	13.1994	10.173	19.9265	0.991035	14.433
PY17X_0413900	conserved Plasmodium protein, unknown function	2.75345	0.998667	60.7034	1.93e-06	6.37e-06	0.250567	0.332287	0.390339	2.13254	1.86306	2.59032	0.324398	2.19531
PY17X_0810300	stomatin-like protein, putative	3.21983	0.800524	60.6751	1.94e-06	6.38e-06	0.191626	0.563306	0.375063	3.18213	3.841	3.58466	0.376665	3.53593
PY17X_0903200	conserved Plasmodium protein, unknown function	3.03576	1.64033	60.518	1.97e-06	6.46e-06	0.194181	0.225322	0.447932	1.44606	2.56346	3.16645	0.289145	2.39199
PY17X_0803700	conserved Plasmodium protein, unknown function	2.30856	1.80727	60.4426	1.98e-06	6.5e-06	3.72759	2.57511	4.58112	22.2608	16.4706	15.0215	3.62794	17.9176
PY17X_0307100	ARMT1-like domain-containing protein, putative	2.71603	2.58656	60.0604	2.24e-06	7.25e-06	0.731395	1.82795	2.19449	12.0203	6.93684	12.4078	1.58461	10.455
PY17X_0932500	tyrosine--tRNA ligase, putative	2.43538	2.15924	59.0646	2.26e-06	7.31e-06	1.44182	0.767633	0.978221	8.05835	4.11431	4.88493	1.06256	5.68586
PY17X_0720500	LSM domain-containing protein, putative	3.41037	0.818435	58.8893	2.3e-06	7.41e-06	0.544579	1.81991	1.09634	10.74	16.0708	10.2944	1.15361	12.3684
PY17X_1343500	conserved protein, unknown function	3.04264	0.961608	58.5516	2.38e-06	7.63e-06	0.231694	0.564586	0.485877	4.01606	2.75135	3.87796	0.427385	3.54845
PY17X_1310200	geranylgeranyl transferase type-2 subunit alpha, putative	3.60488	0.869881	57.7456	2.57e-06	8.2e-06	0.072818	0.287286	0.167974	1.42113	2.18937	2.88565	0.176026	2.16539
PY17X_0605100	cytochrome c1 heme lyase, putative	2.18185	1.59558	57.4769	2.64e-06	8.41e-06	2.8399	2.90666	2.74867	13.8373	9.41981	15.0556	2.83174	12.7709
PY17X_1363200	lipoyl synthase, putative	2.00177	2.28526	57.1664	2.72e-06	8.63e-06	2.27948	1.63164	1.84298	5.69839	7.10546	10.0317	1.91804	7.61183
PY17X_1003600	6-cysteine protein P52	2.68609	1.35349	56.8899	2.8e-06	8.85e-06	0.793142	0.368135	0.776193	4.86099	4.40866	3.1496	0.645823	4.13975
PY17X_0505800	ribosomal silencing factor RsfS, putative	2.74816	1.18215	55.8319	3.11e-06	9.75e-06	0.758173	0.406044	0.660436	2.87547	4.06694	5.25395	0.608218	4.06545
PY17X_1348500	Plasmodium RNA of unknown function RUF1	-2.98053	0.378344	55.5836	3.19e-06	9.99e-06	10.0092	11.0981	11.5444	1.42793	1.40494	1.23182	10.8839	1.3549
PY17X_1357900	tRNA Methionine	-5.29818	0.352894	55.3032	3.28e-06	1.02e-05	34.6613	52.9958	41.0468	0	0	3.01112	42.9013	1.00371
PY17X_1467400	tRNA Valine	-5.42167	-0.0409963	55.2287	3.31e-06	1.03e-05	28.803	36.4605	33.825	0	2.11704	0	33.0295	0.705679
PY17X_0807100	tRNA Threonine	-5.22972	0.969317	56.0016	3.32e-06	1.03e-05	67.5561	73.4072	65.8928	0	5.29259	0	68.9521	1.7642
PY17X_1227700	Dpy-19-like C-mannosyltransferase, putative	-2.42973	2.01885	54.8719	3.43e-06	1.06e-05	2.92329	2.74691	2.97258	0.318655	0.856165	0.411162	2.88092	0.528661
PY17X_1445100	RNA pseudouridylate synthase, putative	3.12872	0.874468	54.4963	3.57e-06	1.1e-05	0.471968	0.197157	0.27713	2.76331	1.86025	3.57803	0.315418	2.73386
PY17X_1440200	conserved Plasmodium protein, unknown function	2.45099	2.37603	54.4541	3.58e-06	1.11e-05	3.35602	1.21906	3.79429	13.6389	14.4025	17.5265	2.78979	15.1893
PY17X_MIT00500	ribosomal RNA fragment	2.61369	1.01348	54.3878	3.61e-06	1.11e-05	29.734	17.7441	16.9247	130.894	142.738	116.054	21.4676	129.895
PY17X_0928200	GPI transamidase component GPI16, putative	2.61751	1.1131	54.1694	3.69e-06	1.13e-05	0.670692	0.368949	0.562594	2.75566	2.88703	4.1332	0.534078	3.25863
PY17X_1424000	conserved protein, unknown function	-2.6721	1.85004	54.0901	3.72e-06	1.14e-05	15.1654	32.8486	21.2019	5.30065	2.98018	2.48853	23.072	3.58979
PY17X_1245600	conserved Plasmodium protein, unknown function	2.11582	2.66862	53.9724	3.77e-06	1.15e-05	3.17124	1.53944	2.75774	8.72625	8.96801	14.4082	2.48947	10.7008
PY17X_1313600	U5 spliceosomal RNA	-8.34635	-0.704141	63.5413	4.08e-06	1.24e-05	13.5325	12.2482	13.9055	0	0	0	13.2287	0
PY17X_0207100	dolichyl-diphosphooligosaccharide--protein glycosyltransferase subunit OST3/OST6, putative	3.93972	-0.169979	53.0835	4.13e-06	1.25e-05	0.148521	0.0551488	0.124584	2.04426	1.89127	1.19907	0.109418	1.71153
PY17X_0923500	small nuclear ribonucleoprotein F, putative	2.0686	1.87987	53.0738	4.14e-06	1.26e-05	7.90954	7.47837	6.88046	40.9231	22.0565	29.7074	7.42279	30.8957
PY17X_1114600	ras-related protein Rab-1A, putative	2.49894	2.42791	52.9549	4.42e-06	1.33e-05	4.96247	1.70617	4.00848	23.5986	13.4359	22.8005	3.55904	19.945
PY17X_1133700	RWD domain-containing protein, putative	2.40509	1.42031	52.41	4.44e-06	1.33e-05	0.640359	1.39694	0.85944	4.47275	5.30678	5.5166	0.96558	5.09871
PY17X_0719100	conserved Plasmodium protein, unknown function	3.05161	0.785477	52.3369	4.48e-06	1.34e-05	0.583313	0.29157	0.865681	4.10195	4.62543	5.83139	0.580188	4.85292
PY17X_0625800	5.8S ribosomal RNA	3.75637	0.424701	51.9983	4.64e-06	1.38e-05	2.52989	0.782829	2.12214	37.8244	16.4771	19.6498	1.81162	24.6504
PY17X_0620300	pre-rRNA-processing protein ESF2, putative	2.81252	0.484759	51.7074	4.79e-06	1.42e-05	0.388774	0.641596	0.543523	4.08211	3.57983	3.44492	0.524631	3.70229
PY17X_1420400	microsomal signal peptidase, putative	3.18891	0.411608	51.7012	4.79e-06	1.42e-05	0.193665	0.539335	0.324902	2.86454	3.0533	3.81347	0.352634	3.24377
PY17X_0937200	nucleic acid binding protein, putative	-2.02938	1.66319	51.6274	4.83e-06	1.43e-05	9.95558	11.7062	13.8627	3.40869	2.34767	2.8752	11.8415	2.87719
PY17X_1365100	conserved Plasmodium protein, unknown function	3.00349	1.41474	51.5233	4.88e-06	1.45e-05	0.158441	0.483262	0.759452	3.83614	3.294	4.27868	0.467051	3.80294
PY17X_1243600	RNA methyltransferase, putative	3.1969	0.768546	51.1635	5.08e-06	1.5e-05	0.310808	0.256464	0.637301	4.96616	3.69956	2.55007	0.401525	3.73859
PY17X_1304700	conserved Plasmodium protein, unknown function	2.25112	1.52022	50.9674	5.19e-06	1.53e-05	0.217059	0.335824	0.402081	1.30058	1.39846	1.85212	0.318321	1.51705
PY17X_1439600	conserved Plasmodium protein, unknown function	3.25556	0.881039	50.897	5.23e-06	1.54e-05	0.450642	0.162684	0.315008	2.95732	1.74583	4.11638	0.309445	2.93984
PY17X_1213700	conserved protein, unknown function	3.55421	0.499573	50.7996	5.28e-06	1.55e-05	0.467352	0.0867683	0.182946	2.49626	3.24328	2.79148	0.245689	2.84367
PY17X_1368100	spindle and kinetochore-associated protein 3, putative	2.76821	1.00691	50.6548	5.37e-06	1.57e-05	0.412399	0.880507	0.934015	4.0666	4.91806	6.29346	0.742307	5.09271
PY17X_1008500	3-ketodihydrosphingosine reductase, putative	2.83402	0.588942	50.2735	5.6e-06	1.63e-05	0.550064	0.397151	0.256338	3.20172	2.77956	2.49723	0.401184	2.82617
PY17X_1142700	aminomethyltransferase, mitochondrial, putative	2.46719	1.43791	50.1013	5.71e-06	1.66e-05	0.764589	0.975927	1.06893	6.44651	3.05868	6.02224	0.936481	5.17581
PY17X_1450300	conserved protein, unknown function	-2.30538	2.28077	49.2418	6.28e-06	1.82e-05	21.5091	27.8029	20.4935	3.33487	2.95306	7.67164	23.2685	4.65319
PY17X_1133900	conserved Plasmodium protein, unknown function	2.10303	1.66486	49.021	6.44e-06	1.86e-05	0.656587	0.522435	0.539522	2.50501	1.67923	3.13988	0.572848	2.44137
PY17X_1421900	ribosomal protein S5, mitochondrial, putative	2.01341	2.03712	48.9261	6.51e-06	1.88e-05	0.968949	0.558763	1.03445	3.84538	2.64101	3.80148	0.854053	3.42929
PY17X_1423700	secreted ookinete protein, putative	2.31764	1.46581	48.9314	6.5e-06	1.88e-05	2.0389	1.0515	2.47041	8.72625	9.84501	9.08912	1.85361	9.22012
PY17X_1331600	ribosomal protein S6, mitochondrial, putative	-2.70919	1.10596	48.8823	6.54e-06	1.88e-05	10.3053	17.8984	14.7791	2.95934	2.23976	1.30918	14.3276	2.16943
PY17X_0419800	signal peptidase complex subunit 3, putative	-2.56598	1.35101	48.6703	6.7e-06	1.92e-05	11.921	12.3382	7.24113	2.11119	0.96936	2.15851	10.5001	1.74635
PY17X_1128200	6-pyruvoyltetrahydropterin synthase, putative	3.44421	0.476524	48.2739	7e-06	2e-05	0.368299	0.410269	0.988604	8.47404	3.94548	7.32473	0.589057	6.58142
PY17X_0110900	SNARE associated Golgi protein, putative	3.57485	0.957333	48.1873	7.07e-06	2.01e-05	0.70307	0.652657	0.0737192	5.59683	4.52973	6.53274	0.476482	5.5531
PY17X_1365700	DNA topoisomerase 3, putative	2.12274	1.31481	48.0471	7.19e-06	2.04e-05	0.620241	0.575768	0.662168	2.91518	2.05147	3.09032	0.619393	2.68566
PY17X_1403000	conserved protein, unknown function	2.12937	1.32402	47.8847	7.32e-06	2.08e-05	0.64604	0.389816	0.569011	2.10691	2.44841	2.41704	0.534956	2.32412
PY17X_1126000	conserved protein, unknown function	2.00278	1.42303	47.2367	7.89e-06	2.22e-05	4.99216	4.02444	5.95074	20.3762	17.9239	21.471	4.98911	19.9237
PY17X_1215300	thioredoxin-like protein, putative	3.04735	0.24241	46.9628	8.15e-06	2.28e-05	0.65016	0.362125	0.708983	5.20903	3.5482	5.56903	0.573756	4.77542
PY17X_1210800	AMP-binding protein, putative	3.12527	0.461649	45.7936	9.34e-06	2.58e-05	0.302893	0.200839	0.145186	1.97785	1.11513	2.51353	0.216306	1.86883
PY17X_1405100	DNA-directed RNA polymerase II subunit RPB11, putative	2.47396	1.15851	45.7488	9.39e-06	2.59e-05	3.41155	2.14234	1.76752	10.5127	11.7632	17.881	2.44047	13.3856
PY17X_1447700	WD repeat-containing protein, putative	3.82747	0.265993	45.5356	9.64e-06	2.65e-05	0.146473	0.0271941	0.294877	2.34706	1.62833	2.91305	0.156181	2.29615
PY17X_1367600	nucleoside diphosphate hydrolase, putative	2.57259	0.602386	45.1547	1.01e-05	2.76e-05	1.27431	0.650618	1.01548	6.08656	5.79539	5.52038	0.980138	5.80078
PY17X_1006000	conserved Plasmodium protein, unknown function	2.84962	0.626549	44.7905	1.05e-05	2.87e-05	0.689915	0.414406	0.510635	5.21074	2.37886	3.99565	0.538319	3.86175
PY17X_MIT01500	ribosomal RNA fragment	2.26385	1.13476	44.6176	1.08e-05	2.92e-05	51.992	39.7468	32.0679	202.623	233.361	152.061	41.2689	196.015
PY17X_1346700	Qa-SNARE protein, putative	-2.24244	0.894726	44.5798	1.08e-05	2.93e-05	3.24825	3.62421	3.09151	0.737881	0.726002	0.615016	3.32132	0.692966
PY17X_1311200	poly(A)-specific ribonuclease PARN, putative	2.64807	2.11468	44.5417	1.16e-05	3.13e-05	0.884941	0.238978	0.931263	5.75139	3.51236	3.5643	0.685061	4.27601
PY17X_MIT00400	ribosomal RNA fragment	2.45486	1.37661	43.5055	1.23e-05	3.3e-05	27.224	9.14091	13.6045	95.7904	96.5898	77.5591	16.6565	89.9798
PY17X_1412700	translation initiation factor IF-2, putative	2.65975	1.25001	43.2093	1.28e-05	3.4e-05	0.476825	0.210252	0.14999	1.71423	1.3734	2.10083	0.279022	1.72949
PY17X_1204700	ribosome-binding factor A, putative	2.08085	1.72058	43.0242	1.31e-05	3.47e-05	3.02807	1.58116	3.86296	11.1454	12.1773	12.4221	2.82406	11.9149
PY17X_1219600	mRNA-capping enzyme subunit beta, putative	2.11123	1.40122	42.6974	1.36e-05	3.6e-05	0.601875	0.75138	0.835644	3.62409	2.11847	3.69851	0.729633	3.14703
PY17X_1220700	conserved protein, unknown function	2.15686	1.71011	41.4779	1.59e-05	4.14e-05	0.82391	1.27472	1.40527	7.36277	3.49722	4.75895	1.16797	5.20631
PY17X_1010600	GTPase Era, putative	2.79025	0.910153	41.4279	1.6e-05	4.16e-05	0.426444	0.326008	0.505006	4.27723	1.5211	2.9143	0.419152	2.90421
PY17X_1020600	DEAD/DEAH box helicase, putative	2.72312	3.63499	51.9382	1.64e-05	4.25e-05	0.773093	2.72711	1.03758	8.56301	10.4566	10.7449	1.51259	9.92151
PY17X_1146200	glycosylphosphatidylinositol anchor attachment 1 protein, putative	-2.01643	1.61059	41.1283	1.66e-05	4.3e-05	3.08465	2.98865	2.64404	1.05615	0.545128	0.531061	2.90578	0.710781
PY17X_1405600	AAR2 protein, putative	3.0081	-0.0937935	41.0321	1.69e-05	4.35e-05	0.227963	0.169294	0.0956108	1.35811	1.33625	1.23443	0.164289	1.3096
PY17X_1368900	ubiquitin-activating enzyme E1, putative	-2.03804	1.97425	40.9439	1.7e-05	4.39e-05	3.85619	7.24166	3.75519	1.54796	1.00789	1.02553	4.95101	1.19379
PY17X_1217100	nucleotidyltransferase, putative	2.37052	1.65535	40.7023	1.76e-05	4.52e-05	0.666931	0.84022	1.07892	6.26332	2.28686	4.83092	0.862023	4.46037
PY17X_1133100	RAP protein, putative	-2.02191	1.83763	40.6508	1.77e-05	4.54e-05	3.01499	2.88152	3.11459	0.91534	0.375252	0.906611	3.0037	0.732401
PY17X_1465000	protein CutA, putative	2.69241	0.931416	40.307	1.85e-05	4.74e-05	0.772312	1.67285	1.02574	5.8175	5.46367	11.1523	1.15697	7.47782
PY17X_0609600	mitochondrial import inner membrane translocase subunit TIM10, putative	2.55968	0.833341	40.0052	1.93e-05	4.9e-05	4.02415	3.26865	1.96908	24.9731	15.7594	13.2067	3.08729	17.9797
PY17X_1326400	golgi apparatus membrane protein TVP23, putative	3.51936	-0.135866	39.7538	1.99e-05	5.04e-05	0.55405	0.205729	0.0929503	2.90243	2.96769	3.70935	0.284243	3.19315
PY17X_1445700	RNA pseudouridylate synthase, putative	2.07763	1.14841	39.2109	2.14e-05	5.37e-05	1.2487	0.68361	0.96687	4.6043	3.59178	3.94043	0.966393	4.0455
PY17X_1327300	rhoptry protein, putative	-3.26059	0.360054	39.125	2.17e-05	5.42e-05	4.07255	6.95131	4.51815	0.809652	0.13277	0.646718	5.18067	0.529713
PY17X_1413500	peptidyl-prolyl cis-trans isomerase, putative	2.6747	0.480581	38.9752	2.21e-05	5.53e-05	1.11782	0.363184	0.750125	5.05204	4.63179	4.45725	0.74371	4.71369
PY17X_1363100	U6 snRNA phosphodiesterase, putative	2.83296	-0.199204	38.5525	2.34e-05	5.82e-05	0.273067	0.337983	0.38176	2.61787	2.39175	2.1508	0.330937	2.38681
PY17X_0625700	18S ribosomal RNA	4.43025	-0.85607	38.4986	2.36e-05	5.86e-05	0.0555122	0	0.0310434	0.684246	0.561025	0.710513	0.0288519	0.651928
PY17X_0511600	conserved Plasmodium protein, unknown function	-3.63528	-0.477775	38.4719	2.37e-05	5.87e-05	0.695586	0.658625	0.466781	0.0285794	0.0843579	0.0273937	0.606997	0.046777
PY17X_1427300	serine protease HTRA2, putative	2.82648	0.636436	38.4413	2.38e-05	5.89e-05	0.269982	0.501246	0.317055	1.85802	1.80083	4.06692	0.362761	2.57526
PY17X_1131500	RNA polymerase II transcription factor B subunit 4, putative	2.66599	0.375925	38.2796	2.43e-05	6e-05	0.699319	0.324588	0.423661	2.27468	3.76936	3.06008	0.482522	3.03471
PY17X_1112300	apical rhoptry neck protein, putative	-3.78193	0.0965876	37.7896	2.6e-05	6.37e-05	5.2099	4.83634	4.13398	0.578536	0.426916	0	4.72674	0.335151
PY17X_1144800	ribosome biogenesis protein MRT4, putative	2.5938	0.741033	37.6324	2.65e-05	6.49e-05	0.73627	0.998929	1.09268	5.52662	8.24233	3.34569	0.942627	5.70488
PY17X_0107000	glutaredoxin-like protein	2.89124	-0.140378	37.1896	2.82e-05	6.84e-05	0.528517	0.381594	0.394075	3.3779	2.25525	4.0472	0.434729	3.22678
PY17X_1023400	copper transporter, putative	-2.16326	0.931712	37.118	2.85e-05	6.9e-05	7.83012	9.47779	7.59841	2.2867	1.24132	1.96509	8.30211	1.83103
PY17X_MIT00700	ribosomal RNA fragment	3.73817	0.731504	37.0241	3.06e-05	7.36e-05	4.60169	4.27173	0	39.9953	31.4811	43.9121	2.95781	38.4629
PY17X_1403400	conserved Plasmodium protein, unknown function	4.0582	-0.764017	36.501	3.11e-05	7.46e-05	0.113105	0.0349983	0.0948753	1.85885	0.76205	1.59613	0.0809928	1.40568
PY17X_0408000	ATP-dependent Clp protease proteolytic subunit, putative	-4.53608	0.571977	36.8482	3.14e-05	7.53e-05	2.90302	4.23479	3.82664	0	0.45723	0	3.65482	0.15241
PY17X_0207000	double-strand break repair protein MRE11, putative	2.11291	1.59194	36.1384	3.27e-05	7.82e-05	0.282363	0.638196	0.55609	2.74902	1.45164	2.18775	0.492216	2.12947
PY17X_0521100	pyruvate kinase 2, putative	2.45531	1.17088	36.0232	3.33e-05	7.94e-05	0.658829	0.193133	0.436297	2.93843	1.7522	2.30443	0.42942	2.33168
PY17X_1335200	WD repeat-containing protein 79, putative	2.38038	0.260663	35.8819	3.39e-05	8.08e-05	0.260064	0.351152	0.337139	1.77277	1.38583	1.79233	0.316118	1.65031
PY17X_1240500	50S ribosomal protein L17, apicoplast, putative	2.45552	1.1707	35.7873	3.44e-05	8.17e-05	0.763062	2.97506	1.85622	9.1704	9.71682	11.8702	1.86478	10.2525
PY17X_0936300	UDP-galactose transporter, putative	2.01957	1.82131	35.4809	3.59e-05	8.52e-05	1.68444	2.07355	1.72011	3.76131	9.14088	9.15738	1.82603	7.35319
PY17X_1445200	WPP motif-containing protein, putative	3.25672	0.588537	35.441	3.62e-05	8.56e-05	0.344409	0.879213	1.30005	10.5246	3.3937	10.7661	0.841224	8.22812
PY17X_1209000	conserved protein, unknown function	4.39174	-0.471302	35.0023	3.85e-05	9.09e-05	0	0.537701	0.194351	6.42569	2.57573	7.29968	0.244017	5.4337
PY17X_0810400	conserved Plasmodium protein, unknown function	3.0209	0.292658	34.9875	3.86e-05	9.1e-05	1.00293	0.438127	0.247437	3.27234	3.93514	6.21508	0.562832	4.47419
PY17X_0212300	dolichyl-diphosphooligosaccharide--protein glycosyltransferase subunit OST2, putative	2.11481	0.83372	34.8615	3.93e-05	9.27e-05	3.15656	2.17054	2.942	12.9693	8.86145	13.8125	2.75637	11.8811
PY17X_1023500	conserved Plasmodium protein, unknown function	3.25334	0.512108	34.772	3.98e-05	9.37e-05	0.423762	0.0280984	0.406244	2.92257	3.08965	2.20529	0.286035	2.73917
PY17X_1414500	MACRO domain-containing protein, putative	2.94156	-0.0313619	34.4316	4.19e-05	9.81e-05	0.328855	0.228956	0.0919508	1.94229	1.24632	1.72681	0.216588	1.63847
PY17X_0507400	methyltransferase, putative	-3.55923	0.226665	34.1907	4.34e-05	0.000101261	4.21466	3.63628	3.03626	0.407451	0	0.488184	3.62906	0.298545
PY17X_0507500	folate-biopterin transporter, putative	3.60398	-0.177231	34.1377	4.37e-05	0.000101955	0.102109	0.0379148	0.137042	1.95082	0.866832	0.643401	0.0923551	1.15368
PY17X_1405700	mitogen-activated protein kinase phosphatase 1, putative	3.83251	-0.519052	34.107	4.39e-05	0.000102314	0	0.0471292	0.0993692	0.782233	0.718331	0.74978	0.0488328	0.750115
PY17X_0919500	small nucleolar RNA snoR14a	-3.42558	-0.530473	33.8883	4.54e-05	0.000105371	14.0655	13.057	17.244	0.370454	1.45796	2.13051	14.7889	1.31964
PY17X_1364800	nuclear import protein MOG1, putative	3.89524	-0.186927	33.0755	5.13e-05	0.000117988	0.606816	0.281653	0	4.59686	2.83637	5.45168	0.296156	4.29497
PY17X_1324400	conserved protein, unknown function	3.84422	-0.238453	32.7619	5.38e-05	0.000123195	0.579234	0.537701	0	4.56145	7.41498	3.80192	0.372312	5.25945
PY17X_0620500	conserved Plasmodium protein, unknown function	-2.75318	-0.124295	32.5451	5.56e-05	0.000127098	7.31784	5.97327	6.87924	0.777586	1.53014	0.621105	6.72345	0.976276
PY17X_1001000	lysophospholipase, putative	-3.65927	-0.217363	32.4835	5.62e-05	0.000128243	1.71088	1.53344	1.43514	0.242396	0	0.11617	1.55982	0.119522
PY17X_0517800	RNA polymerase II-associated protein 1, putative	2.14037	0.379636	32.1329	5.93e-05	0.000134491	0.114288	0.151562	0.143802	0.536656	0.602268	0.667101	0.136551	0.602008
PY17X_0210500	thrombospondin related sporozoite protein, putative	-2.26786	0.450331	32.0694	5.99e-05	0.000135481	5.31571	5.88091	5.68059	1.19674	1.54544	0.716933	5.62574	1.15304
PY17X_1112900	glutathione synthetase	2.311	0.557217	31.9454	6.1e-05	0.000137979	0.201313	0.429821	0.405281	2.02647	1.28176	1.86312	0.345472	1.72378
PY17X_1412400	GYF domain-containing protein, putative	2.27001	0.323405	31.6339	6.41e-05	0.000144209	0.138103	0.244747	0.179032	0.786652	0.837429	1.08776	0.187294	0.903947
PY17X_1445400	conserved Plasmodium protein, unknown function	2.25229	0.0668129	30.9728	7.11e-05	0.000158819	0.231093	0.183877	0.207693	0.966443	1.0343	0.958851	0.207555	0.98653
PY17X_0513300	protoporphyrinogen oxidase, putative	-2.25958	0.54495	30.8057	7.31e-05	0.000162705	1.97738	1.73362	1.75083	0.270815	0.266455	0.584053	1.82061	0.373774
PY17X_1405400	AP2 domain transcription factor, putative	2.56015	0.0519323	30.7745	7.34e-05	0.000163437	0.307991	0.428861	0.452115	2.05634	1.63415	3.37348	0.396322	2.35466
PY17X_1322100	ribosomal protein S11, mitochondrial, putative	2.19811	0.87855	30.7266	7.4e-05	0.000164613	1.75013	1.32002	0.779905	7.86486	5.19568	4.3616	1.28335	5.80738
PY17X_1438100	ribosome biogenesis protein TSR3, putative	2.24189	0.187636	30.6053	7.55e-05	0.000167383	0.637157	0.382716	0.534464	2.23289	2.72724	2.36166	0.518113	2.4406
PY17X_1120700	merozoite surface protein 10, putative	2.22548	0.413722	30.5876	7.57e-05	0.000167579	0.691935	0.401451	0.338575	1.92491	2.21443	2.46953	0.47732	2.20295
PY17X_0514300	WD repeat-containing protein, putative	-3.4792	0.305248	30.4285	7.76e-05	0.000171334	1.40333	1.91204	1.87964	0	0.32025	0.133709	1.73167	0.15132
PY17X_1138100	conserved Plasmodium protein, unknown function	3.38949	-0.332819	30.2081	8.04e-05	0.00017694	0.398223	0.110901	0.066808	1.30894	1.85131	2.74451	0.191977	1.96825
PY17X_1204800	N-terminal acetyltransferase A complex catalytic subunit ARD1, putative	2.03868	1.17634	30.178	8.08e-05	0.000177632	1.91564	2.01023	3.84255	14.0304	8.24907	9.75825	2.58947	10.6793
PY17X_0825600	NifU-like scaffold protein, putative	2.76775	0.574175	29.9682	8.36e-05	0.000183259	1.04452	0.727218	0.350468	4.18431	2.48072	7.55865	0.707402	4.74123
PY17X_1020700	conserved Plasmodium protein, unknown function	2.0487	0.79141	29.9176	8.43e-05	0.000184599	0.877397	0.853269	1.22664	2.87537	4.05361	5.30648	0.985768	4.07848
PY17X_0620200	exosome complex component CSL4, putative	2.01078	0.53108	29.7713	8.64e-05	0.000188607	1.24164	1.15261	1.53487	4.69875	4.75519	6.36967	1.30971	5.27454
PY17X_0905800	transcription initiation factor IIF subunit beta, putative	2.18739	0.14494	29.7588	8.66e-05	0.000188902	0.614621	0.532514	0.549931	2.56737	2.15334	2.9853	0.565689	2.56867
PY17X_1367400	conserved Plasmodium protein, unknown function	-2.99631	1.8009	33.2592	8.67e-05	0.000189218	17.628	40.3186	11.6691	3.92681	3.64895	1.04553	23.2052	2.87376
PY17X_1010900	clathrin light chain, putative	2.2583	0.521178	29.2153	9.47e-05	0.000204724	1.29591	1.10274	0.452936	4.65893	4.03822	4.73145	0.95053	4.4762
PY17X_0217500	conserved rodent malaria protein, unknown function	-2.92136	0.322113	29.0066	9.8e-05	0.000211549	0.974843	0.376456	0.425216	0.0801063	0.118225	0.0307132	0.592172	0.0763482
PY17X_1211500	heptatricopeptide repeat-containing protein, putative	2.12878	0.549106	28.5145	0.000106451	0.000227575	0.323689	0.426998	0.228648	1.55742	0.998611	1.69409	0.326445	1.41671
PY17X_0515700	RNA methyltransferase, putative	2.51555	-0.0212973	28.0438	0.000115308	0.000244419	0.782474	0.259417	0.65636	3.90385	2.99372	2.80641	0.566083	3.23466
PY17X_0409400	conserved protein, unknown function	2.31584	1.43164	27.9696	0.000116779	0.000247187	6.89766	1.84495	2.6478	16.812	12.8786	26.0135	3.79681	18.5681
PY17X_1412600	ribosomal protein S35, mitochondrial, putative	2.88158	-0.0800228	27.953	0.000117111	0.000247772	0.604602	0.345384	0.156048	3.43954	1.50408	3.0679	0.368678	2.6705
PY17X_1434100	conserved protein, unknown function	3.28602	-0.55064	27.7098	0.000122103	0.000257246	0.044247	0.123223	0.371156	1.36348	2.32531	1.87324	0.179542	1.85401
PY17X_0925200	ATP synthase F0 subunit b-like protein, putative	2.25527	0.355403	27.5125	0.000126335	0.000265416	0.515917	0.407085	0.281297	1.32483	1.69456	2.66673	0.401433	1.89537
PY17X_1145200	conserved protein, unknown function	4.60471	-0.992238	27.4382	0.000127971	0.000268102	0	0	0.342057	4.1886	4.01814	1.60593	0.114019	3.27089
PY17X_0908400	heptatricopeptide repeat-containing protein, putative	2.82533	-0.184961	27.0951	0.00013585	0.000282138	0.219366	0.148099	0.0836407	1.06518	0.564322	1.53148	0.150368	1.05366
PY17X_1441300	50S ribosomal protein L24, putative	2.25262	0.311908	26.9887	0.000138406	0.000286625	1.09383	0.45693	0.917535	5.05598	3.48221	3.17697	0.822766	3.90505
PY17X_1458500	protein farnesyltransferase subunit alpha, putative	2.25159	0.764696	26.5833	0.000148657	0.000305602	0.394372	0.663546	0.475539	3.59515	1.24552	2.45102	0.511152	2.43056
PY17X_1429500	ribosomal protein L33, apicoplast, putative	2.25705	0.81707	26.2931	0.000156532	0.000320182	2.50312	0.950578	3.8176	12.1544	9.31402	13.4425	2.42377	11.637
PY17X_1035900	WD repeat-containing protein, putative	2.93892	-0.293411	26.2016	0.000159113	0.000325167	0.191987	0.0222776	0.241566	1.20787	1.26119	1.08688	0.151943	1.18531
PY17X_1466600	conserved Plasmodium protein, unknown function	2.03594	0.120797	25.855	0.000169342	0.000344038	1.5103	1.57726	1.10852	5.42966	5.34225	6.31963	1.39869	5.69718
PY17X_1235400	WD repeat-containing protein, putative	2.91493	-0.259621	25.8126	0.000170644	0.000346369	0.0400099	0.167135	0.184587	1.47949	0.95023	0.610575	0.130577	1.01343
PY17X_1214900	conserved Plasmodium protein, unknown function	2.32504	0.540983	25.3949	0.000184106	0.000372351	0.14867	0.512608	0.409756	1.6798	2.44694	1.27554	0.357011	1.80076
PY17X_0616200	conserved Plasmodium protein, unknown function	2.03511	0.705682	25.2072	0.00019055	0.000384519	0.415537	1.12508	0.784268	3.91258	2.76471	2.86384	0.774962	3.18038
PY17X_0103100	conserved Plasmodium protein, unknown function	2.96792	-0.11727	24.6023	0.000213141	0.000426662	0.29888	0.252226	0.0455833	1.59082	0.796334	2.1936	0.198896	1.52692
PY17X_0838500	ATP synthase-associated protein, putative	2.02848	0.0464831	24.4009	0.000221334	0.000440709	1.10013	1.44676	1.30732	6.12093	5.18852	4.42281	1.28474	5.24408
PY17X_0835700	conserved Plasmodium protein, unknown function	2.43227	0.497322	24.2699	0.000226856	0.000450706	0.91458	1.5848	0.358014	7.0144	4.74476	3.48176	0.952465	5.08031
PY17X_MIT00300	ribosomal RNA fragment	2.14013	0.991545	24.0522	0.000236385	0.000467777	52.131	12.9048	26.2373	140.413	153.373	102.652	30.4244	132.146
PY17X_1328400	ribosomal protein S10, apicoplast, putative	2.13086	1.14283	24.0378	0.000237033	0.000468853	0.468498	2.13103	1.45406	4.57165	6.72341	6.50379	1.3512	5.93295
PY17X_1410400	conserved Plasmodium protein, unknown function	-2.02634	0.767532	23.8059	0.000247726	0.000487432	1.28589	1.40855	0.959986	0.316998	0.428855	0.139263	1.21814	0.295039
PY17X_0919800	60S ribosomal protein L38, putative	-2.04742	1.49071	23.5066	0.000262354	0.000514415	18.1823	43.1341	12.9054	7.02356	6.28227	4.43712	24.7406	5.91431
PY17X_1211200	tubulin--tyrosine ligase, putative	-2.59605	-0.385146	23.4715	0.000264133	0.000517677	1.43181	1.06332	0.640556	0.0980477	0.168821	0.23495	1.04523	0.167273
PY17X_0905400	conserved Plasmodium protein, unknown function	-2.2605	-0.125738	23.234	0.000276538	0.000539406	0.958459	1.15261	1.1877	0.13425	0.198133	0.343147	1.09959	0.225177
PY17X_1328500	conserved Plasmodium protein, unknown function	-3.20987	-0.602003	23.0383	0.000287268	0.000558397	1.17328	1.30093	1.2849	0.133907	0	0.256702	1.25304	0.130203
PY17X_1003900	sporozoite-specific protein S10, putative	-2.46826	-0.4213	22.8621	0.000297338	0.000575509	1.09739	1.06028	0.657513	0.184033	0.0905353	0.220498	0.938394	0.165022
PY17X_1242500	conserved Plasmodium protein, unknown function	-3.17121	-0.627752	22.5971	0.000313261	0.000602672	3.87392	4.06932	3.5916	0.523575	0.721204	0	3.84494	0.414926
PY17X_1136900	riboflavin kinase, putative	2.72978	0.0933343	22.537	0.000317	0.000608824	0.340534	0.133102	0.0601366	1.65688	0.63397	1.16464	0.177924	1.15183
PY17X_1229800	small nucleolar RNA snoR06	-2.97714	-0.417517	22.3164	0.00033119	0.000633595	19.7449	19.499	15.8577	5.17821	0.424571	1.24085	18.3672	2.28121
PY17X_0820900	methyltransferase, putative	-3.16168	-0.64117	21.7438	0.000371553	0.000701491	1.7875	2.46223	2.17655	0.236912	0	0.454166	2.14209	0.230359
PY17X_1414800	lipoate-protein ligase 1, putative	-2.02192	1.28923	21.3787	0.000400229	0.000751034	4.51577	3.44546	4.74791	0.762487	1.90679	0.426331	4.23638	1.03187
PY17X_1238800	CDC73 domain-containing protein, putative	-2.21787	0.661424	21.3723	0.000400755	0.000751708	1.08183	1.49987	1.19032	0.115452	0.17039	0.511813	1.25734	0.265885
PY17X_0308800	apicoplast beta-ketoacyl-acyl carrier protein synthase III precursor, putative	-2.04172	0.0433449	21.3415	0.000403292	0.000755837	1.95258	2.22597	1.5804	0.316678	0.38082	0.674534	1.91965	0.457344
PY17X_0113600	syntaxin-binding protein, putative	2.56943	-0.519994	21.3322	0.00040406	0.000756961	0.119281	0.203001	0.0833797	1.16395	0.482196	0.763349	0.13522	0.803166
PY17X_1369400	AP2 domain transcription factor AP2-O4	-3.16573	-0.748637	21.3296	0.000404277	0.000757052	1.06005	0.460614	0.813521	0.023167	0.182352	0.0444118	0.778061	0.0833104
PY17X_1129000	glutamyl-tRNA(Gln) amidotransferase subunit B, putative	2.51079	-0.0403101	21.1379	0.000420531	0.000786179	0.324436	0.18405	0.0453576	0.999754	0.819716	1.25996	0.184615	1.02648
PY17X_1011000	ER membrane protein complex subunit 4, putative	2.23181	0.0997375	21.1357	0.000420724	0.000786213	0.600462	0.681275	1.28719	4.93421	2.22511	5.05794	0.85631	4.07242
PY17X_1432200	histone-lysine N-methyltransferase SET5, putative	2.76192	-0.792433	20.9531	0.000436914	0.000813946	0.142381	0.528689	0.3583	2.55937	1.43895	3.1541	0.343124	2.38414
PY17X_0516100	conserved Plasmodium protein, unknown function	2.8546	-0.0598189	19.9453	0.000540244	0.000985008	0.203348	1.32137	0.113716	4.66483	3.35667	3.80394	0.546145	3.94181
PY17X_1413900	Maf-like protein, putative	2.30734	-0.0568767	19.5571	0.000587322	0.00106138	0.190909	0.398744	0.960834	2.20607	2.74937	2.91338	0.516829	2.62294
PY17X_0301300	octaprenyl pyrophosphate synthase, putative	2.20389	-0.399328	19.4495	0.000601195	0.00108427	0.235548	0.131195	0.276617	1.06457	0.666547	1.25231	0.214453	0.994477
PY17X_0721900	60S ribosomal protein L7ae/L30e, putative	2.39913	1.04707	19.4305	0.000623033	0.00112006	1.07537	2.49566	0.225512	5.19156	7.5533	6.98783	1.26551	6.57756
PY17X_1015800	autophagy protein 5, putative	2.2197	-0.267939	18.8376	0.000687603	0.00122586	0.0977235	0.217719	0.262314	0.582196	1.24441	0.904413	0.192586	0.910339
PY17X_1434800	tRNA Proline	-2.9685	-0.60179	18.7754	0.000697172	0.00124242	27.6101	18.237	15.1432	3.27234	4.29288	0	20.3301	2.52174
PY17X_0202800	PIR protein, pseudogene	2.36924	-0.669502	18.746	0.000701735	0.00125006	0.873816	0.270387	0.36649	2.61787	2.8701	2.22249	0.503564	2.57015
PY17X_0517900	heptatricopeptide repeat-containing protein HPR1, putative	2.41269	-0.362322	18.5408	0.0007346	0.00130293	0.38306	0.0711187	0.192793	0.944323	0.903312	1.55886	0.215657	1.1355
PY17X_1146600	conserved Plasmodium protein, unknown function	2.54798	0.0436751	17.5764	0.000914779	0.00159701	0.0666931	0.00884442	0.0719279	0.146797	0.25998	0.459641	0.0491551	0.288806
PY17X_1414100	ankyrin-repeat protein, putative	2.07131	-0.185656	16.9955	0.00104767	0.00180622	0.382294	0.177441	0.534464	1.34166	1.12688	2.16424	0.364733	1.54426
PY17X_1328300	snRNA-activating protein complex subunit 3, putative	2.4905	0.146831	16.8242	0.00109101	0.00187716	0.581121	0.0577985	0.104456	1.407	1.21655	1.43036	0.247792	1.3513
PY17X_0306300	ribosome-recycling factor, putative	2.05859	-0.176334	16.4646	0.00118882	0.00202858	0.369366	0.485749	0.232376	0.948505	1.1821	2.3638	0.362497	1.49813
PY17X_0111100	AP2 domain transcription factor AP2-EXP2, putative	2.04191	0.864255	16.0971	0.00129935	0.00219552	1.09227	1.81666	0.534464	3.97356	2.20777	7.84145	1.1478	4.67426
PY17X_1323800	conserved Plasmodium protein, unknown function	2.02926	-0.281862	16.047	0.00131529	0.00221996	0.246641	0.407034	0.252865	1.6608	0.637008	1.40303	0.30218	1.23361
PY17X_0920400	A/G-specific adenine glycosylase, putative	2.44567	-0.224023	15.6627	0.00144551	0.00242428	0.396918	0.116355	0.0700937	0.815403	0.612263	1.66599	0.194455	1.03122
PY17X_1361000	conserved Plasmodium protein, unknown function	-2.6667	1.96731	17.4352	0.00233086	0.00378628	1.44127	7.16653	1.60399	0.351786	0.548027	0.688432	3.40393	0.529415
PY17X_1451700	protein TOC75, putative	-3.21789	1.51275	16.9734	0.00253383	0.00409823	1.04164	5.51286	0.782973	0.166744	0.396476	0.213101	2.44582	0.258774
PY17X_1449200	phenylalanine--tRNA ligase, putative	2.1305	0.0799353	13.3943	0.0025972	0.00419319	0.167123	0.62056	0.0700937	1.30894	1.05563	1.35747	0.285925	1.24068
PY17X_1435000	conserved protein, unknown function	2.18187	-0.262146	12.8856	0.00298382	0.00474919	0.0903769	1.34235	1.28878	4.45596	2.74014	5.42784	0.907167	4.20798
PY17X_1305900	tRNA Selenocysteine	-2.35091	0.664909	12.8048	0.00356721	0.00560633	41.2362	36.2857	39.9947	18.531	3.47289	0.84582	39.1722	7.61658
PY17X_0943000	conserved Plasmodium protein, unknown function	2.43773	1.52521	13.5277	0.00437385	0.00679336	0.356452	5.87335	2.24251	8.78727	16.0308	21.1445	2.8241	15.3208
PY17X_1334700	enkurin domain-containing protein, putative	-2.6383	6.40068	19.5482	0.00614075	0.0092969	114.037	460.959	155.775	40.8446	40.516	35.0748	243.59	38.8118
PY17X_0904000	leucine-rich repeat protein	-2.02542	5.10937	14.0988	0.00951934	0.0139291	44.9561	157.002	47.8039	17.4668	21.9148	21.4316	83.2539	20.2711
PY17X_0522400	18S ribosomal RNA	12.4096	3.18546	23.8465	0.0136082	0.0193824	0	0	0	27.3803	5.45204	3.58379	0	12.1387
PY17X_0618600	cysteine repeat modular protein 2, putative	-2.17862	1.7779	8.42425	0.0191403	0.0267171	1.00498	1.03554	0.944164	0.149681	0.48752	0.0148419	0.994895	0.217348
The p-values were calculated by quasi-likelihood F-test and adjusted by false discovery rate (FDR).
