# Supplementary material for: An axonemal intron splicing program sustains Plasmodium male development
Source: Nat Commun. 2024 Jun 1;15:4697. doi: 10.1038/s41467-024-49002-9 (PMC11144265; doi:10.1038/s41467-024-49002-9)
Supplement: Supplementary file 6 — Supplementary Data 3 [file 41467_2024_49002_MOESM6_ESM.xlsx]

## Sheet: Table S3
Gene ID in P. yoelii	Protein Description	Protein ID in Uniprot	Log2(RBPm1-Tb/Control)	Adjusted p value (-Log10)	Unique Peptide	Gene ortholog
						P. falciparum	P. berghei
PY17X_0102400	zinc finger protein, putative	A0A078JZI0	1.17092	3.22719	7	PF3D7_0602000	PBANKA_0100800		Legend
PY17X_0103000	SAC3 domain-containing protein, putative	A0A078K260	1.81213	3.67489	15	PF3D7_0602600	PBANKA_0101400		Column name	Explanation
PY17X_0104900	GYF domain-containing protein, putative	A0A078JZK1	1.0236	5.0105	38	#N/A	PBANKA_0103300		Gene ID in P. yoelii	PlasmoDB gene ID.
PY17X_0105400	KH domain-containing protein, putative	A0A077XY70	1.62735	5.33262	26	PF3D7_0605100	PBANKA_0103900		Protein Description	PlasmoDB protein product description of the associated gene-ID.
PY17X_0106700	polypyrimidine tract-binding protein, putative	A0A078K5J3	1.72471	5.62517	18	PF3D7_0606500	PBANKA_0105200		Protein ID in Uniprot	Uniprot protein ID description of the associated gene-ID.
PY17X_0106800	WD repeat-containing protein, putative	A0A077Y0I7	1.14228	2.81628	13	#N/A	PBANKA_0105300		Log2(RBPm1-Tb/Control)	Ratio of transformed protein intensity, calculated as the log2-transformed summed intensity of all detected peptides for this protein, comparing the experimental group (RBPm1-Tb) to the control group.
PY17X_0108900	T-complex protein 1 subunit zeta, putative	A0A077Y0K4	4.68338	5.47665	34	PF3D7_0608700	PBANKA_0107300		Adjusted p-value	The p-values were calculated by two-sided t-test and adjusted by FDR.
PY17X_0110300	RNA-binding protein 25, putative	A0A077XZ83	1.2541	4.27422	23	#N/A	PBANKA_0108700		Unique Peptide	Number of unique peptides exclusively identified for this protein.
PY17X_0115800	hypothetical protein	A0A077XZY5	1.06296	1.3706	1	#N/A	#N/A		Gene ortholog	Gene orthology in other Plasmodium species.
PY17X_0206600	conserved Plasmodium protein, unknown function	A0A078K3G9	1.24131	3.96108	32	#N/A	PBANKA_0205200		#N/A	Absent orthology in some Plasmodium species.
PY17X_0209100	FtsJ-like methyltransferase, putative	A0A078K3J9	1.36882	3.48515	7	PF3D7_0105600	PBANKA_0207700
PY17X_0211200	conserved protein, unknown function	A0A078K6A3	1.23584	3.46169	12	PF3D7_0103300	PBANKA_0209800
PY17X_0215000	N6-adenosine-methyltransferase MT-A70, putative	A0A077Y3L1	1.49567	5.1088	18	PF3D7_0729500	PBANKA_0213600
PY17X_0303700	PCI domain-containing protein, putative	A0A078K3X0	1.40848	2.50934	1	PF3D7_0205400	PBANKA_0303100
PY17X_0311400	T-complex protein 1 subunit theta, putative	A0A4V0KFD3	4.265	5.40191	43	PF3D7_0214000	PBANKA_0310900
PY17X_0315700	small nuclear ribonucleoprotein Sm D2, putative	A0A077XZN6	1.9827	3.63846	8	PF3D7_0218500	PBANKA_0315200
PY17X_0408800	T-complex protein 1 subunit eta, putative	A0A077Y4G1	1.49664	4.87754	15	PF3D7_0308200	PBANKA_0406500
PY17X_0415700	eukaryotic translation initiation factor 4E, putative	A0A077Y4M2	1.36106	3.82735	12	PF3D7_0315100	PBANKA_0412800
PY17X_0416400	zinc finger protein, putative	A0A4V0KGW3	1.47072	4.6095	6	#N/A	PBANKA_0413600
PY17X_0504300	eukaryotic translation initiation factor subunit eIF2A, putative	A0A078K4P0	1.62838	4.51445	56	PF3D7_1019000	PBANKA_0503200
PY17X_0507200	PHAX domain-containing protein, putative	A0A077Y1Y3	2.18091	4.29723	57	PF3D7_1021900	PBANKA_0506100
PY17X_0510000	conserved protein, unknown function	A0A078K804	2.79087	4.35648	1	PF3D7_1024700	PBANKA_0508900
PY17X_0513700	partial CSTF domain-containing protein, putative	A0A077Y247	1.09483	1.84923	3	PF3D7_1028500	PBANKA_0512600
PY17X_0517000	mRNA-decapping enzyme subunit 1, putative	A0A077Y5B2	1.14004	2.80794	16	PF3D7_1032100	PBANKA_0515900
PY17X_0623200	tRNAHis guanylyltransferase, putative	A0A078KHC9	2.52034	4.87532	10	PF3D7_0723000	PBANKA_0620500
PY17X_0623600	conserved Plasmodium protein, unknown function	A0A078KDG2	1.76209	2.99429	16	#N/A	PBANKA_0620900
PY17X_0624100	RNA-binding protein, putative	A0A078KDG6	2.01323	4.66619	54	PF3D7_0723900	PBANKA_0621400
PY17X_0707700	RNA-binding protein, putative	A0A078K5T1	2.09827	5.54904	12	PF3D7_0823200	PBANKA_0707400
PY17X_0708100	U5 small nuclear ribonucleoprotein 40 kDa protein, putative	A0A078K5F8	1.07634	3.35633	6	PF3D7_0822800	PBANKA_0707800
PY17X_0708600	small nuclear ribonucleoprotein G, putative	A0A077Y270	1.74602	3.51633	7	PF3D7_0822300	PBANKA_0708400
PY17X_0716700	male development protein MD5, putative	A0A078K5Z4	5.08725	6.00442	20	PF3D7_0414500	PBANKA_0716500
PY17X_0717700	nuclear cap-binding protein subunit 2, putative	A0A077Y6N8	2.33109	5.33331	7	PF3D7_0415500	PBANKA_0717500
PY17X_0718100	RNA-binding protein, putative	A0A077Y2G6	2.38899	4.49637	5	#N/A	PBANKA_0717900
PY17X_0805400	mRNA cap guanine-N7 methyltransferase, putative	A0A4V0KJF1	1.1352	3.22312	12	PF3D7_0705000	PBANKA_0802700
PY17X_0806800	conserved Plasmodium protein, unknown function	A0A078K922	1.82697	3.84035	25	#N/A	PBANKA_0804100
PY17X_0813900	exoribonuclease, putative	A0A078K379	1.00261	4.2021	21	PF3D7_0909400	PBANKA_0810600
PY17X_0814300	small nuclear ribonucleoprotein Sm D3, putative	A0A077Y362	1.6018	2.11031	3	PF3D7_0909800	PBANKA_0811000
PY17X_0828100	polyadenylate-binding protein 2	A0A077Y400	2.59227	4.41915	9	PF3D7_0923900	PBANKA_0824800
PY17X_0831300	gametocyte development protein GD1, putative	A0A078K9P4	1.8789	2.2883	9	PF3D7_0927200	PBANKA_0828000
PY17X_0833300	RNA-binding protein, putative	A0A078K9R5	2.33833	4.84048	21	PF3D7_0929200	PBANKA_0830000
PY17X_0909600	CID domain-containing protein, putative	A0A077Y554	1.16871	2.30575	8	PF3D7_1140800	PBANKA_0908200
PY17X_0921800	Fe-S cluster assembly factor HCF101, putative	A0A078K4J8	2.06954	3.59964	1	PF3D7_1128500	PBANKA_0919700
PY17X_0923500	small nuclear ribonucleoprotein F, putative	A0A078K7W7	1.57891	3.49137	6	PF3D7_1126900	PBANKA_0921500
PY17X_0924800	small nuclear ribonucleoprotein Sm D1, putative	A0A078K4M0	1.79148	3.45351	8	PF3D7_1125500	PBANKA_0922800
PY17X_0930800	splicing factor U2AF small subunit, putative	A0A077Y8V4	1.22234	2.61779	4	PF3D7_1119300	PBANKA_0928800
PY17X_0942300	nucleic acid binding protein, putative	A0A077Y9C5	2.43594	5.07918	12	PF3D7_1107100	PBANKA_0939800
PY17X_0945600	CCR4-NOT transcription complex subunit NOT1-G	A0A4V0KMV9	1.48902	4.10037	27	PF3D7_1103800	PBANKA_0943100
PY17X_1004500	pre-mRNA-processing-splicing factor 8, putative	A0A078KIC6	1.33444	3.73545	73	PF3D7_0405400	PBANKA_1003100
PY17X_1008600	replication protein A1, large subunit, putative	A0A077YH15	1.02713	3.75831	24	PF3D7_0409600	PBANKA_1007200
PY17X_1014700	succinate--CoA ligase [ADP-forming] subunit beta, putative	A0A078KIL0	2.1494	3.31917	3	PF3D7_1431600	PBANKA_1013200
PY17X_1018000	WW domain-binding protein 11, putative	A0A078KEZ9	1.14439	2.28997	6	PF3D7_1428100	PBANKA_1016500
PY17X_1021600	conserved Plasmodium protein, unknown function	A0A4V0KMH9	1.31505	3.57682	26	PF3D7_1423700	PBANKA_1019700
PY17X_1025100	splicing factor 3B subunit 4, putative	A0A077YHL8	1.29707	2.76948	2	PF3D7_1420000	PBANKA_1023200
PY17X_1025700	conserved Plasmodium protein, unknown function	A0A078KCK7	1.79495	5.71726	25	PF3D7_1419400	PBANKA_1023800
PY17X_1029700	Btz domain-containing protein, putative	A0A078KCP8	1.14014	2.89318	5	PF3D7_1415400	PBANKA_1027300
PY17X_1030300	small nuclear ribonucleoprotein-associated protein B, putative	A0A077YJI7	1.87433	3.49244	10	PF3D7_1414800	PBANKA_1027900
PY17X_1035100	CUGBP Elav-like family member 2, putative	A0A077YHS3	2.05295	5.06244	20	PF3D7_1409800	PBANKA_1032700
PY17X_1037000	conserved Plasmodium protein, unknown function	A0A077YFF0	3.84761	4.56306	1	#N/A	PBANKA_1034600
PY17X_1037300	pre-mRNA-splicing factor 38B, putative	A0A078KFT4	1.12552	3.78335	9	PF3D7_1407300	PBANKA_1034900
PY17X_1105400	centrosomal protein CEP120, putative	A0A4V0KN33	2.15156	3.67484	9	#N/A	PBANKA_1104300
PY17X_1108300	protein CAF40, putative	A0A077Y7M4	1.40219	2.61847	4	PF3D7_0507600	PBANKA_1107200
PY17X_1110800	KH domain-containing protein, putative	A0A078KC63	2.30027	2.78569	6	PF3D7_0510100	PBANKA_1109700
PY17X_1115800	pre-mRNA-splicing factor CWC2, putative	A0A077Y9Y0	2.11517	3.90134	6	PF3D7_0515000	PBANKA_1114600
PY17X_1116400	gamete egress protein GEP, putative	A0A078K8V2	1.30314	2.11066	10	PF3D7_0515600	PBANKA_1115200
PY17X_1123400	nuclear polyadenylated RNA-binding protein NAB2, putative	A0A077Y804	2.19131	3.57514	26	PF3D7_0623100	PBANKA_1122000
PY17X_1123900	splicing factor-like protein 1, putative	A0A078KCK6	2.363	4.27744	16	PF3D7_0623600	PBANKA_1122500
PY17X_1129700	polyadenylate-binding protein 3, putative	A0A077YAB4	1.11298	2.62295	5	PF3D7_0629400	PBANKA_1128200
PY17X_1131400	Ran-binding protein, putative	A0A077Y898	1.39259	4.12022	16	PF3D7_1353400	PBANKA_1130000
PY17X_1133500	NLI interacting factor-like phosphatase, putative	A0A078K9E6	1.45635	5.21183	34	PF3D7_1355700	PBANKA_1132000
PY17X_1135600	T-complex protein 1 subunit delta, putative	A0A078KCU6	2.161	5.18811	26	PF3D7_1357800	PBANKA_1134100
PY17X_1137200	CUGBP Elav-like family member 1, putative	A0A077YAJ9	1.75709	3.54835	13	PF3D7_1359400	PBANKA_1135700
PY17X_1143500	conserved Plasmodium protein, unknown function	A0A077Y8P5	1.58543	3.99164	68	PF3D7_1366300	PBANKA_1142100
PY17X_1144300	U1 small nuclear ribonucleoprotein 70 kDa homolog, putative	A0A077Y7R0	2.14877	4.22622	25	PF3D7_1367100	PBANKA_1143000
PY17X_1146800	nuclear cap-binding protein subunit 1, putative	A0A4V6MAY6	2.60531	5.38959	23	PF3D7_1369500	PBANKA_1145500
PY17X_1205200	MKT1 domain-containing protein, putative	A0A077Y706	1.8758	2.93802	3	PF3D7_1003700	PBANKA_1202100
PY17X_1205300	U5 small nuclear ribonucleoprotein component, putative	A0A077Y8W6	1.31026	4.70823	60	PF3D7_1003800	PBANKA_1202200
PY17X_1205800	RNA-binding protein, putative	A0A077Y8Y1	1.01456	3.7165	26	PF3D7_1004400	PBANKA_1202700
PY17X_1210900	zinc finger protein, putative	A0A077Y789	2.3496	6.03912	11	PF3D7_1009400	PBANKA_1207700
PY17X_1217900	conserved Plasmodium protein, unknown function	A0A077Y7G4	2.59295	4.03298	16	#N/A	PBANKA_1214700
PY17X_1219600	mRNA-capping enzyme subunit beta, putative	A0A078KAA0	1.24294	3.54839	13	PF3D7_0322100	PBANKA_1216400
PY17X_1226200	conserved Plasmodium protein, unknown function	A0A078KAL4	1.92318	4.6271	46	PF3D7_0807600	PBANKA_1223000
PY17X_1236900	mRNA-binding protein PUF1	A0A4V0KQ95	2.53584	5.72789	31	PF3D7_0518700	PBANKA_1233500
PY17X_1305300	splicing factor 3A subunit 1, putative	A0A078KK08	1.12252	3.48577	14	PF3D7_1474500	PBANKA_1301700
PY17X_1306500	male development protein MD1, putative	A0A078KK19	1.76301	3.10309	2	PF3D7_1438800	PBANKA_1302700
PY17X_1308100	zinc finger protein, putative	A0A077YAC3	1.17475	1.76314	5	PF3D7_1440400	PBANKA_1304300
PY17X_1313200	RNA-binding protein, putative	A0A078KDI0	1.3289	3.65141	8	PF3D7_1445600	PBANKA_1309400
PY17X_1321400	conserved Plasmodium protein, unknown function	A0A077YCE8	1.73146	2.17155	2	PF3D7_1453900	PBANKA_1317600
PY17X_1321500	RNA-binding protein, putative	A0A077Y9I8	1.07035	2.64198	13	PF3D7_1454000	PBANKA_1317700
PY17X_1327000	AP-4 complex accessory subunit Tepsin, putative	A0A078KGJ9	1.34639	4.27463	27	PF3D7_1459600	PBANKA_1323200
PY17X_1329100	splicing factor 3B subunit 2, putative	A0A078KGP3	1.26559	3.2711	14	PF3D7_1461600	PBANKA_1325300
PY17X_1336700	splicing factor U2AF large subunit, putative	A0A078KKY5	1.3135	3.65054	19	PF3D7_1468800	PBANKA_1332000
PY17X_1336800	zinc finger protein, putative	A0A078KKQ6	2.08352	4.77035	47	PF3D7_1468900	PBANKA_1332100
PY17X_1343500	conserved protein, unknown function	A0A078KH63	5.26875	1.87528	1	PF3D7_1323600	PBANKA_1338800
PY17X_1345900	WD repeat-containing protein, putative	A0A078KEK9	1.11389	3.78015	7	PF3D7_1326100	PBANKA_1341200
PY17X_1346200	RNA-binding protein, putative	A0A077YBE1	1.15307	3.40838	11	PF3D7_1326300	PBANKA_1341500
PY17X_1355100	conserved Plasmodium protein, unknown function	A0A078KL53	1.14273	3.18493	1	PF3D7_1336200	PBANKA_1350100
PY17X_1361000	conserved Plasmodium protein, unknown function	A0A4V0KUZ1	1.94412	2.35489	1	PF3D7_1342200	PBANKA_1355300
PY17X_1368700	small nuclear ribonucleoprotein E, putative	A0A078KLU7	1.85771	1.58741	4	PF3D7_1350200	PBANKA_1363000
PY17X_1405600	AAR2 protein, putative	A0A077YA55	1.47105	2.50948	3	PF3D7_1305400	PBANKA_1403900
PY17X_1407100	U1 small nuclear ribonucleoprotein A, putative	A0A078KBF5	2.41972	4.06061	12	PF3D7_1306900	PBANKA_1405400
PY17X_1416700	pre-mRNA-processing factor 40, putative	A0A077YAH2	1.18516	3.6741	15	PF3D7_1316500	PBANKA_1415000
PY17X_1417500	RNA-binding protein, putative	A0A077YEG8	1.13782	3.1311	6	PF3D7_1317300	PBANKA_1415800
PY17X_1421300	conserved Plasmodium protein, unknown function	A0A077YCU3	1.00113	1.9846	1	PF3D7_1321300	PBANKA_1419600
PY17X_1426200	conserved protein, unknown function	A0A077YBG8	1.58843	4.20717	9	#N/A	PBANKA_1424200
PY17X_1426800	U1 small nuclear ribonucleoprotein C, putative	A0A077YEU8	1.68031	4.02504	3	PF3D7_0812700	PBANKA_1424800
PY17X_1428300	CCR4-associated factor 1, putative	A0A078K8Z2	1.19919	2.42652	6	PF3D7_0811300	PBANKA_1426200
PY17X_1429400	ABC1 family, putative	A0A078KC46	1.01649	1.65847	1	PF3D7_0810200	PBANKA_1427300
PY17X_1441700	polyadenylate-binding protein 1	A0A078K9B5	1.31309	4.55207	22	PF3D7_1224300	PBANKA_1439200
PY17X_1445000	elongator complex protein 3, putative	A0A078KFW8	1.66133	1.45783	2	PF3D7_1227800	PBANKA_1442500
PY17X_1446600	T-complex protein 1 subunit gamma, putative	A0A077YDG3	2.374	6.38326	34	PF3D7_1229500	PBANKA_1444100
PY17X_1448000	pre-mRNA-splicing regulator WTAP, putative	A0A078KG12	1.26388	3.05863	21	PF3D7_1230800	PBANKA_1445500
PY17X_1452600	N6-adenosine-methyltransferase, putative	A0A078KG37	1.06138	3.36035	7	PF3D7_1235500	PBANKA_1450100
TurboID			3.95782	4.30154	17
