# Supplementary material for: An axonemal intron splicing program sustains Plasmodium male development
Source: Nat Commun. 2024 Jun 1;15:4697. doi: 10.1038/s41467-024-49002-9 (PMC11144265; doi:10.1038/s41467-024-49002-9)
Supplement: Supplementary file 8 — Source Data [file 41467_2024_49002_MOESM8_ESM.xlsx]

## Sheet: Fig. 1B
Fig. 1B
P. yoelii gene ID	Log2FC Male/Female	FDR		P. berghei gene ID	Log2FC Male/Female	FDR		P. falciparum gene ID	Log2FC Male/Female	FDR
PY17X_0716700	7.29689	2.04535e-14		PBANKA_1327600	4.61065	2.17702e-08		PF3D7_0414500	4.84592	0.000168886
PY17X_1131100	6.36678	2.79369e-13		PBANKA_1129700	4.52203	2.83576e-08		PF3D7_1425600	4.25286	0.000168886
PY17X_1226700	7.44023	4.39744e-14		PBANKA_1223500	3.50428	4.42159e-08		PF3D7_1468800	3.04288	0.000168886
PY17X_1332300	7.13003	1.20232e-10		PBANKA_0716500	3.34291	2.17672e-07		PF3D7_0510100	2.72247	0.000168886
PY17X_0942300	5.09869	2.05283e-13		PBANKA_0809000	3.2674	4.91104e-08		PF3D7_1466700	2.68631	0.0011443
PY17X_1313500	3.7682	1.65475e-11		PBANKA_1206800	3.09402	1.16196e-06		PF3D7_0302800	2.61581	0.000612693
PY17X_1236900	3.6056	2.11907e-11		PBANKA_1039300	2.52721	4.77358e-07		PF3D7_1417500	2.49424	0.000168886
PY17X_1205800	3.52164	7.41382e-12		PBANKA_1108300	2.51729	5.93205e-07		PF3D7_1126800	2.31813	0.000168886
PY17X_1460600	3.80271	3.02927e-11		PBANKA_1104000	2.51483	1.2545e-06		PF3D7_1132100	2.24237	0.00314684
PY17X_0416200	3.40828	6.11387e-12		PBANKA_0413400	2.40454	6.67451e-07		PF3D7_1231600	2.15972	0.000168886
PY17X_1341800	3.42106	3.44278e-11		PBANKA_1036300	2.30389	2.29646e-07		PF3D7_0411400	2.03708	0.014916
PY17X_0930800	3.33927	7.59612e-12		PBANKA_1245800	2.29304	1.08034e-06		PF3D7_1464200	1.98101	0.00314684
PY17X_1104100	3.27555	1.23911e-10		PBANKA_1005900	2.14579	1.13307e-05		PF3D7_1020000	1.92067	0.000168886
PY17X_1110800	3.28684	2.46989e-10		PBANKA_1337100	1.9804	1.65632e-06		PF3D7_0605100	1.9092	0.000168886
PY17X_1407500	4.39504	3.25687e-10		PBANKA_1307700	1.90448	4.32788e-06		PF3D7_1468400	1.89968	0.00641253
PY17X_1249300	4.07794	2.68071e-10		PBANKA_0506200	1.89695	7.415e-07		PF3D7_0933000	1.87992	0.000168886
PY17X_0828100	2.95455	3.28831e-11		PBANKA_1140200	1.89498	2.32278e-06		PF3D7_0309800	1.83839	0.000168886
PY17X_0833300	3.00118	4.89542e-11		PBANKA_0928800	1.86586	9.62714e-06		PF3D7_1474500	1.82928	0.000168886
PY17X_1305300	2.95735	7.18529e-11		PBANKA_0921600	1.8517	1.44441e-06		PF3D7_0721300	1.78951	0.000168886
PY17X_1311500	2.90111	7.30988e-11		PBANKA_1301700	1.65565	1.65632e-06		PF3D7_0716000	1.77708	0.000168886
PY17X_0505300	2.79919	3.02927e-11		PBANKA_0401400	1.56482	1.2474e-05		PF3D7_1119300	1.75764	0.000168886
PY17X_1144300	2.72747	1.10299e-10		PBANKA_1446300	1.52592	6.59603e-05		PF3D7_0615700	1.75758	0.000470536
PY17X_1123900	2.6952	7.877e-11		PBANKA_1007400	1.52487	1.46512e-05		PF3D7_1235300	1.74362	0.000168886
PY17X_1453200	2.47822	2.51369e-10		PBANKA_1109700	1.50243	4.635e-05		PF3D7_1450600	1.73951	0.00303634
PY17X_1426800	2.62571	2.68261e-09		PBANKA_0830000	1.39129	1.73543e-05		PF3D7_0818100	1.72861	0.0167698
PY17X_0718100	2.69599	5.35331e-10		PBANKA_1309700	1.34488	0.000109926		PF3D7_0311100	1.7194	0.000168886
PY17X_1243000	2.56605	2.99907e-08		PBANKA_1143000	1.33878	1.06552e-05		PF3D7_1236100	1.58762	0.000168886
PY17X_1233900	2.5201	1.61009e-09		PBANKA_1135600	1.27755	1.62907e-05		PF3D7_1360900	1.56848	0.000168886
PY17X_1237700	2.60366	1.3324e-09		PBANKA_0833800	1.25275	3.05436e-05		PF3D7_0630900	1.56168	0.268261
PY17X_1109400	2.44504	1.30383e-09		PBANKA_1128200	1.24856	2.04128e-05		PF3D7_0606100	1.50968	0.000168886
PY17X_1313200	2.47007	1.82697e-07		PBANKA_1450700	1.20934	7.77675e-05		PF3D7_0503300	1.49053	0.000168886
PY17X_0106400	2.44018	2.46564e-10		PBANKA_1119100	1.16269	8.7316e-05		PF3D7_0518700	1.46792	0.000168886
PY17X_0103500	2.26929	2.04382e-09		PBANKA_1309400	1.15191	8.31553e-05		PF3D7_1307300	1.45855	0.000882604
PY17X_0403600	2.40032	4.35333e-08		PBANKA_0305300	1.12964	9.93623e-05		PF3D7_1353400	1.45508	0.000168886
PY17X_1137200	2.08891	4.36588e-09		PBANKA_1122500	1.12028	0.000126027		PF3D7_0602000	1.45336	0.000168886
PY17X_1137800	2.08826	6.8829e-10		PBANKA_1331700	1.04691	9.41534e-05		PF3D7_1445600	1.43223	0.000168886
PY17X_0105400	2.14227	6.95904e-08		PBANKA_0612800	1.04064	0.00017538		PF3D7_1110400	1.3508	0.000168886
PY17X_0417500	2.11299	9.74508e-09		PBANKA_1234300	1.00904	0.000785618		PF3D7_0531400	1.28381	0.0355402
PY17X_1008800	2.16962	1.93454e-09		PBANKA_1230500	1.00052	0.000206905		PF3D7_0518500	1.24983	0.000168886
PY17X_1007300	2.23982	3.64416e-07		PBANKA_1332000	0.956803	0.000230193		PF3D7_1418900	1.21411	0.00101469
PY17X_0102400	2.05489	1.11662e-09		PBANKA_1425000	0.945917	0.000565105		PF3D7_0812500	1.20222	0.000168886
PY17X_0917800	3.20083	1.98106e-09		PBANKA_1341500	0.941646	0.000206276		PF3D7_0315600	1.18868	0.0200023
PY17X_0939200	1.91249	1.08896e-08		PBANKA_0523100	0.920848	0.000226281		PF3D7_0917600	1.18357	0.00422995
PY17X_1137100	2.32059	7.70156e-10		PBANKA_1233500	0.896014	0.00208851		PF3D7_0610200	1.18223	0.000168886
PY17X_1115800	1.89017	2.50208e-09		PBANKA_0103900	0.864694	0.000676733		PF3D7_0929200	1.18221	0.000324543
PY17X_1123400	1.88137	1.49521e-09		PBANKA_1458000	0.863831	0.00085998		PF3D7_0920900	1.13115	0.145803
PY17X_1332500	1.73458	1.1583e-08		PBANKA_1439800	0.832911	0.000624221		PF3D7_1419100	1.08329	0.00422995
PY17X_0106700	1.75909	1.15497e-08		PBANKA_0825600	0.824709	0.000508423		PF3D7_1359400	1.07382	0.000168886
PY17X_1131400	2.00423	6.2719e-07		PBANKA_1415800	0.818364	0.023299		PF3D7_1004400	1.07313	0.000168886
PY17X_1321500	1.75818	6.61934e-08		PBANKA_0937200	0.791986	0.002173		PF3D7_0416000	1.0443	0.000168886
PY17X_0923600	1.53236	1.36919e-07		PBANKA_1233300	0.782628	0.000732333		PF3D7_0606500	1.00623	0.00498149
PY17X_1141600	1.56854	2.12964e-08		PBANKA_1242500	0.767648	0.00115972		PF3D7_1435800	0.991756	0.115773
PY17X_0410400	1.47776	8.56219e-07		PBANKA_0312900	0.75133	0.0692258		PF3D7_1419900	0.978936	0.036354
PY17X_0616400	1.29772	2.04642e-06		PBANKA_1239800	0.720237	0.0173516		PF3D7_0519500	0.942789	0.000168886
PY17X_0837200	1.47078	4.33226e-05		PBANKA_0407900	0.718957	0.00136757		PF3D7_0723900	0.937039	0.00127053
PY17X_1441700	1.19173	1.2919e-06		PBANKA_1424800	0.708739	0.00215248		PF3D7_1468900	0.916984	0.0606484
PY17X_1025100	1.19367	7.43195e-07		PBANKA_0409100	0.679013	0.00786916		PF3D7_1317300	0.916633	0.0710402
PY17X_1429000	1.14189	2.94004e-06		PBANKA_1205000	0.670778	0.00488568		PF3D7_1207500	0.907812	0.336903
PY17X_1457700	2.52494	9.79737e-07		PBANKA_1023300	0.654537	0.00265563		PF3D7_0827000	0.899988	0.0072156
PY17X_1448800	1.01	6.84725e-06		PBANKA_1002700	0.633007	0.0510453		PF3D7_0422500	0.88936	0.000470536
PY17X_0803900	0.991243	1.00501e-05		PBANKA_0719200	0.632119	0.0053191		PF3D7_0812700	0.820577	0.149518
PY17X_1025200	0.992518	7.83558e-05		PBANKA_1331900	0.603893	0.0167626		PF3D7_0903400	0.802195	0.114228
PY17X_1336600	0.936998	6.86389e-06		PBANKA_0418000	0.57785	0.00809559		PF3D7_1364300	0.801425	0.0426071
PY17X_1105100	1.04404	0.00287555		PBANKA_0413600	0.569581	0.0786821		PF3D7_1367100	0.786433	0.0029262
PY17X_1207600	0.784013	7.3873e-05		PBANKA_1135700	0.56254	0.0294508		PF3D7_0515000	0.780692	0.00336451
PY17X_0210900	0.818831	2.16719e-05		PBANKA_0717900	0.469042	0.0183964		PF3D7_0422700	0.761572	0.0508287
PY17X_1029800	1.77436	0.000471394		PBANKA_0303400	0.413905	0.0261357		PF3D7_1402700	0.675627	0.035773
PY17X_1415600	0.767484	0.000171134		PBANKA_0939800	0.410119	0.0571176		PF3D7_1321700	0.662793	0.00164273
PY17X_0524500	0.755781	0.00867522		PBANKA_1232100	0.394346	0.0824671		PF3D7_1313400	0.624165	0.143409
PY17X_1210000	4.31961	1.99731e-05		PBANKA_1329300	0.377664	0.129125		PF3D7_0405400	0.61237	0.00895358
PY17X_1104900	0.728015	0.000113516		PBANKA_0306800	0.376987	0.088147		PF3D7_0807100	0.610938	0.0607948
PY17X_0615300	0.809887	0.000303721		PBANKA_0100800	0.359816	0.194203		PF3D7_0623100	0.602901	0.012866
PY17X_0507300	1.07011	0.000490925		PBANKA_1204400	0.359359	0.0985811		PF3D7_1445900	0.580566	0.0161998
PY17X_1334000	0.676209	0.000262844		PBANKA_0105200	0.338791	0.122391		PF3D7_0408300	0.568506	0.441524
PY17X_0307400	0.646394	0.000439025		PBANKA_0707400	0.330641	0.198261		PF3D7_0909900	0.548752	0.185911
PY17X_1124000	0.546766	0.00722429		PBANKA_1130000	0.321623	0.0834542		PF3D7_1224300	0.544327	0.00864503
PY17X_0715400	0.372018	0.0239579		PBANKA_1303000	0.31996	0.243808		PF3D7_1006800	0.510239	0.0400507
PY17X_1463700	0.334704	0.0168801		PBANKA_0315100	0.313426	0.101879		PF3D7_0823200	0.506182	0.0652864
PY17X_1346200	0.339646	0.0402624		PBANKA_1464500	0.312447	0.104363		PF3D7_1359300	0.485714	0.133811
PY17X_1206900	0.323957	0.042346		PBANKA_0818600	0.291918	0.313525		PF3D7_0521700	0.474612	0.42171
PY17X_1120200	0.310826	0.128928		PBANKA_1103000	0.291006	0.119417		PF3D7_0516600	0.454676	0.224496
PY17X_0304000	0.262288	0.0743562		PBANKA_0801200	0.28674	0.183175		PF3D7_0703500	0.447329	0.0399296
PY17X_1427700	0.429373	0.051181		PBANKA_1332100	0.260705	0.158072		PF3D7_0629400	0.420362	0.140214
PY17X_0911200	0.537081	0.0449737		PBANKA_0522900	0.25608	0.184463		PF3D7_0906600	0.41546	0.271589
PY17X_1245900	0.230359	0.112487		PBANKA_1103800	0.227509	0.201091		PF3D7_0924700	0.407283	0.289632
PY17X_1407100	0.24651	0.184624		PBANKA_1413900	0.214548	0.301532		PF3D7_0310500	0.296712	0.359814
PY17X_1413600	0.748944	0.0649017		PBANKA_0805800	0.203462	0.490286		PF3D7_1332700	0.278502	0.412962
PY17X_1317900	0.18539	0.307377		PBANKA_0835800	0.174485	0.401277		PF3D7_1224900	0.250303	0.551532
PY17X_1220900	0.141049	0.411539		PBANKA_1327800	0.171838	0.390974		PF3D7_1119800	0.224159	0.680341
PY17X_1334800	0.0439507	0.940977		PBANKA_0824800	0.170333	0.340419		PF3D7_1244800	0.211133	0.699401
PY17X_0707700	0.0298753	0.892521		PBANKA_1317700	0.159049	0.436412		PF3D7_0728900	0.206137	0.583175
PY17X_1004100	0.262027	0.597331		PBANKA_0715200	0.135335	0.517092		PF3D7_0623600	0.197276	0.582241
PY17X_1041700	-0.0413435	0.816284		PBANKA_1411800	0.129072	0.600537		PF3D7_1326300	0.179181	0.621415
PY17X_1247400	0.0895991	0.585809		PBANKA_1432800	0.0840444	0.676187		PF3D7_0810600	0.172233	0.469763
PY17X_1366000	-0.180016	0.336656		PBANKA_1332500	0.0730166	0.692773		PF3D7_1139100	0.163856	0.780948
PY17X_0624100	-0.235971	0.197954		PBANKA_0909800	0.0444448	0.841411		PF3D7_0907600	0.163536	0.68815
PY17X_1027600	-0.232387	0.267936		PBANKA_1423300	0.0341096	0.900516		PF3D7_1107100	0.152069	0.673568
PY17X_1435200	-0.263756	0.274119		PBANKA_1309000	0.0258279	0.930591		PF3D7_1450400	0.10515	0.771326
PY17X_1129700	-0.616504	0.00652806		PBANKA_1122000	0.0209828	0.917307		PF3D7_1347500	0.0914867	0.787695
PY17X_1234800	-0.206821	0.199811		PBANKA_1024100	0.0153132	0.950684		PF3D7_1439100	0.0651357	0.884344
PY17X_0828900	-0.326801	0.0673474		PBANKA_1455200	0.00134608	0.996937		PF3D7_1202000	0.0529214	0.903044
PY17X_0313400	-0.603513	0.538535		PBANKA_0916300	0	1		PF3D7_1315400	0.0367906	0.914099
PY17X_0821900	-0.445726	0.14191		PBANKA_1207700	-0.0187671	0.94322		PF3D7_1468700	0.0256835	0.92202
PY17X_0603600	-0.395768	0.0209319		PBANKA_1401200	-0.022998	0.902091		PF3D7_0529500	-0.0169409	0.970261
PY17X_0512600	-0.461973	0.0144417		PBANKA_1360300	-0.0298782	0.89862		PF3D7_1454000	-0.0362581	0.92508
PY17X_0515200	-0.620933	0.00246995		PBANKA_1425600	-0.0441455	0.819682		PF3D7_0602100	-0.0455856	0.893729
PY17X_0814400	-0.828787	0.00110807		PBANKA_1025200	-0.0870408	0.685971		PF3D7_1306900	-0.0672402	0.893729
PY17X_0110300	-0.709147	0.0028855		PBANKA_0101900	-0.0908919	0.618178		PF3D7_1445200	-0.1368	0.691612
PY17X_0315600	-0.772202	0.00453502		PBANKA_1439200	-0.1142	0.650443		PF3D7_0923900	-0.137431	0.717763
PY17X_1336700	-0.853627	0.00023369		PBANKA_0621400	-0.132777	0.492574		PF3D7_1241800	-0.191463	0.753493
PY17X_1210900	-0.937016	0.00227771		PBANKA_1405400	-0.134756	0.46856		PF3D7_0517300	-0.222087	0.409016
PY17X_0524300	-1.04832	2.62056e-05		PBANKA_0618800	-0.153315	0.611805		PF3D7_0319500	-0.236511	0.435709
PY17X_0621500	-1.21717	0.000290828		PBANKA_0414700	-0.183178	0.332082		PF3D7_0415500	-0.264898	0.508029
PY17X_1442300	-0.687142	0.00145351		PBANKA_0100900	-0.233175	0.217448		PF3D7_1459000	-0.28192	0.356291
PY17X_1304900	-0.843938	1.77072e-05		PBANKA_0504200	-0.282127	0.189798		PF3D7_1009400	-0.284846	0.826857
PY17X_0420800	-1.11132	9.88273e-05		PBANKA_1457600	-0.29906	0.256845		PF3D7_0315800	-0.325761	0.776185
PY17X_1236700	-1.09388	4.16224e-06		PBANKA_1122600	-0.307536	0.269241		PF3D7_0603100	-0.366729	0.329857
PY17X_1459000	-1.75089	0.00171412		PBANKA_1426900	-0.363706	0.131924		PF3D7_1024200	-0.386327	0.408267
PY17X_0709700	-1.13873	1.37877e-06		PBANKA_0104900	-0.389218	0.0413643		PF3D7_0321600	-0.424834	0.353119
PY17X_1026000	-1.70542	3.00648e-05		PBANKA_0514100	-0.415829	0.0816376		PF3D7_1207200	-0.463876	0.348253
PY17X_1038700	-1.36983	3.2481e-06		PBANKA_1405800	-0.420725	0.0672877		PF3D7_1420000	-0.464045	0.10763
PY17X_1402800	-2.02081	4.44519e-07		PBANKA_1216900	-0.422319	0.0530184		PF3D7_1360100	-0.471481	0.355259
PY17X_1417500	-1.42585	0.0259913		PBANKA_1314100	-0.43589	0.0219566		PF3D7_0508700	-0.484466	0.0403063
PY17X_1427000	-1.99882	1.51717e-05		PBANKA_0601000	-0.468948	0.0328808		PF3D7_0417100	-0.494811	0.347551
PY17X_1026200	-1.65573	5.43039e-07		PBANKA_0811100	-0.532795	0.0489022		PF3D7_1005500	-0.508518	0.0186375
PY17X_0506800	-1.757	9.11e-07		PBANKA_1461100	-0.545069	0.00652575		PF3D7_0517700	-0.525089	0.0941678
PY17X_0102500	-1.75045	4.8211e-07		PBANKA_1244000	-0.590894	0.0139664		PF3D7_1006200	-0.547814	0.106706
PY17X_0812300	-1.81248	2.0828e-07		PBANKA_1003100	-0.606388	0.034155		PF3D7_0103600	-0.559857	0.0322225
PY17X_1038600	-1.60502	1.21125e-06		PBANKA_1345800	-0.613805	0.0306757		PF3D7_1409800	-0.594698	0.0349423
PY17X_1208200	-1.64328	3.59784e-08		PBANKA_0817700	-0.707913	0.00448279		PF3D7_0527900	-0.617679	0.12151
PY17X_1452400	-1.77008	1.8435e-07		PBANKA_0717500	-0.708459	0.0154412		PF3D7_0935000	-0.645227	0.291399
PY17X_0411600	-2.16687	9.44968e-07		PBANKA_1456500	-0.745102	0.0113584		PF3D7_0418700	-0.664285	0.035773
PY17X_1337200	-1.89166	1.31138e-07		PBANKA_1232500	-0.781664	0.00425531		PF3D7_1464400	-0.686007	0.357172
PY17X_1425300	-1.82312	5.63548e-09		PBANKA_1136300	-0.78443	0.000883638		PF3D7_0218400	-0.687547	0.08855
PY17X_1336800	-1.97741	2.94829e-08		PBANKA_0613700	-0.788738	0.00267228		PF3D7_0522900	-0.718173	0.00314684
PY17X_1004500	-2.39072	1.01335e-09		PBANKA_1322700	-0.871918	0.0025617		PF3D7_1405900	-0.72352	0.00631547
PY17X_1239700	-2.30294	1.09163e-08		PBANKA_1330100	-0.964292	0.000716469		PF3D7_0409800	-0.730524	0.0308785
PY17X_0704000	-2.50418	3.11921e-09		PBANKA_1359200	-0.992597	0.00189906		PF3D7_0208200	-0.76172	0.414535
PY17X_1220100	-2.41759	8.28668e-09		PBANKA_1023200	-0.997353	0.0017213		PF3D7_1134600	-0.812412	0.00127053
PY17X_0720800	-2.29752	1.81312e-09		PBANKA_0209500	-1.00047	0.000479819		PF3D7_1244400	-0.838545	0.0399296
PY17X_1235500	-2.22538	9.78573e-10		PBANKA_0703700	-1.01805	0.000179535		PF3D7_0623700	-0.89562	0.0430825
PY17X_1123700	-3.13098	1.87327e-07		PBANKA_1347500	-1.04729	0.00151195		PF3D7_0205700	-0.912198	0.0651429
PY17X_0918800	-2.30246	1.3081e-08		PBANKA_1032700	-1.0526	0.00102179		PF3D7_1474900	-0.923318	0.00200376
PY17X_1306800	-4.44071	4.81162e-11		PBANKA_0821800	-1.08359	0.00040639		PF3D7_0619900	-1.00608	0.136242
PY17X_1312800	-3.51925	3.95917e-09		PBANKA_0720800	-1.13112	0.00127147		PF3D7_1302700	-1.00819	0.00641253
PY17X_1460200	-3.45239	3.6095e-09		PBANKA_0213000	-1.16255	5.33743e-05		PF3D7_0504400	-1.05905	0.0183665
PY17X_1364900	-2.50142	1.36814e-10		PBANKA_0511500	-1.1768	0.000506194		PF3D7_0525000	-1.05954	0.00282063
PY17X_0214400	-2.88393	1.43807e-09		PBANKA_1236300	-1.23331	0.000599439		PF3D7_1443800	-1.07367	0.00895358
PY17X_1467000	-3.58592	7.26467e-09		PBANKA_0917200	-1.23486	1.70803e-05		PF3D7_1110300	-1.11734	0.206304
PY17X_1240900	-2.63283	2.30896e-10		PBANKA_0712700	-1.23756	0.000957735		PF3D7_1217200	-1.16955	0.000168886
PY17X_1035100	-2.89617	2.87921e-08		PBANKA_1217700	-1.25959	0.000134048		PF3D7_1030100	-1.18044	0.000168886
PY17X_1336400	-3.49152	4.22709e-07		PBANKA_1009000	-1.26402	1.6907e-05		PF3D7_1031500	-1.20531	0.000168886
PY17X_0809000	-3.43751	6.83641e-10		PBANKA_0601800	-1.26856	0.000292852		PF3D7_1346300	-1.21462	0.000470536
PY17X_0825100	-3.59042	3.52844e-10		PBANKA_0508400	-1.32042	0.000132666		PF3D7_0216200	-1.23399	0.0643659
PY17X_0416400	-3.32081	8.72851e-11		PBANKA_1449900	-1.44375	0.000663213		PF3D7_1022000	-1.23801	0.00782816
PY17X_0719200	-3.70986	3.41717e-10		PBANKA_0606000	-1.5146	8.88226e-05		PF3D7_1019300	-1.28378	0.000168886
PY17X_1326500	-3.86203	3.14457e-10		PBANKA_0108700	-1.55541	1.18031e-05		PF3D7_0209800	-1.32967	0.000168886
PY17X_1350600	-3.75093	1.0413e-11		PBANKA_1114600	-1.64857	1.19016e-05		PF3D7_1359600	-1.35157	0.000168886
PY17X_1235900	-4.08994	3.69667e-11		PBANKA_1231400	-1.65624	3.07011e-06		PF3D7_1002400	-1.35451	0.000168886
PY17X_0821000	-3.61781	9.82404e-10		PBANKA_1203700	-1.679	4.24597e-05		PF3D7_1022400	-1.42402	0.000168886
PY17X_1318100	-4.28141	1.90453e-11		PBANKA_1027400	-1.76609	0.000342571		PF3D7_1406000	-1.4303	0.132406
PY17X_0305900	-4.30244	3.20508e-10		PBANKA_1301300	-1.88331	6.74403e-06		PF3D7_1131000	-1.46948	0.113844
PY17X_0504600	-4.16238	1.74067e-12		PBANKA_1024300	-2.07049	1.22208e-05		PF3D7_1248200	-1.51544	0.000168886
PY17X_1352500	-4.55926	7.54017e-12		PBANKA_1200800	-2.08195	4.9964e-06		PF3D7_1469300	-1.54149	0.025194
PY17X_0608500	-4.73285	5.48232e-10		PBANKA_0709500	-2.15255	2.18363e-06		PF3D7_0320800	-1.67552	0.000168886
PY17X_0839200	-5.49945	8.24957e-10		PBANKA_1237600	-2.35242	6.53247e-06		PF3D7_1243100	-1.69088	0.000168886
PY17X_1213400	-4.69273	1.47403e-12		PBANKA_1122300	-2.35501	1.3685e-07		PF3D7_0815600	-1.76005	0.000168886
PY17X_0509500	-4.88077	1.32694e-12		PBANKA_1036200	-2.39823	4.0036e-07		PF3D7_1465900	-1.8187	0.000168886
PY17X_0712900	-5.52999	6.16142e-13		PBANKA_1419200	-2.44995	4.20035e-06		PF3D7_1415300	-1.87187	0.000168886
PY17X_1203900	-5.18691	1.56396e-12		PBANKA_0506600	-2.6167	3.4044e-07		PF3D7_0814200	-2.08897	0.000168886
PY17X_0717700	-5.64933	8.25372e-14		PBANKA_0505700	-2.74353	5.66956e-07		PF3D7_1251500	-2.11567	0.000168886
PY17X_0604300	-5.74241	1.01804e-12		PBANKA_1314300	-2.89635	3.27285e-08		PF3D7_0504200	-2.28522	0.00258958
PY17X_0507700	-5.96811	2.66047e-13		PBANKA_1202700	-2.92757	1.83142e-07		PF3D7_0821300	-2.31042	0.000168886
PY17X_1437600	-7.38034	1.04657e-13		PBANKA_1409200	-2.97531	3.21583e-05		PF3D7_1358600	-2.40301	0.000168886
PY17X_1010600	-8.31403	2.64364e-14		PBANKA_0503500	-3.25279	1.62581e-07		PF3D7_0916700	-2.40741	0.000168886
PY17X_1411000	-6.44526	6.11698e-14		PBANKA_1210200	-3.3885	2.68606e-07		PF3D7_1320900	-2.43068	0.00601545
PY17X_1420900	-6.79243	7.52984e-13		PBANKA_1435200	-4.10636	4.35424e-08		PF3D7_1008600	-2.43672	0.000168886
PY17X_0611100	-10.0625	1.52872e-14		PBANKA_1134900	-6.9823	2.01423e-08		PF3D7_0623400	-2.45405	0.00402937
PY17X_1136400	-9.9737	1.3216e-14		PBANKA_0608600	-7.30631	1.83384e-07		PF3D7_0405000	-2.86007	0.000168886
								PF3D7_1027400	-2.9658	0.000168886
								PF3D7_1011800	-3.24314	0.000168886
								PF3D7_1021500	-3.47521	0.000168886
								PF3D7_1330800	-3.62673	0.000168886
								PF3D7_0811900	-3.67826	0.00465007
								PF3D7_1210200	-3.72548	0.000168886
								PF3D7_1202800	-3.86138	0.217483
								PF3D7_1220000	-4.6645	0.00101469
								PF3D7_1310700	-5.06254	0.000168886

## Sheet: Fig. 1D
Fig. 1D

## Sheet: Fig. 1G
Fig. 1G

## Sheet: Fig. 1I
Fig. 1I

## Sheet: Fig. 2B
Fig. 2B
	Female			Male
17XNL	5.11	4.49	3.48	2.92	5.39	2.73
ΔRbpm1	4.48	3.29	4.02	3.36	3.2	2.35
rescue	3.17	3.79	2.95	2.33	3.12	2.3
Δrrm1	6.71	3.96	4.16	4.39	3.28	2.17
Δrrm2	3.42	2.95	4.3	3.12	3.54	2.01

## Sheet: Fig. 2D
Fig. 2D
17XNL	ΔRbpm1	rescue	Δrrm1	Δrrm2
20	0	20	0	0
27	0	21	0	0
30	0	29	0	0
29	0	27	0	0
23	0	22	0	0
21	0	16	0	0
27	0	20	0	0
26	0	22	0	0
26	0	24	0	0
31	0	27	0	0
15	0	32	0	0
26	0	24	0	0
34	0	17	0	0
16	0	22	0	0
29	0	15	0	0
27	0	26	0	0
19	0	20	0	0
27	0	25	0	0
23	0	19	0	0
33	0	12	0	0

## Sheet: Fig. 2G
Fig. 2G
17XNL	ΔRbpm1	rescue
27.98	0	29.5
42.92	0	37.81
43.43	0	35.74

## Sheet: Fig. 2H
Fig. 2H
17XNL	ΔRbpm1	rescue
97	0	31
178	0	87
26	0	82
99	0	5
16	0	131
50	1	142
108	0	150
18	0	7
21	0	254
214	0	62
51	0	1
170	0	269
207	0	217
0	0	109
239	0	136
55	0	57
43	0	21
136	0	128
21	0	177
17	0	69
10	0	222
71	0	140
61	1	159
8	0	176
0	0	60
16	0	92
159	0	196
0	0	36
25	0	99
47	0	183
69	0
58	0
	0
	0
	0
	0
	0
	0
	0
	0
	0
	0
	0
	0
	0
	0
	0
	0
	0
	0

## Sheet: Fig. 2I
Fig. 2I
17XNL	ΔRbpm1	rescue
5600	0	4375
6533	0	6125
7219	0	6781

## Sheet: Fig. 2J
Fig. 2J

[truncated: 42 more sheets: Fig. 2L, Fig. 3B, Fig. 3D, Fig. 4J, Fig. 4K, Fig. 4L, Fig. 4M, Fig. 4N, Fig. 4O, Fig. 5B, Fig. 5E, Fig. 5H, Fig. 5K, Fig. 5N, Fig. 6C, Fig. 6E, Fig. 6F, Fig. 6G, Fig. 6I, Fig. 6J …]
